# Supplementary material for: Characteristics of allelic gene expression in human brain cells from single-cell RNA-seq data analysis
Source: BMC Genomics. 2017 Nov 10;18:860. doi: 10.1186/s12864-017-4261-x (PMC5681780; doi:10.1186/s12864-017-4261-x)
Supplement: Supplementary file 3 — Gene biased status in each cell of individual brains. The three numbers of SNPs supporting allele bias (MA/BA/Unknown) and the letter indicating gene bias status (M: MA; B: BA; U: Unknown) were separated by slash (/). A dot (.) means data not available. (TXT 5965 kb) [file 12864_2017_4261_MOESM3_ESM.txt]

gene	SRR1974543	SRR1974544	SRR1974545	SRR1974546	SRR1974547	SRR1974548	SRR1974549	SRR1974550	SRR1974551	SRR1974552	SRR1974553	SRR1974554	SRR1974555	SRR1974556	SRR1974557	SRR1974558	SRR1974559	SRR1974560	SRR1974561	SRR1974562	SRR1974563	SRR1974564	SRR1974565	SRR1974566	SRR1974567	SRR1974568	SRR1974569	SRR1974570	SRR1974571	SRR1974572	SRR1974573	SRR1974574	SRR1974575	SRR1974576	SRR1974577	SRR1974578	SRR1974579	SRR1974580	SRR1974581	SRR1974582	SRR1974583	SRR1974584	SRR1974585	SRR1974586	SRR1974587	SRR1974588	SRR1974589	SRR1974590	SRR1974591
ENSG00000000003	.	.	.	.	.	.	.	.	.	.	.	.	.	.	.	.	.	.	.	.	.	.	.	.	.	.	.	.	.	.	.	.	.	.	.	.	.	.	.	.	.	.	.	.	.	.	.	.	.
ENSG00000000971	.	.	.	.	.	.	.	.	.	.	.	.	.	.	.	.	.	.	.	.	.	.	.	.	.	.	.	.	.	.	.	.	.	.	.	.	.	.	.	.	.	.	.	.	.	.	.	.	.
ENSG00000001036	.	.	.	.	.	.	.	.	.	.	.	.	.	.	.	.	.	.	.	.	.	.	.	.	.	.	.	.	.	.	.	.	.	.	.	.	.	.	.	.	.	.	.	.	.	.	.	.	.
ENSG00000001084	.	.	.	.	.	.	.	.	.	.	.	.	.	.	.	.	.	.	.	.	.	.	.	.	.	.	.	.	.	.	.	.	.	.	.	.	.	.	.	.	.	.	.	.	.	.	.	.	.
ENSG00000001460	.	.	.	.	.	.	.	.	.	.	.	.	.	.	.	.	.	.	.	.	.	.	.	.	.	.	.	.	.	.	.	.	.	.	.	.	.	.	.	.	.	.	.	.	.	.	.	.	.
ENSG00000001461	.	.	1/0/0/M	.	0/0/1/U	.	1/0/0/M	.	.	.	0/1/0/B	.	1/0/0/M	.	.	.	.	1/0/0/M	1/0/0/M	0/0/1/U	.	.	.	.	.	.	.	.	.	.	.	.	.	.	.	.	.	.	.	.	.	.	.	.	.	.	.	.	.
ENSG00000001561	2/0/0/M	1/0/0/M	.	.	0/0/1/U	.	1/1/0/B	.	1/0/1/M	0/0/1/U	2/0/0/M	0/0/1/U	2/0/1/M	.	.	.	.	0/0/3/U	.	.	0/3/0/B	.	2/0/0/M	1/0/1/M	1/0/0/M	.	.	.	0/0/3/U	.	2/0/0/M	0/0/1/U	.	.	.	.	.	.	.	.	.	.	.	.	.	2/0/0/M	.	0/0/1/U	.
ENSG00000001629	.	.	.	.	.	.	.	1/0/0/M	0/0/1/U	.	.	.	0/0/1/U	.	.	.	0/1/0/B	1/0/2/M	.	.	1/0/0/M	.	.	2/1/0/B	1/0/1/M	0/0/1/U	1/0/1/M	.	1/0/1/M	.	.	.	.	0/0/1/U	.	.	.	.	0/0/3/U	.	.	0/0/1/U	.	.	.	1/0/2/M	.	0/1/0/B	.
ENSG00000002016	.	.	.	.	.	.	.	.	.	.	.	.	.	.	.	.	.	.	.	.	.	.	.	.	.	.	.	.	.	.	.	.	.	.	.	.	.	.	.	.	.	.	.	.	.	.	.	.	.
ENSG00000002549	.	.	.	.	.	.	.	.	.	.	.	.	.	.	.	.	.	.	.	.	.	.	.	.	.	.	.	.	.	.	.	.	.	.	.	.	.	.	.	.	.	.	.	.	.	.	.	.	.
ENSG00000002746	.	.	.	.	.	.	.	.	.	.	.	.	.	.	.	.	.	.	.	.	.	.	.	.	.	.	.	.	.	.	.	.	.	.	.	.	.	.	.	.	.	.	.	.	.	.	.	.	.
ENSG00000002919	.	.	1/0/0/M	.	.	.	.	.	.	1/0/0/M	.	.	.	.	.	.	.	.	.	.	.	.	.	.	.	.	.	.	.	.	1/0/0/M	.	1/0/0/M	.	.	.	.	.	.	.	.	.	.	.	.	.	.	.	.
ENSG00000003147	.	.	.	.	.	.	.	.	.	.	.	.	.	.	.	.	.	.	.	.	.	.	.	.	.	.	.	.	.	.	.	.	.	.	.	.	.	.	.	.	.	.	.	.	.	.	.	.	.
ENSG00000003393	.	.	.	.	.	.	.	.	.	.	.	.	.	.	.	.	.	.	.	.	.	.	.	.	.	.	.	.	.	.	.	.	.	.	.	.	.	.	.	.	.	.	.	.	.	.	.	.	.
ENSG00000003402	.	.	.	.	.	.	.	.	.	.	.	.	.	.	.	.	.	.	.	.	.	.	.	.	.	.	.	.	.	.	.	.	.	.	.	.	.	.	.	.	.	.	.	.	.	.	.	.	.
ENSG00000003756	.	0/0/1/U	.	1/0/0/M	.	.	.	0/0/1/U	0/0/1/U	.	.	.	.	.	.	1/0/0/M	.	.	.	.	1/0/0/M	1/0/0/M	.	.	.	.	.	1/0/0/M	.	.	.	0/0/1/U	.	.	.	1/0/0/M	.	1/0/0/M	.	.	.	0/0/1/U	.	1/0/0/M	.	0/0/1/U	.	.	.
ENSG00000003987	.	.	.	.	.	.	.	.	.	.	.	.	.	.	.	.	.	.	.	.	.	.	.	.	.	.	.	.	.	.	.	.	.	.	.	.	.	.	.	.	.	.	.	.	.	.	.	.	.
ENSG00000004142	.	.	.	.	.	.	.	.	.	.	.	.	.	.	.	.	.	.	.	.	.	.	.	.	.	.	.	.	.	.	.	.	.	.	.	.	.	.	.	.	.	.	.	.	.	.	.	.	.
ENSG00000004468	.	.	.	.	.	.	.	.	.	.	.	.	.	.	.	.	.	.	.	.	.	.	.	.	.	.	.	.	.	.	.	.	.	.	.	.	.	.	.	.	.	.	.	.	.	.	.	.	.
ENSG00000004534	.	.	.	.	.	.	.	.	.	.	.	.	.	.	.	.	.	.	.	.	.	.	.	.	.	.	.	.	.	.	.	.	.	.	.	.	.	.	.	.	.	.	.	.	.	.	.	.	.
ENSG00000004700	.	.	.	.	.	.	.	.	.	.	.	.	.	.	.	.	.	.	.	.	.	.	.	.	.	.	.	.	.	.	.	.	.	.	.	.	.	.	.	.	.	.	.	.	.	.	.	.	.
ENSG00000004766	.	.	.	.	.	.	.	.	.	.	.	.	.	.	.	.	.	.	.	.	.	.	.	.	.	.	.	.	.	.	.	.	.	.	.	.	.	.	.	.	.	.	.	.	.	.	.	.	.
ENSG00000004779	.	.	.	.	.	.	.	.	.	.	.	.	.	.	.	.	.	.	.	.	.	.	.	.	.	.	.	.	.	.	.	.	.	.	.	.	.	.	.	.	.	.	.	.	.	.	.	.	.
ENSG00000004799	.	.	.	.	.	.	.	.	.	.	.	.	.	.	.	.	.	.	.	.	.	.	.	.	.	.	.	.	.	.	.	.	.	.	.	.	.	.	.	.	.	.	.	.	.	.	.	.	.
ENSG00000004848	.	.	.	.	.	.	.	.	.	.	.	.	.	.	.	.	.	.	.	.	.	.	.	.	.	.	.	.	.	.	.	.	.	.	.	.	.	.	.	.	.	.	.	.	.	.	.	.	.
ENSG00000004864	.	.	.	.	.	.	.	.	.	.	.	.	.	.	.	.	.	.	.	.	.	.	.	.	.	.	.	.	.	.	.	.	.	.	.	.	.	.	.	.	.	.	.	.	.	.	.	.	.
ENSG00000004866	.	1/0/0/M	.	.	.	.	.	1/0/0/M	.	.	.	.	.	.	.	.	.	.	.	.	.	.	.	.	.	.	.	.	.	.	.	.	.	1/0/0/M	.	.	.	.	.	.	.	.	0/0/1/U	.	.	1/0/0/M	.	.	.
ENSG00000004897	.	.	.	.	.	.	.	.	.	.	.	.	.	.	.	.	.	.	.	.	.	.	.	.	.	.	.	.	.	.	.	.	.	.	.	.	.	.	.	.	.	.	.	.	.	.	.	.	.
ENSG00000005022	.	.	.	.	.	.	.	.	.	.	.	.	.	.	.	.	.	.	.	.	.	.	.	.	.	.	.	.	.	.	.	.	.	.	.	.	.	.	.	.	.	.	.	.	.	.	.	.	.
ENSG00000005059	.	.	.	.	.	.	.	.	.	.	.	.	.	.	.	.	.	.	.	.	.	.	.	.	.	.	.	.	.	.	.	.	.	.	.	.	.	.	.	.	.	.	.	.	.	.	.	.	.
ENSG00000005075	.	.	.	.	.	.	.	.	.	.	.	.	.	.	.	.	.	.	.	.	.	.	.	.	.	.	.	.	.	.	.	.	.	.	.	.	.	.	.	.	.	.	.	.	.	.	.	.	.
ENSG00000005100	.	.	.	1/0/0/M	.	.	.	.	1/0/0/M	.	.	.	.	.	.	.	.	.	.	.	.	0/0/1/U	.	.	.	1/0/0/M	.	.	.	.	.	.	1/0/0/M	.	.	.	.	.	.	.	.	.	.	.	.	.	1/0/0/M	1/0/0/M	.
ENSG00000005108	.	.	.	.	.	.	.	.	.	.	.	.	.	.	.	.	.	.	.	.	.	.	.	.	.	.	.	.	.	.	.	.	.	.	.	.	.	.	.	.	.	.	.	.	.	.	.	.	.
ENSG00000005194	.	.	.	.	.	.	.	.	.	.	.	.	.	.	.	.	.	.	.	.	.	.	.	.	.	.	.	.	.	.	.	.	.	.	.	.	.	.	.	.	.	.	.	.	.	.	.	.	.
ENSG00000005206	.	.	.	.	.	.	.	.	.	.	.	.	.	.	.	.	.	.	.	.	.	.	.	.	.	.	.	.	.	.	.	.	.	.	.	.	.	.	.	.	.	.	.	.	.	.	.	.	.
ENSG00000005238	.	.	.	.	.	.	.	.	.	.	.	.	.	.	.	.	.	.	.	.	.	.	.	.	.	.	.	.	.	.	.	.	.	.	.	.	.	.	.	.	.	.	.	.	.	.	.	.	.
ENSG00000005249	.	.	.	.	.	.	.	.	.	.	.	.	.	.	.	.	.	.	.	.	.	.	.	.	.	.	.	.	.	.	.	.	.	.	.	.	.	.	.	.	.	.	.	.	.	.	.	.	.
ENSG00000005469	.	.	.	.	.	.	.	.	.	.	.	.	.	.	.	.	.	.	.	.	.	.	.	.	.	.	.	.	.	.	.	.	.	.	.	.	.	.	.	.	.	.	.	.	.	.	.	.	.
ENSG00000005483	.	.	.	.	.	.	.	.	.	.	.	.	.	.	.	.	.	.	.	.	.	.	.	.	.	.	.	.	.	.	.	.	.	.	.	.	.	.	.	.	.	.	.	.	.	.	.	.	.
ENSG00000005486	.	.	.	.	.	.	.	.	.	.	.	.	.	.	.	.	.	.	.	.	.	.	.	.	.	.	.	.	.	.	.	.	.	.	.	.	.	.	.	.	.	.	.	.	.	.	.	.	.
ENSG00000005513	.	.	.	.	.	.	.	.	.	.	.	.	.	.	.	.	.	.	.	.	.	.	.	.	.	.	.	.	.	.	.	.	.	.	.	.	.	.	.	.	.	.	.	.	.	.	.	.	.
ENSG00000005700	.	.	.	.	.	.	.	.	.	.	.	.	.	.	.	.	.	.	.	.	.	.	.	.	.	.	.	.	.	.	.	.	.	.	.	.	.	.	.	.	.	.	.	.	.	.	.	.	.
ENSG00000005801	.	.	.	.	.	.	.	.	.	.	.	.	.	.	.	.	.	.	.	.	.	.	.	.	.	.	.	.	.	.	.	.	.	.	.	.	.	.	.	.	.	.	.	.	.	.	.	.	.
ENSG00000005810	.	.	.	.	.	.	.	.	.	.	.	.	.	.	.	.	.	.	.	.	.	.	.	.	.	.	.	.	.	.	.	.	.	.	.	.	.	.	.	.	.	.	.	.	.	.	.	.	.
ENSG00000005882	.	.	.	.	.	.	.	.	.	.	.	.	.	.	.	.	.	.	.	.	.	.	.	.	.	.	.	.	.	.	.	.	.	.	.	.	.	.	.	.	.	.	.	.	.	.	.	.	.
ENSG00000005884	.	.	.	.	.	.	.	.	.	.	.	.	.	.	.	.	.	.	.	.	.	.	.	.	.	.	.	.	.	.	.	.	.	.	.	.	.	.	.	.	.	.	.	.	.	.	.	.	.
ENSG00000005889	.	.	.	.	.	.	.	.	0/1/1/B	0/0/2/U	0/0/1/U	.	1/1/1/B	.	.	.	.	2/0/0/M	2/0/0/M	1/0/1/M	.	2/0/0/M	.	1/0/0/M	.	.	.	.	.	0/0/2/U	1/0/0/M	2/0/0/M	.	0/0/1/U	.	2/0/0/M	2/0/0/M	.	1/0/0/M	.	.	0/0/1/U	.	.	1/0/1/M	.	3/0/0/M	.	.
ENSG00000005893	.	.	.	.	.	.	.	.	.	.	.	.	.	.	.	.	.	.	.	.	.	.	.	.	.	.	.	.	.	.	.	.	.	.	.	.	.	.	.	.	.	.	.	.	.	.	.	.	.
ENSG00000005955	.	0/1/0/B	.	1/0/0/M	.	.	.	.	.	.	.	.	0/0/1/U	0/0/1/U	.	.	.	.	0/0/1/U	.	.	.	1/0/0/M	.	.	.	.	.	.	.	.	.	0/0/1/U	.	0/0/1/U	.	0/0/1/U	1/0/0/M	.	.	.	0/1/0/B	.	.	.	.	.	.	.
ENSG00000005961	.	.	.	.	.	.	.	.	.	.	.	.	.	.	.	.	.	.	.	.	.	.	.	.	.	.	.	.	.	.	.	.	.	.	.	.	.	.	.	.	.	.	.	.	.	.	.	.	.
ENSG00000006007	.	.	.	.	.	.	.	.	.	.	.	.	.	.	.	.	.	.	.	.	.	.	.	.	.	.	.	.	.	.	.	.	.	.	.	.	.	.	.	.	.	.	.	.	.	.	.	.	.
ENSG00000006015	.	.	.	.	.	.	.	.	.	.	.	.	.	.	.	.	.	.	.	.	.	.	.	.	.	.	.	.	.	.	.	.	.	.	.	.	.	.	.	.	.	.	.	.	.	.	.	.	.
ENSG00000006025	.	.	.	.	.	.	.	.	.	.	.	.	.	.	.	.	.	.	.	.	.	.	.	.	.	.	.	.	.	.	.	.	.	.	.	.	.	.	.	.	.	.	.	.	.	.	.	.	.
ENSG00000006042	.	.	.	.	.	.	.	.	.	.	.	.	.	.	.	.	.	.	.	.	.	.	.	.	.	.	.	.	.	.	.	.	.	.	.	.	.	.	.	.	.	.	.	.	.	.	.	.	.
ENSG00000006071	.	.	.	.	.	.	.	.	.	.	.	.	.	.	.	.	.	.	.	.	.	.	.	.	.	.	.	.	.	.	.	.	.	.	.	.	.	.	.	.	.	.	.	.	.	.	.	.	.
ENSG00000006075	.	.	.	.	.	.	.	.	.	.	.	.	.	.	.	.	.	.	.	.	.	.	.	.	.	.	.	.	.	.	.	.	.	.	.	.	.	.	.	.	.	.	.	.	.	.	.	.	.
ENSG00000006114	1/0/0/M	.	.	.	.	.	.	.	.	.	.	.	0/0/1/U	.	.	.	.	.	.	.	.	.	.	.	.	.	.	.	.	.	.	.	.	.	.	.	.	.	.	.	.	.	.	.	.	.	.	.	.
ENSG00000006125	.	.	.	.	.	.	.	.	.	.	.	.	.	.	.	.	.	.	.	.	.	.	.	.	.	.	.	.	.	.	.	.	.	.	.	.	.	.	.	.	.	.	.	.	.	.	.	.	.
ENSG00000006128	.	.	.	.	.	.	.	.	.	.	.	.	.	.	.	.	.	.	.	.	.	.	.	.	.	.	.	.	.	.	.	.	.	.	.	.	.	.	.	.	.	.	.	.	.	.	.	.	.
ENSG00000006194	.	.	.	.	.	.	.	.	.	.	.	.	.	.	.	.	.	.	.	.	.	.	.	.	.	.	.	.	.	.	.	.	.	.	.	.	.	.	.	.	.	.	.	.	.	.	.	.	.
ENSG00000006210	.	.	.	.	.	.	.	.	.	.	.	.	.	.	.	.	.	.	.	.	.	.	.	.	.	.	.	.	.	.	.	.	.	.	.	.	.	.	.	.	.	.	.	.	.	.	.	.	.
ENSG00000006282	.	.	.	.	.	.	.	.	.	.	.	.	.	.	.	.	.	.	.	.	.	.	.	.	.	.	.	.	.	.	.	.	.	.	.	.	.	.	.	.	.	.	.	.	.	.	.	.	.
ENSG00000006377	.	.	.	.	.	.	.	.	.	.	.	.	.	.	.	.	.	.	.	.	.	.	.	.	.	.	.	.	.	.	.	.	.	.	.	.	.	.	.	.	.	.	.	.	.	.	.	.	.
ENSG00000006432	.	.	.	.	.	.	.	.	.	.	.	.	.	.	.	.	.	.	.	.	.	.	.	.	.	.	.	.	.	.	.	.	.	.	.	.	.	.	.	.	.	.	.	.	.	.	.	.	.
ENSG00000006459	.	.	.	.	.	.	.	.	.	.	.	.	.	.	.	.	0/0/1/U	.	.	.	.	.	.	.	2/0/0/M	.	.	.	.	.	.	.	.	.	.	.	.	.	.	.	.	.	.	.	.	.	.	.	.
ENSG00000006576	.	.	.	.	.	.	.	.	.	.	.	.	.	.	.	.	.	.	.	.	.	.	.	.	.	.	.	.	.	.	.	.	.	.	.	.	.	.	.	.	.	.	.	.	.	.	.	.	.
ENSG00000006607	.	.	.	.	.	.	.	.	.	.	.	.	.	.	.	.	.	.	.	.	.	.	.	.	.	.	.	.	.	.	.	.	.	.	.	.	.	.	.	.	.	.	.	.	.	.	.	.	.
ENSG00000006625	.	.	.	.	.	.	.	.	.	.	.	.	.	.	.	.	.	.	.	.	.	.	.	.	.	.	.	.	.	.	.	.	.	.	.	.	.	.	.	.	.	.	.	.	.	.	.	.	.
ENSG00000006652	.	.	.	.	.	.	.	1/0/0/M	.	1/0/0/M	.	.	.	.	.	.	.	.	.	.	0/0/1/U	.	.	.	0/0/1/U	.	.	.	0/0/1/U	.	.	.	.	.	.	1/0/0/M	.	.	.	.	.	.	.	.	.	.	.	.	.
ENSG00000006695	.	.	.	.	.	.	.	.	.	.	.	.	.	.	.	.	.	.	.	.	.	.	.	.	.	.	.	.	.	.	.	.	.	.	.	.	.	.	.	.	.	.	.	.	.	.	.	.	.
ENSG00000006715	.	.	.	.	0/0/1/U	.	.	.	0/0/1/U	.	0/0/1/U	0/0/1/U	1/0/0/M	.	.	1/0/0/M	0/0/1/U	.	.	.	.	.	.	.	0/1/0/B	.	.	.	.	.	1/0/0/M	1/0/0/M	.	.	0/0/1/U	.	.	.	.	.	.	0/0/1/U	.	.	.	.	.	.	.
ENSG00000006744	.	.	.	.	.	.	.	.	.	.	.	.	.	.	.	.	.	.	.	.	.	.	.	.	.	.	.	.	.	.	.	.	.	.	.	.	.	.	.	.	.	.	.	.	.	.	.	.	.
ENSG00000006747	.	.	.	.	.	.	.	.	.	.	.	.	.	.	.	.	.	.	.	.	.	.	.	.	.	.	.	.	.	.	.	.	.	.	.	.	.	.	0/1/0/B	.	.	.	0/0/1/U	.	.	.	.	.	.
ENSG00000006756	.	.	.	.	.	.	.	.	.	.	.	.	.	.	.	.	.	.	.	.	.	.	.	.	.	.	.	.	.	.	.	.	.	.	.	.	.	.	.	.	.	.	.	.	.	.	.	.	.
ENSG00000006831	.	.	.	.	.	.	.	.	.	.	.	.	.	.	.	.	0/0/1/U	.	1/0/0/M	1/0/0/M	.	.	.	.	1/0/0/M	.	.	.	.	.	.	1/0/0/M	.	.	.	.	.	.	.	.	.	.	.	.	.	.	0/0/1/U	.	.
ENSG00000007080	.	.	.	.	.	.	.	.	.	.	.	.	.	.	.	.	.	.	.	.	.	.	.	.	.	.	.	.	.	.	.	.	.	.	.	.	.	.	.	.	.	.	.	.	.	.	.	.	.
ENSG00000007168	.	.	.	.	.	.	.	0/0/1/U	0/0/1/U	.	.	.	0/0/1/U	.	.	.	.	.	.	.	.	0/0/1/U	.	.	.	.	1/0/0/M	.	.	0/0/1/U	.	.	1/0/0/M	.	.	.	.	.	.	.	.	.	.	1/0/0/M	.	.	.	.	.
ENSG00000007237	.	.	.	.	.	.	.	.	.	.	.	.	.	.	.	.	.	.	.	.	.	.	.	.	.	.	.	.	.	.	.	.	.	.	.	.	.	.	.	.	.	.	.	.	.	.	.	.	.
ENSG00000007372	.	.	.	.	.	.	.	.	.	.	.	.	.	.	.	.	.	.	.	.	.	.	.	.	.	.	.	.	.	.	.	.	.	.	.	.	.	.	.	.	.	.	.	.	.	.	.	.	.
ENSG00000007376	.	.	.	.	.	.	.	.	.	.	.	.	.	.	.	.	.	.	.	.	.	.	.	.	.	.	.	.	.	.	.	.	.	.	.	.	.	.	.	.	.	.	.	.	.	.	.	.	.
ENSG00000007392	.	.	.	.	.	.	.	.	.	.	.	.	.	.	.	.	.	.	.	.	.	.	.	.	.	.	.	.	.	.	.	.	.	.	.	.	.	.	.	.	.	.	.	.	.	.	.	.	.
ENSG00000007908	.	.	.	.	.	.	.	.	.	.	.	.	.	.	.	.	.	.	.	.	.	.	.	.	.	.	.	.	.	.	.	.	.	.	.	.	.	.	.	.	.	.	.	.	.	.	.	.	.
ENSG00000007923	.	.	.	.	.	.	.	.	.	.	.	.	.	.	.	.	.	.	.	.	.	.	.	.	.	.	.	.	.	.	.	.	.	.	.	.	.	.	.	.	.	.	.	.	.	.	.	.	.
ENSG00000007944	.	.	.	.	.	.	.	.	.	.	.	.	.	.	.	.	.	.	.	.	.	.	.	.	.	.	.	.	.	.	.	.	.	.	.	.	.	.	.	.	.	.	.	.	.	.	.	.	.
ENSG00000008018	.	.	.	.	.	.	.	.	.	.	.	.	.	.	.	.	.	.	.	.	.	.	.	.	.	.	.	.	.	.	.	.	.	.	.	.	.	.	.	.	.	.	.	.	.	.	.	.	.
ENSG00000008083	.	.	.	.	.	.	.	.	.	.	.	.	.	.	.	.	.	.	.	.	.	.	.	.	.	.	.	.	.	.	.	.	.	.	.	.	.	.	.	.	.	.	.	.	.	.	.	.	.
ENSG00000008118	.	.	.	.	.	.	.	.	.	.	.	.	.	.	.	.	.	.	.	.	.	.	.	.	.	.	.	.	.	.	.	.	.	.	.	.	.	.	.	.	.	.	.	.	.	.	.	.	.
ENSG00000008128	.	.	.	.	.	.	.	.	.	.	.	.	.	.	.	.	.	.	.	.	.	.	.	.	.	.	.	.	.	.	.	.	.	.	.	.	.	.	.	.	.	.	.	.	.	.	.	.	.
ENSG00000008283	.	.	.	.	.	.	.	.	.	.	.	.	.	.	.	.	.	.	.	.	.	.	.	.	.	.	.	.	.	.	.	.	.	.	.	.	.	.	.	.	.	.	.	.	.	.	.	.	.
ENSG00000008294	.	.	.	.	.	.	.	.	.	.	.	.	.	.	.	.	.	.	.	.	.	.	.	.	.	.	.	.	.	.	.	.	.	.	.	.	.	.	.	.	.	.	.	.	.	.	.	.	.
ENSG00000008311	.	.	.	.	.	.	.	.	.	.	.	.	.	.	.	.	.	.	.	.	.	.	.	.	.	.	.	.	.	.	.	.	.	.	.	.	.	.	.	.	.	.	.	.	.	.	.	.	.
ENSG00000008394	.	.	.	.	.	.	.	.	.	.	.	.	.	.	.	.	.	.	.	.	.	.	.	.	.	.	.	.	.	.	.	.	.	.	.	.	.	.	.	.	.	.	.	.	.	.	.	.	.
ENSG00000008710	.	.	.	.	.	.	.	.	.	.	.	.	.	.	.	.	.	.	.	.	.	.	.	.	.	.	.	.	.	.	.	.	.	.	.	.	.	.	.	.	.	.	.	.	.	.	.	.	.
ENSG00000008838	.	.	.	.	.	.	.	.	.	.	.	.	.	.	.	.	.	.	.	.	.	.	.	.	.	.	.	.	.	.	.	.	.	.	.	.	.	.	.	.	.	.	.	.	.	.	.	.	.
ENSG00000008853	.	.	.	.	.	.	.	.	.	.	.	.	.	.	.	.	.	.	.	.	.	.	.	.	.	.	.	.	.	.	.	.	.	.	.	.	.	.	.	.	.	.	.	.	.	.	.	.	.
ENSG00000008869	.	.	.	.	0/0/1/U	.	.	.	.	.	.	.	.	.	0/0/1/U	.	.	.	.	0/0/1/U	.	1/0/0/M	.	.	.	.	.	.	.	.	.	.	.	.	.	.	.	0/0/1/U	.	.	.	.	1/0/0/M	.	.	.	.	.	.
ENSG00000008952	0/0/1/U	0/1/0/B	1/0/0/M	0/0/1/U	0/1/0/B	.	0/0/1/U	0/0/1/U	0/1/0/B	0/0/1/U	0/0/1/U	0/0/1/U	0/1/0/B	0/0/1/U	0/0/1/U	0/1/0/B	0/1/0/B	0/0/1/U	0/0/1/U	.	0/1/0/B	0/1/0/B	0/0/1/U	0/1/0/B	0/1/0/B	0/0/1/U	.	0/1/0/B	1/0/0/M	1/0/0/M	1/0/0/M	0/0/1/U	0/0/1/U	0/0/1/U	0/0/1/U	1/0/0/M	0/1/0/B	.	.	.	.	1/0/0/M	0/0/1/U	.	.	0/0/1/U	0/0/1/U	.	0/0/1/U
ENSG00000008988	.	.	.	.	.	.	.	.	.	.	.	.	.	.	.	.	.	.	.	.	.	.	.	.	.	.	.	.	.	.	.	.	.	.	.	.	.	.	.	.	.	.	.	.	.	.	.	.	.
ENSG00000009307	.	.	.	.	.	.	.	.	.	.	.	.	.	.	.	.	.	.	.	.	.	.	.	.	.	.	.	.	.	.	.	.	.	.	.	.	.	.	.	.	.	.	.	.	.	.	.	.	.
ENSG00000009335	1/0/0/M	.	.	.	0/0/1/U	.	.	.	.	.	.	.	0/0/1/U	0/0/1/U	.	.	.	.	.	.	.	.	.	.	.	.	.	.	.	.	.	.	.	.	0/0/1/U	.	.	.	.	.	.	1/0/0/M	.	.	.	.	.	.	.
ENSG00000009413	.	.	.	.	.	0/0/1/U	.	2/0/0/M	0/0/2/U	0/0/2/U	.	.	1/1/2/B	.	.	3/0/0/M	1/0/3/M	1/0/2/M	.	.	.	.	0/0/1/U	.	3/0/0/M	.	.	.	.	.	.	.	.	0/0/2/U	0/0/1/U	2/0/0/M	1/0/3/M	1/0/2/M	.	4/0/0/M	.	0/0/3/U	2/0/0/M	.	.	1/0/0/M	1/0/1/M	0/0/1/U	.
ENSG00000009780	.	.	.	.	.	.	.	.	.	.	.	.	.	.	.	.	.	.	.	.	.	.	.	.	.	.	.	.	.	.	.	.	.	.	.	.	.	.	.	.	.	.	.	.	.	.	.	.	.
ENSG00000009844	2/0/0/M	.	.	.	.	.	.	.	.	2/0/0/M	.	.	1/0/1/M	.	.	0/2/0/B	2/0/0/M	.	.	1/0/1/M	.	.	.	0/0/2/U	.	0/0/1/U	2/0/0/M	.	0/0/1/U	1/0/0/M	.	.	.	.	0/0/1/U	2/0/0/M	.	.	.	.	.	2/0/0/M	.	.	.	.	1/0/1/M	.	.
ENSG00000009950	.	.	.	.	.	.	.	.	.	.	.	.	.	.	.	.	.	.	.	.	.	.	.	.	.	.	.	.	.	.	.	.	.	.	.	.	.	.	.	.	.	.	.	.	.	.	.	.	.
ENSG00000009954	.	.	.	.	.	.	.	.	.	.	.	.	.	.	.	.	.	.	.	.	.	.	.	.	.	.	.	.	.	.	.	.	.	.	.	.	.	.	.	.	.	.	.	.	.	.	.	.	.
ENSG00000010017	.	.	.	.	.	.	.	.	.	.	.	.	.	.	.	.	.	.	.	.	.	.	.	.	.	.	.	.	.	.	.	.	.	.	.	.	.	.	.	.	.	.	.	.	.	.	.	.	.
ENSG00000010219	.	.	.	.	.	.	.	.	.	.	.	.	.	.	.	.	.	.	.	.	.	.	.	.	.	.	.	.	.	.	.	.	.	.	.	.	.	.	.	.	.	.	.	.	.	.	.	.	.
ENSG00000010244	.	.	.	.	.	.	.	.	.	.	.	.	.	.	.	.	.	.	.	.	.	.	.	.	.	.	.	.	.	.	.	.	.	.	.	.	.	.	.	.	.	.	.	.	.	.	.	.	.
ENSG00000010256	.	.	.	.	.	.	.	.	.	.	.	.	.	.	.	.	.	.	.	.	.	.	.	.	.	.	.	.	.	.	.	.	.	.	.	.	.	.	.	.	.	.	.	.	.	.	.	.	.
ENSG00000010270	.	.	.	.	.	.	.	.	.	.	.	.	.	.	.	.	.	.	.	.	.	.	.	.	.	.	.	.	.	.	.	.	.	.	.	.	.	.	.	.	.	.	.	.	.	.	.	.	.
ENSG00000010278	.	.	.	.	.	.	.	.	.	.	.	.	.	.	.	.	.	.	.	.	.	.	.	.	.	.	.	.	.	.	.	.	.	.	.	.	.	.	.	.	.	.	.	.	.	.	.	.	.
ENSG00000010282	.	.	.	.	.	.	.	.	.	.	.	.	.	.	.	.	.	.	.	.	.	.	.	.	.	.	.	.	.	.	.	.	.	.	.	.	.	.	.	.	.	.	.	.	.	.	.	.	.
ENSG00000010292	.	.	.	.	.	.	.	.	.	.	.	.	.	.	.	.	.	.	.	.	.	.	.	.	.	.	.	.	.	.	.	.	.	.	.	.	.	.	.	.	.	.	.	.	.	.	.	.	.
ENSG00000010295	.	.	.	.	.	.	.	.	.	.	.	.	.	.	.	.	.	.	.	.	.	.	.	.	.	.	.	.	.	.	.	.	.	.	.	.	.	.	.	.	.	.	.	.	.	.	.	.	.
ENSG00000010319	.	.	.	.	.	.	.	.	.	.	.	.	.	.	.	.	.	.	.	.	.	.	.	.	.	.	.	.	.	.	.	.	.	.	.	.	.	.	.	.	.	.	.	.	.	.	.	.	.
ENSG00000010404	.	0/0/1/U	.	.	.	.	.	.	.	.	.	.	0/0/1/U	.	.	.	0/0/1/U	.	.	.	.	.	.	.	1/0/0/M	.	.	.	.	.	.	.	.	1/0/0/M	.	.	.	.	.	.	.	.	.	.	.	.	.	.	.
ENSG00000010704	.	.	.	.	.	.	.	.	.	.	.	.	.	.	.	.	.	.	.	.	.	.	.	.	.	.	.	.	.	.	.	.	.	.	.	.	.	.	.	.	.	.	.	.	.	.	.	.	.
ENSG00000010803	.	.	.	.	.	.	.	.	.	.	.	.	.	.	.	.	.	.	.	.	.	.	.	.	.	.	.	.	.	.	.	.	.	.	.	.	.	.	.	.	.	.	.	.	.	.	.	.	.
ENSG00000010810	.	.	.	.	.	.	.	.	.	.	.	.	.	.	.	.	.	.	.	.	.	.	.	.	.	.	.	.	.	.	.	.	.	.	.	.	.	.	.	.	.	.	.	.	.	.	.	.	.
ENSG00000011007	.	.	.	.	.	.	.	.	1/0/0/M	.	.	.	.	.	.	1/0/0/M	1/0/0/M	0/0/1/U	1/0/0/M	.	.	1/0/0/M	0/0/1/U	.	.	.	.	.	.	.	.	.	.	.	.	.	.	.	.	.	.	0/1/0/B	.	.	.	.	.	.	.
ENSG00000011021	.	.	.	.	.	.	.	.	.	.	.	.	.	.	.	.	.	.	.	.	.	.	.	.	.	.	.	.	.	.	.	.	.	.	.	.	.	.	.	.	.	.	.	.	.	.	.	.	.
ENSG00000011083	.	.	.	.	.	.	.	.	.	.	.	.	.	.	.	.	.	.	.	.	.	.	.	.	.	.	.	.	.	.	.	.	.	.	.	.	.	.	.	.	.	.	.	.	.	.	.	.	.
ENSG00000011275	1/0/0/M	.	.	0/0/1/U	.	.	0/1/0/B	.	0/0/1/U	0/0/1/U	1/0/0/M	.	0/0/1/U	.	0/0/1/U	.	0/0/1/U	.	.	.	0/0/1/U	.	0/0/1/U	.	.	.	0/0/1/U	1/0/0/M	0/0/1/U	.	.	.	.	0/0/1/U	1/0/0/M	0/0/1/U	.	.	1/0/0/M	.	.	.	0/0/1/U	1/0/0/M	.	0/0/1/U	.	.	.
ENSG00000011295	.	.	.	.	.	.	.	.	.	.	.	.	.	.	.	.	.	.	.	.	.	.	.	.	.	.	.	.	.	.	.	.	.	.	.	.	.	.	.	.	.	.	.	.	.	.	.	.	.
ENSG00000011405	.	.	.	.	0/0/1/U	0/0/1/U	1/0/0/M	.	.	.	.	.	.	.	1/0/0/M	.	.	.	.	.	.	.	.	.	.	.	.	.	.	.	.	1/0/0/M	.	.	.	.	.	.	.	0/0/1/U	.	.	.	.	.	.	.	.	1/0/0/M
ENSG00000011422	.	.	.	.	.	.	.	.	.	.	.	.	.	.	.	.	.	.	.	.	.	.	.	.	.	.	.	.	.	.	.	.	.	.	.	.	.	.	.	.	.	.	.	.	.	.	.	.	.
ENSG00000011426	0/0/1/U	.	.	.	0/0/1/U	.	1/0/0/M	.	0/0/1/U	0/1/0/B	.	.	.	.	.	.	.	.	.	0/1/0/B	0/1/0/B	1/0/0/M	.	1/0/0/M	.	0/0/1/U	1/0/0/M	.	0/0/1/U	.	1/0/0/M	0/1/0/B	.	.	.	.	.	.	.	.	.	.	.	.	.	.	.	0/0/1/U	.
ENSG00000011454	.	.	.	.	.	.	.	.	.	.	.	.	.	.	.	.	.	.	.	.	.	.	.	.	.	.	.	.	.	.	.	.	.	.	.	.	.	.	.	.	.	.	.	.	.	.	.	.	.
ENSG00000011465	.	.	.	.	.	.	.	0/1/0/B	.	.	.	.	.	0/0/1/U	.	.	.	.	.	.	0/0/1/U	.	.	.	.	.	.	1/0/0/M	.	.	.	.	.	.	.	.	.	.	.	.	.	.	.	.	.	.	.	.	.
ENSG00000011523	.	.	.	.	.	.	.	.	.	.	.	.	.	.	.	.	.	.	.	.	.	.	.	.	.	.	.	.	.	.	.	.	.	.	.	.	.	.	.	.	.	.	.	.	.	.	.	.	.
ENSG00000011566	.	0/0/1/U	.	.	2/0/0/M	0/0/1/U	.	.	0/0/1/U	1/0/0/M	.	1/0/0/M	.	0/1/0/B	0/0/1/U	.	0/0/1/U	1/0/0/M	.	0/0/2/U	.	.	.	.	.	.	.	.	0/0/1/U	.	.	.	.	0/1/0/B	.	.	.	2/0/0/M	0/0/1/U	.	.	.	.	1/0/0/M	.	1/0/1/M	0/0/1/U	.	.
ENSG00000011677	.	.	.	.	.	.	.	.	.	.	.	.	.	.	.	.	.	.	.	.	.	.	.	.	.	.	.	.	.	.	.	.	.	.	.	.	.	.	.	.	.	.	.	.	.	.	.	.	.
ENSG00000012061	.	.	.	.	.	.	.	.	.	.	.	.	.	.	.	.	.	.	.	.	.	.	.	.	.	.	.	.	.	.	.	.	.	.	.	.	.	.	.	.	.	.	.	.	.	.	.	.	.
ENSG00000012174	.	.	.	.	.	.	.	.	.	.	.	.	.	.	.	.	.	.	.	.	.	.	.	.	.	.	.	.	.	.	.	.	.	.	.	.	.	.	.	.	.	.	.	.	.	.	.	.	.
ENSG00000012232	.	.	.	.	.	.	.	.	.	.	.	.	.	.	.	.	.	.	.	.	.	.	.	.	.	.	.	.	.	.	.	.	.	.	.	.	.	.	.	.	.	.	.	.	.	.	.	.	.
ENSG00000012660	.	.	1/0/0/M	.	0/0/1/U	.	1/0/0/M	.	0/0/1/U	.	.	.	0/1/0/B	.	.	.	0/0/1/U	.	0/1/0/B	1/0/0/M	1/0/0/M	.	0/0/1/U	.	.	0/0/1/U	1/0/0/M	.	0/1/0/B	1/0/0/M	.	.	.	.	.	.	0/1/0/B	0/0/1/U	.	0/0/1/U	.	.	1/0/0/M	.	0/0/1/U	.	.	.	1/0/0/M
ENSG00000012963	.	.	.	.	.	.	.	.	.	.	.	.	.	.	.	.	.	.	.	.	.	.	.	.	.	.	.	.	.	.	.	.	.	.	.	.	.	.	.	.	.	.	.	.	.	.	.	.	.
ENSG00000012983	.	.	.	.	.	.	.	.	.	.	.	.	.	.	.	.	.	.	.	.	.	.	.	.	.	.	.	.	.	.	.	.	.	.	.	.	.	.	.	.	.	.	.	.	.	.	.	.	.
ENSG00000013016	.	.	.	.	.	.	.	.	.	.	.	.	.	.	.	.	.	.	.	.	.	.	.	.	.	.	.	.	.	.	.	.	.	.	.	.	.	.	.	.	.	.	.	.	.	.	.	.	.
ENSG00000013293	.	.	.	.	.	.	.	.	.	.	.	.	.	.	.	.	.	.	.	.	.	.	.	.	.	.	.	.	.	.	.	.	.	.	.	.	.	.	.	.	.	.	.	.	.	.	.	.	.
ENSG00000013297	.	.	.	.	.	.	.	.	.	.	.	.	.	.	.	.	.	.	.	.	.	.	.	.	.	.	.	.	.	.	.	.	.	.	.	.	.	.	.	.	.	.	.	.	.	.	.	.	.
ENSG00000013374	1/0/0/M	.	.	.	.	0/0/1/U	.	.	.	.	.	.	.	0/0/1/U	.	.	.	.	.	.	0/1/0/B	.	.	.	0/0/1/U	.	.	1/0/0/M	1/0/1/M	.	.	.	.	.	.	.	.	.	1/0/0/M	.	.	0/0/1/U	.	.	1/0/0/M	.	.	.	.
ENSG00000013375	.	.	.	.	.	.	.	.	.	.	.	.	.	.	.	.	.	.	.	.	.	.	.	.	.	.	.	.	.	.	.	.	.	.	.	.	.	.	.	.	.	.	.	.	.	.	.	.	.
ENSG00000013441	.	.	.	.	.	.	.	.	.	.	.	.	.	.	.	.	.	.	.	.	.	.	.	.	.	.	.	.	.	.	.	.	.	.	.	.	.	.	.	.	.	.	.	.	.	.	.	.	.
ENSG00000013561	.	2/0/0/M	.	.	.	0/0/1/U	.	.	1/0/1/M	0/0/1/U	.	0/0/1/U	0/1/1/B	.	1/0/1/M	0/0/1/U	1/0/1/M	.	.	.	2/0/0/M	.	1/0/1/M	.	.	.	.	.	0/0/2/U	2/0/0/M	.	0/0/2/U	0/0/1/U	.	0/0/1/U	.	.	.	.	.	.	0/2/0/B	0/0/1/U	.	.	.	.	.	.
ENSG00000013583	.	.	.	.	.	.	.	.	.	.	.	.	.	.	.	.	.	.	.	.	.	.	.	.	.	.	.	.	.	.	.	.	.	.	.	.	.	.	.	.	.	.	.	.	.	.	.	.	.
ENSG00000013619	.	.	.	.	.	.	.	.	.	.	.	.	.	.	.	.	.	.	.	.	.	.	.	.	.	.	.	.	.	.	.	.	.	.	.	.	.	.	.	.	.	.	.	.	.	.	.	.	.
ENSG00000014123	.	.	.	.	.	.	.	.	.	.	.	.	.	.	.	.	.	.	.	.	.	.	.	.	.	.	.	.	.	.	.	.	.	.	.	.	.	.	.	.	.	.	.	.	.	.	.	.	.
ENSG00000014641	.	.	.	.	.	.	.	.	.	.	.	.	.	.	.	.	.	.	.	.	.	.	.	.	.	.	.	.	.	.	.	.	.	.	.	.	.	.	.	.	.	.	.	.	.	.	.	.	.
ENSG00000014824	0/0/1/U	1/0/0/M	.	.	.	.	.	1/0/0/M	.	1/0/0/M	.	.	1/0/0/M	0/0/1/U	1/0/0/M	1/0/0/M	1/0/0/M	1/0/0/M	.	0/0/1/U	.	.	1/0/0/M	.	1/0/0/M	1/0/0/M	.	.	.	.	.	.	0/0/1/U	.	0/0/1/U	.	.	0/0/1/U	.	.	.	0/0/1/U	1/0/0/M	.	.	.	.	1/0/0/M	.
ENSG00000015479	.	.	.	.	.	.	.	.	.	.	.	.	.	.	.	.	.	.	.	.	.	.	.	.	.	.	.	.	.	.	.	.	.	.	.	.	.	.	.	.	.	.	.	.	.	.	.	.	.
ENSG00000015532	.	.	.	.	.	.	.	.	.	.	.	.	.	.	.	.	.	.	.	.	.	.	.	.	.	.	.	.	.	.	.	.	.	.	.	.	.	.	.	.	.	.	.	.	.	.	.	.	.
ENSG00000015592	.	.	.	.	.	.	.	.	.	.	.	.	.	.	.	.	.	.	.	.	.	.	.	.	.	.	.	.	.	.	.	.	.	.	.	.	.	.	.	.	.	.	.	.	.	.	.	.	.
ENSG00000017260	.	.	.	.	.	0/0/1/U	.	.	1/0/0/M	0/0/1/U	.	.	0/0/1/U	.	.	.	.	.	.	.	0/0/1/U	0/0/1/U	.	.	0/0/1/U	0/0/1/U	.	1/0/0/M	.	.	.	.	1/0/0/M	.	.	.	.	.	.	.	0/0/1/U	.	.	.	.	.	.	.	.
ENSG00000017373	.	.	.	.	.	.	.	.	.	.	.	.	.	.	.	.	.	.	.	.	.	.	.	.	.	.	.	.	.	.	.	.	.	.	.	.	.	.	.	.	.	.	.	.	.	.	.	.	.
ENSG00000017427	.	.	.	.	.	.	.	.	.	.	.	.	.	.	.	.	.	.	.	.	.	.	.	.	.	.	.	.	.	.	.	.	.	.	.	.	.	.	.	.	.	.	.	.	.	.	.	.	.
ENSG00000018189	0/0/2/U	2/0/0/M	0/1/1/B	2/0/0/M	0/1/1/B	2/0/0/M	2/0/0/M	.	1/1/1/B	1/1/0/B	.	0/1/1/B	1/1/0/B	.	.	0/0/2/U	2/0/0/M	0/0/2/U	1/1/0/B	2/0/0/M	1/1/0/B	.	1/0/1/M	.	.	1/0/0/M	.	2/0/0/M	0/0/2/U	1/1/0/B	0/0/1/U	.	0/0/1/U	.	0/0/1/U	.	.	0/0/2/U	.	.	.	1/0/0/M	2/0/0/M	1/0/0/M	.	1/0/0/M	1/0/2/M	2/0/0/M	.
ENSG00000018236	.	0/1/0/B	1/0/0/M	.	1/0/0/M	0/0/2/U	.	1/0/0/M	0/0/2/U	0/0/1/U	.	1/0/0/M	1/0/0/M	.	.	0/0/1/U	0/0/2/U	.	.	.	.	.	0/1/1/B	.	2/0/0/M	.	.	.	.	.	.	0/0/1/U	0/0/1/U	.	1/0/0/M	2/0/0/M	0/2/0/B	.	.	.	.	1/0/1/M	0/0/1/U	.	0/0/2/U	1/0/1/M	0/0/1/U	1/0/0/M	.
ENSG00000018408	.	.	.	.	.	.	.	.	.	.	.	.	.	.	.	.	.	.	.	.	.	.	.	.	.	.	.	.	.	.	.	.	.	.	.	.	.	.	.	.	.	.	.	.	.	.	.	.	.
ENSG00000018625	.	.	.	.	.	.	.	.	0/0/1/U	.	.	0/0/1/U	.	.	0/1/0/B	.	.	.	.	.	.	.	0/1/0/B	.	.	.	.	.	.	.	.	.	.	0/0/1/U	.	0/1/0/B	0/1/0/B	.	.	.	.	.	1/0/0/M	.	.	.	.	.	.
ENSG00000019505	.	.	.	.	.	.	.	.	.	.	.	.	.	.	.	.	.	.	.	.	.	.	.	.	.	.	.	.	.	.	.	.	.	.	.	.	.	.	.	.	.	.	.	.	.	.	.	.	.
ENSG00000019582	.	.	.	.	.	.	.	.	.	.	.	.	.	.	.	.	.	.	.	.	.	.	.	.	.	.	.	.	.	.	.	.	.	.	.	.	.	.	.	.	.	.	.	.	.	.	.	.	.
ENSG00000019995	.	.	.	.	.	.	.	.	.	.	.	.	.	.	.	.	.	.	.	.	.	.	.	.	.	.	.	.	.	.	.	.	.	.	.	.	.	.	.	.	.	.	.	.	.	.	.	.	.
ENSG00000020129	.	.	.	.	.	.	.	.	.	.	.	.	.	.	.	.	.	.	.	.	.	.	.	.	.	.	.	.	.	.	.	.	.	.	.	.	.	.	.	.	.	.	.	.	.	.	.	.	.
ENSG00000020577	.	.	.	.	.	.	.	.	.	.	.	.	.	.	.	.	.	.	.	.	.	.	.	.	.	.	.	.	.	.	.	.	.	.	.	.	.	0/0/1/U	.	.	.	.	0/1/0/B	.	.	.	.	.	.
ENSG00000021300	.	.	.	.	.	.	.	.	.	.	.	.	.	.	.	.	.	.	.	.	.	.	.	.	.	.	.	.	.	.	.	.	.	.	.	.	.	.	.	.	.	.	.	.	.	.	.	.	.
ENSG00000021355	.	.	.	.	.	.	.	.	.	.	.	.	.	.	.	.	.	.	.	.	.	.	.	.	.	.	.	.	.	.	.	.	.	.	.	.	.	.	.	.	.	.	.	.	.	.	.	.	.
ENSG00000021574	.	.	.	.	.	.	.	.	.	.	.	.	.	.	.	.	.	.	.	.	.	.	.	.	.	.	.	.	.	.	.	.	.	.	.	.	.	.	.	.	.	.	.	.	.	.	.	.	.
ENSG00000021645	.	.	.	.	.	.	.	.	.	.	.	1/0/0/M	1/0/0/M	.	.	1/0/0/M	1/0/0/M	1/0/0/M	.	.	.	.	.	.	1/0/0/M	.	0/0/1/U	.	.	.	.	.	.	.	.	.	.	.	.	.	.	0/0/1/U	.	.	.	.	.	.	.
ENSG00000021762	.	.	.	.	.	.	.	.	.	.	.	.	.	.	.	.	.	.	.	.	.	.	.	.	.	.	.	.	.	.	.	.	.	.	.	.	.	.	.	.	.	.	.	.	.	.	.	.	.
ENSG00000021776	.	.	.	.	.	.	.	.	.	.	.	.	.	.	.	.	.	.	.	.	.	.	.	.	.	.	.	.	.	.	.	.	.	.	.	.	.	.	.	.	.	.	.	.	.	.	.	.	.
ENSG00000021826	.	.	.	.	.	.	.	.	.	.	.	.	.	.	.	.	.	.	.	.	.	.	.	.	.	.	.	.	.	.	.	.	.	.	.	.	.	.	.	.	.	.	.	.	.	.	.	.	.
ENSG00000022355	.	.	.	.	.	.	.	.	.	.	.	.	.	.	.	.	.	.	.	.	.	.	.	.	.	.	.	.	.	.	.	.	.	.	.	.	.	.	.	.	.	.	.	.	.	.	.	.	.
ENSG00000022556	.	.	.	.	.	.	.	.	.	.	.	.	.	.	.	.	.	.	.	.	.	.	.	.	.	.	.	.	.	.	.	.	.	.	.	.	.	.	.	.	.	.	.	.	.	.	.	.	.
ENSG00000022840	.	.	.	.	.	.	.	.	.	.	.	.	.	.	.	.	.	.	.	.	.	.	.	.	.	.	.	.	.	.	.	.	.	.	.	.	.	.	.	.	.	.	.	.	.	.	.	.	.
ENSG00000023041	.	.	.	.	.	.	.	.	.	.	.	.	.	.	.	.	.	.	.	.	.	.	.	.	.	.	.	.	.	.	.	.	.	.	.	.	.	.	.	.	.	.	.	.	.	.	.	.	.
ENSG00000023171	.	.	.	.	.	.	.	.	.	.	.	.	.	.	.	.	.	.	.	.	.	.	.	.	.	.	.	.	.	.	.	.	.	.	.	.	.	.	.	.	.	.	.	.	.	.	.	.	.
ENSG00000023191	.	.	.	.	.	.	.	.	.	.	.	.	.	.	.	.	.	.	.	.	.	.	.	.	.	.	.	.	.	.	.	.	.	.	.	.	.	.	.	.	.	.	.	.	.	.	.	.	.
ENSG00000023228	.	.	.	.	.	.	.	.	.	.	.	.	.	.	.	.	.	.	.	.	.	.	.	.	.	.	.	.	.	.	.	.	.	.	.	.	.	.	.	.	.	.	.	.	.	.	.	.	.
ENSG00000023287	.	.	.	.	.	.	.	.	.	.	.	.	.	.	.	.	.	.	.	.	.	.	.	.	.	.	.	.	.	.	.	.	.	.	.	.	.	.	.	.	.	.	.	.	.	.	.	.	.
ENSG00000023318	.	.	.	.	.	.	.	.	.	.	.	.	.	.	.	.	.	.	.	.	.	.	.	.	.	.	.	.	.	.	.	.	.	.	.	.	.	.	.	.	.	.	.	.	.	.	.	.	.
ENSG00000023330	.	.	.	.	.	.	.	.	.	.	.	.	.	.	.	.	.	.	.	.	.	.	.	.	.	.	.	.	.	.	.	.	.	.	.	.	.	.	.	.	.	.	.	.	.	.	.	.	.
ENSG00000023516	.	.	.	.	.	.	.	.	.	.	.	.	.	.	.	.	.	.	.	.	.	.	.	.	.	.	.	.	.	.	.	.	.	.	.	.	.	.	.	.	.	.	.	.	.	.	.	.	.
ENSG00000023909	0/0/1/U	.	.	.	.	1/0/0/M	.	.	0/0/1/U	.	.	.	.	.	.	.	.	.	.	.	.	.	.	.	.	.	.	.	.	0/0/1/U	.	.	.	.	.	.	.	.	.	.	.	.	.	.	.	.	.	.	.
ENSG00000024048	.	0/1/0/B	.	.	1/0/0/M	.	.	0/0/1/U	0/0/2/U	0/1/0/B	.	1/0/0/M	0/1/0/B	1/0/0/M	.	0/1/0/B	0/1/0/B	.	0/1/0/B	.	0/0/1/U	.	1/0/0/M	.	0/1/0/B	0/0/1/U	0/1/0/B	0/1/0/B	0/1/0/B	.	.	.	.	.	.	1/0/0/M	1/0/0/M	1/0/0/M	.	.	.	0/0/2/U	.	.	0/1/0/B	0/1/0/B	.	1/0/0/M	.
ENSG00000024862	1/0/0/M	.	.	.	0/0/1/U	0/0/1/U	.	.	0/0/1/U	.	.	1/0/0/M	0/1/0/B	.	.	.	1/0/0/M	0/0/1/U	.	.	.	.	.	.	.	.	.	.	.	.	.	.	.	.	0/0/1/U	.	.	.	.	.	.	0/0/1/U	.	.	.	.	.	.	.
ENSG00000025796	.	.	.	.	.	.	.	.	.	.	.	.	.	.	.	.	.	.	.	.	.	.	.	.	.	.	.	.	.	.	.	.	.	.	.	.	.	.	.	.	.	.	.	.	.	.	.	.	.
ENSG00000025800	.	.	.	.	.	.	.	.	.	.	.	.	.	.	.	.	.	.	.	.	.	.	.	.	.	.	.	.	.	.	.	.	.	.	.	.	.	.	.	.	.	.	.	.	.	.	.	.	.
ENSG00000026025	.	.	.	.	.	.	.	.	.	.	.	.	.	.	.	.	.	.	.	.	.	.	.	.	.	.	.	.	.	.	.	.	.	.	.	.	.	.	.	.	.	.	.	.	.	.	.	.	.
ENSG00000026103	.	.	.	.	.	.	.	.	.	.	.	.	.	.	.	.	.	.	.	.	.	.	.	.	.	.	.	.	.	.	.	.	.	.	.	.	.	.	.	.	.	.	.	.	.	.	.	.	.
ENSG00000026297	.	.	.	.	.	.	.	.	.	.	.	.	.	.	.	.	.	.	.	.	.	.	.	.	.	.	.	.	.	.	.	.	.	.	.	.	.	.	.	.	.	.	.	.	.	.	.	.	.
ENSG00000026652	.	.	.	.	.	.	.	.	.	.	.	.	.	.	.	.	.	.	.	.	.	.	.	.	.	.	.	.	.	.	.	.	.	.	.	.	.	.	.	.	.	.	.	.	.	.	.	.	.
ENSG00000026950	.	.	.	.	.	.	.	.	.	.	.	.	.	.	.	.	.	.	.	.	.	.	.	.	.	.	.	.	.	.	.	.	.	.	.	.	.	.	.	.	.	.	.	.	.	.	.	.	.
ENSG00000027075	.	.	.	.	.	.	.	.	.	.	.	.	.	.	.	.	.	.	.	.	.	.	.	.	.	.	.	.	.	.	.	.	.	.	.	.	.	.	.	.	.	.	.	.	.	.	.	.	.
ENSG00000027697	.	.	.	.	.	.	.	.	.	.	.	.	.	.	.	.	.	.	.	.	.	.	.	.	.	.	.	.	.	.	.	.	.	.	.	.	.	.	.	.	.	.	.	.	.	.	.	.	.
ENSG00000028203	2/0/0/M	.	1/0/1/M	0/0/1/U	.	0/0/3/U	.	.	0/0/3/U	0/0/1/U	.	0/1/1/B	0/1/0/B	0/0/3/U	0/0/1/U	3/0/0/M	0/0/1/U	0/0/1/U	.	.	.	.	.	0/0/1/U	.	1/0/2/M	3/0/0/M	0/0/1/U	.	.	.	.	.	.	.	.	.	1/0/0/M	.	1/0/0/M	1/0/0/M	.	.	.	.	.	1/0/0/M	.	.
ENSG00000028310	.	.	.	.	.	.	.	.	.	.	.	.	.	.	.	.	.	.	.	.	.	.	.	.	.	.	.	.	.	.	.	.	.	.	.	.	.	.	.	.	.	.	.	.	.	.	.	.	.
ENSG00000028528	.	.	.	.	.	.	.	.	.	.	.	.	.	.	.	.	.	.	.	.	.	.	.	.	.	.	.	.	.	.	.	.	.	.	.	.	.	.	.	.	.	.	.	.	.	.	.	.	.
ENSG00000029363	.	.	.	.	.	.	.	.	.	.	.	.	.	.	.	.	.	.	.	.	.	.	.	.	.	.	.	.	.	.	.	.	.	.	.	.	.	.	.	.	.	.	.	.	.	.	.	.	.
ENSG00000029639	.	.	.	.	.	.	.	.	.	.	.	.	.	.	.	.	.	.	.	.	.	.	.	.	.	.	.	.	.	.	.	.	.	.	.	.	.	.	.	.	.	.	.	.	.	.	.	.	.
ENSG00000029725	.	.	.	.	.	2/0/1/M	0/0/1/U	.	0/0/2/U	1/0/1/M	1/1/0/B	2/0/1/M	0/2/0/B	1/0/2/M	1/0/0/M	.	0/0/2/U	.	.	.	0/0/1/U	.	.	.	.	.	.	0/0/2/U	.	2/0/0/M	.	0/0/1/U	.	.	.	.	.	.	.	2/0/1/M	.	.	.	.	.	1/0/0/M	0/0/1/U	.	0/0/1/U
ENSG00000029993	.	.	.	.	.	.	.	.	.	.	.	.	.	.	.	.	.	.	.	.	.	.	.	.	.	.	.	.	.	.	.	.	.	.	.	.	.	.	.	.	.	.	.	.	.	.	.	.	.
ENSG00000030066	.	.	.	.	.	.	.	.	.	.	.	.	.	.	.	.	.	.	.	.	.	.	.	.	.	.	.	.	.	.	.	.	.	.	.	.	.	.	.	.	.	.	.	.	.	.	.	.	.
ENSG00000030110	.	.	.	.	.	.	.	.	.	.	.	.	.	.	.	.	.	.	.	.	.	.	.	.	.	.	.	.	.	.	.	.	.	.	.	.	.	.	.	.	.	.	.	.	.	.	.	.	.
ENSG00000030419	.	.	.	.	.	.	.	.	.	.	.	.	.	.	.	.	.	.	.	.	.	.	.	.	.	.	.	.	.	1/0/0/M	.	.	.	.	.	.	.	.	.	.	.	.	.	.	.	0/0/1/U	.	0/0/1/U	.
ENSG00000030582	.	.	.	.	.	.	.	.	.	.	.	.	.	.	.	.	.	.	.	.	.	.	.	.	.	.	.	.	.	.	.	.	.	.	.	.	.	.	.	.	.	.	.	.	.	.	.	.	.
ENSG00000031003	.	.	.	.	.	.	.	.	.	.	.	.	.	.	.	.	.	.	.	.	.	.	.	.	.	.	.	.	.	.	.	.	.	.	.	.	.	.	.	.	.	.	.	.	.	.	.	.	.
ENSG00000031698	.	.	.	.	.	.	.	.	.	.	.	.	.	.	.	.	.	.	.	.	.	.	.	.	.	.	.	.	.	.	.	.	.	.	.	.	.	.	.	.	.	.	.	.	.	.	.	.	.
ENSG00000032219	.	.	.	.	.	.	.	.	.	.	.	.	0/0/1/U	0/0/2/U	2/0/0/M	.	1/0/1/M	1/1/0/B	.	.	2/0/0/M	.	.	.	2/0/0/M	.	.	.	0/0/2/U	.	.	.	.	.	0/0/1/U	2/0/0/M	.	.	.	.	.	0/0/2/U	0/0/1/U	.	.	.	.	.	.
ENSG00000032389	.	.	.	.	.	.	.	.	.	.	.	.	.	.	.	.	.	.	.	.	.	.	.	.	.	.	.	.	.	.	.	.	.	.	.	.	.	.	.	.	.	.	.	.	.	.	.	.	.
ENSG00000032742	.	.	.	.	.	.	.	.	.	.	.	.	.	.	.	.	.	.	.	.	.	.	.	.	.	.	.	.	.	.	.	.	.	.	.	.	.	.	.	.	.	.	.	.	.	.	.	.	.
ENSG00000033030	.	.	.	.	.	.	.	.	.	.	.	.	.	.	.	.	.	.	.	.	.	.	.	.	.	.	.	.	.	.	.	.	.	.	.	.	.	.	.	.	.	.	.	.	.	.	.	.	.
ENSG00000033050	.	.	.	.	.	.	.	.	.	.	.	.	.	.	.	.	.	.	.	.	.	.	.	.	.	.	.	.	.	.	.	.	.	.	.	.	.	.	.	.	.	.	.	.	.	.	.	.	.
ENSG00000033122	.	.	.	.	.	.	.	.	.	.	.	.	.	.	.	.	.	.	.	.	.	.	.	.	.	.	.	.	.	.	.	.	.	.	.	.	.	.	.	.	.	.	.	.	.	.	.	.	.
ENSG00000033170	.	.	.	.	0/0/1/U	.	.	.	.	1/0/0/M	.	.	.	.	.	.	0/0/1/U	.	.	0/1/0/B	0/0/1/U	1/0/0/M	.	0/1/0/B	.	1/0/0/M	0/0/1/U	1/0/0/M	.	1/0/0/M	.	.	.	.	.	.	.	.	.	.	.	.	.	.	.	.	.	.	.
ENSG00000033178	0/0/1/U	1/0/0/M	.	2/0/0/M	0/0/3/U	.	1/0/0/M	.	0/0/2/U	1/0/0/M	0/0/1/U	3/0/0/M	0/1/0/B	0/0/2/U	1/0/0/M	1/1/0/B	1/0/0/M	0/0/1/U	1/0/1/M	1/0/0/M	0/0/1/U	1/0/0/M	0/0/1/U	1/0/0/M	0/0/1/U	.	0/0/1/U	.	1/0/0/M	1/0/0/M	1/0/0/M	0/0/1/U	1/0/0/M	1/0/0/M	.	.	1/1/1/B	0/0/1/U	.	.	0/0/1/U	0/0/1/U	1/0/0/M	.	0/0/2/U	0/0/1/U	.	0/0/1/U	.
ENSG00000033327	.	.	.	.	.	.	.	.	.	.	.	.	.	.	.	.	.	.	.	.	.	.	.	.	.	.	.	.	.	.	.	.	.	.	.	.	.	.	.	.	.	.	.	.	.	.	.	.	.
ENSG00000033800	.	.	.	.	.	.	.	.	.	.	.	.	.	.	.	.	.	.	.	.	.	.	.	.	.	.	.	.	.	.	.	.	.	.	.	.	.	.	.	.	.	.	.	.	.	.	.	.	.
ENSG00000033867	.	.	.	.	.	.	.	.	.	.	.	.	.	.	.	.	.	.	.	.	.	.	.	.	.	.	.	.	.	.	.	.	.	.	.	.	.	.	.	.	.	.	.	.	.	.	.	.	.
ENSG00000034053	.	.	.	.	.	.	.	.	.	.	.	.	.	.	.	.	.	.	.	.	.	.	.	.	.	.	.	.	.	.	.	.	.	.	.	.	.	.	.	.	.	.	.	.	.	.	.	.	.
ENSG00000034713	.	.	.	.	.	.	.	.	.	.	.	.	.	.	.	.	.	.	.	.	.	.	.	.	.	.	.	.	.	.	.	.	.	.	.	.	.	.	.	.	.	.	.	.	.	.	.	.	.
ENSG00000035115	.	.	.	.	1/0/0/M	.	.	.	.	0/0/1/U	.	.	0/0/1/U	0/1/0/B	.	.	.	0/1/0/B	.	.	0/0/1/U	.	.	.	.	1/0/0/M	.	.	1/0/0/M	.	1/0/0/M	.	.	.	.	.	.	.	.	.	.	0/0/1/U	.	.	.	0/0/1/U	.	.	.
ENSG00000035403	.	.	.	.	.	.	.	.	.	.	.	.	.	.	.	.	.	.	.	.	.	.	.	.	.	.	.	.	.	.	.	.	.	.	.	0/0/1/U	2/0/0/M	0/0/1/U	.	.	.	.	1/0/1/M	.	0/0/1/U	1/0/1/M	.	.	.
ENSG00000035687	.	.	.	.	.	.	.	.	.	.	.	.	.	.	.	.	.	.	.	.	.	.	.	.	.	.	.	.	.	.	.	.	.	.	.	.	.	.	.	.	.	.	.	.	.	.	.	.	.
ENSG00000035862	.	.	.	.	.	.	.	.	.	.	.	.	.	.	.	.	.	.	.	.	.	.	.	.	.	.	.	.	.	.	.	.	.	.	.	.	.	.	.	.	.	.	.	.	.	.	.	.	.
ENSG00000035928	.	.	.	.	.	.	.	.	.	.	.	.	.	.	.	.	.	.	.	.	.	.	.	.	.	.	.	.	.	.	.	.	.	.	.	.	.	.	.	.	.	.	.	.	.	.	.	.	.
ENSG00000036054	.	.	.	.	.	.	.	.	.	.	.	.	.	.	.	.	.	.	.	.	.	.	.	.	.	.	.	.	.	.	.	.	.	.	.	.	.	.	.	.	.	.	.	.	.	.	.	.	.
ENSG00000036257	.	.	.	.	.	.	.	.	.	.	.	.	.	.	.	.	.	.	.	.	.	.	.	.	.	.	.	.	.	0/0/1/U	.	.	.	.	.	.	.	.	.	.	1/0/0/M	.	.	.	.	0/0/1/U	.	.	.
ENSG00000036448	.	.	.	.	.	.	.	.	.	.	.	.	.	.	.	.	.	.	.	.	.	.	.	.	.	.	.	.	.	.	.	.	.	.	.	.	.	.	.	.	.	.	.	.	.	.	.	.	.
ENSG00000036530	.	.	.	.	.	.	.	.	.	.	.	.	.	.	.	.	.	.	.	.	.	.	.	.	.	.	.	.	.	.	.	.	.	.	.	.	.	.	.	.	.	.	.	.	.	.	.	.	.
ENSG00000036549	.	.	.	.	.	.	.	.	.	.	.	.	.	.	.	.	.	.	.	.	.	.	.	.	.	.	.	.	.	.	.	.	.	.	.	.	.	.	.	.	.	.	.	.	.	.	.	.	.
ENSG00000037042	.	.	.	.	.	.	.	.	.	.	.	.	.	.	.	.	.	.	.	.	.	.	.	.	.	.	.	.	.	.	.	.	.	.	.	.	.	.	.	.	.	.	.	.	.	.	.	.	.
ENSG00000037241	.	.	.	.	.	.	.	.	.	.	.	.	.	.	.	.	.	.	.	.	.	.	.	.	.	.	.	.	.	.	.	.	.	.	.	.	.	.	.	.	.	.	.	.	.	.	.	.	.
ENSG00000037474	.	.	.	.	.	.	.	.	.	.	.	.	.	.	.	.	.	.	.	.	.	.	.	.	.	.	.	.	.	.	.	.	.	.	.	.	.	.	.	.	.	.	.	.	.	.	.	.	.
ENSG00000037637	.	.	.	.	.	.	.	.	.	.	.	.	.	.	.	.	.	.	.	.	.	.	.	.	.	.	.	.	.	.	.	.	.	.	.	.	.	.	.	.	.	.	.	.	.	.	.	.	.
ENSG00000037749	.	.	.	.	.	.	.	.	.	.	.	.	.	.	.	.	.	.	.	.	.	.	.	.	.	.	.	.	.	.	.	.	.	.	.	.	.	.	.	.	.	.	.	.	.	.	.	.	.
ENSG00000037757	.	.	.	.	.	.	.	.	.	.	.	.	.	.	.	.	.	.	.	.	.	.	.	.	.	.	.	.	.	.	.	.	.	.	.	.	.	.	.	.	.	.	.	.	.	.	.	.	.
ENSG00000038002	1/0/0/M	.	.	.	.	.	.	.	.	1/0/0/M	1/0/0/M	.	0/0/1/U	.	.	.	.	.	0/1/0/B	0/0/1/U	0/1/0/B	1/0/0/M	.	.	.	.	.	.	1/0/0/M	.	.	0/0/1/U	.	.	.	.	.	.	.	.	0/0/1/U	.	.	.	.	1/0/0/M	1/0/0/M	.	.
ENSG00000038219	.	.	.	.	.	.	.	.	.	.	.	.	.	.	.	.	.	.	.	.	.	.	.	.	.	.	.	.	.	.	.	.	.	.	.	.	.	.	.	.	.	.	.	.	.	.	.	.	.
ENSG00000038427	.	.	.	.	.	.	.	.	.	.	.	.	.	.	.	.	.	.	.	.	.	.	.	.	.	.	.	.	.	.	.	.	.	.	.	.	.	.	.	.	.	.	.	.	.	.	.	.	.
ENSG00000038532	.	.	.	.	.	.	.	.	.	.	.	.	.	.	.	.	.	.	.	.	.	.	.	.	.	.	.	.	.	.	.	.	.	.	.	.	.	.	.	.	.	.	.	.	.	.	.	.	.
ENSG00000039139	.	.	.	.	.	.	.	.	.	.	.	.	.	.	.	.	.	.	.	.	.	.	.	.	.	.	.	.	.	.	.	.	.	.	.	.	.	.	.	.	.	.	.	.	.	.	.	.	.
ENSG00000039319	.	.	.	.	.	.	.	.	.	.	.	.	.	.	.	.	.	.	.	.	.	.	.	.	.	.	.	.	.	.	.	.	.	.	.	.	.	.	.	.	.	.	.	.	.	.	.	.	.
ENSG00000040199	.	.	.	.	.	.	.	.	.	.	.	0/0/1/U	.	0/0/1/U	.	.	0/0/1/U	.	.	.	.	.	.	.	1/0/0/M	.	.	.	.	.	1/0/0/M	.	.	.	.	.	.	.	.	.	.	.	.	.	.	.	.	.	.
ENSG00000040275	.	.	.	.	0/1/0/B	.	.	.	.	.	.	.	.	.	.	.	.	.	.	.	.	.	.	.	.	.	.	.	.	.	.	.	.	.	.	.	.	.	.	.	.	.	.	.	.	.	.	.	.
ENSG00000040341	.	.	.	.	.	.	.	.	.	.	.	.	.	.	.	.	.	.	.	.	.	.	.	.	.	.	.	.	.	.	.	.	.	.	.	.	.	.	.	.	.	.	.	.	.	.	.	.	.
ENSG00000040731	.	.	.	.	.	.	.	.	.	.	.	.	.	.	.	.	.	.	.	.	.	.	.	.	.	.	.	.	.	.	.	.	.	.	.	.	.	.	.	.	.	.	.	.	.	.	.	.	.
ENSG00000040933	.	.	.	.	.	.	.	.	.	.	.	.	.	.	.	.	.	.	.	.	.	.	.	.	.	.	.	.	.	.	.	.	.	.	.	.	.	.	.	.	.	.	.	.	.	.	.	.	.
ENSG00000041357	.	.	.	.	.	.	.	.	.	.	.	.	.	.	.	.	.	.	.	.	.	.	.	.	.	.	.	.	.	.	.	.	.	.	.	.	.	.	.	.	.	.	.	.	.	.	.	.	.
ENSG00000041515	.	.	.	.	.	.	.	.	.	.	.	.	.	.	.	.	.	.	.	.	.	.	.	.	.	.	.	.	.	.	.	.	.	.	.	.	.	.	.	.	.	.	.	.	.	.	.	.	.
ENSG00000041802	.	.	.	.	.	.	.	.	.	.	.	.	.	.	.	.	.	.	.	.	.	.	.	.	.	.	.	.	.	.	.	.	.	.	.	.	.	.	.	.	.	.	.	.	.	.	.	.	.
ENSG00000041988	.	.	.	.	.	.	.	.	.	.	.	.	.	.	.	.	.	.	.	.	.	.	.	.	.	.	.	.	.	.	.	.	.	.	.	.	.	.	.	.	.	.	.	.	.	.	.	.	.
ENSG00000042088	.	.	.	.	.	.	.	.	.	.	.	.	.	.	.	.	.	.	.	.	.	.	.	.	.	.	.	.	.	.	.	.	.	.	.	.	.	.	.	.	.	.	.	.	.	.	.	.	.
ENSG00000042317	.	.	.	.	.	.	.	.	.	.	.	.	.	.	.	.	.	.	.	.	.	.	.	.	.	.	.	.	.	.	.	.	.	.	.	.	.	.	.	.	.	.	.	.	.	.	.	.	.
ENSG00000042429	.	.	.	.	.	.	.	.	.	0/0/1/U	1/0/0/M	.	1/0/0/M	.	.	.	.	.	.	.	1/0/0/M	.	.	.	.	.	.	.	.	.	.	1/0/0/M	.	.	.	1/0/0/M	.	.	.	.	.	.	.	.	.	.	.	.	.
ENSG00000042753	.	.	.	.	.	.	.	.	.	.	.	.	.	.	.	.	.	.	.	.	.	.	.	.	.	.	.	.	.	.	.	.	.	.	.	.	.	.	.	.	.	.	.	.	.	.	.	.	.
ENSG00000043093	.	.	.	.	.	.	.	.	.	.	.	.	1/0/0/M	.	.	.	.	.	1/0/0/M	.	.	.	.	.	.	.	.	.	.	1/0/0/M	.	.	.	.	.	.	.	.	.	.	.	.	.	.	.	.	1/0/0/M	.	.
ENSG00000043355	.	.	.	.	.	.	.	.	.	0/0/1/U	.	.	0/1/0/B	.	.	.	.	.	.	.	.	.	.	.	.	.	.	.	.	.	.	.	.	.	.	.	.	.	.	.	.	.	.	.	.	.	.	.	.
ENSG00000043462	.	.	.	.	.	.	.	.	.	.	.	.	.	.	.	.	.	.	.	.	.	.	.	.	.	.	.	.	.	.	.	.	.	.	.	.	.	.	.	.	.	.	.	.	.	.	.	.	.
ENSG00000043514	.	.	.	.	.	.	.	.	.	.	.	.	.	.	.	.	.	.	.	.	.	.	.	.	.	.	.	.	.	.	.	.	.	.	.	.	.	.	.	.	.	.	.	.	.	.	.	.	.
ENSG00000043591	.	.	.	.	.	.	.	.	.	.	.	.	.	.	.	.	.	.	.	.	.	.	.	.	.	.	.	.	.	.	.	.	.	.	.	.	.	.	.	.	.	.	.	.	.	.	.	.	.
ENSG00000044115	.	.	.	.	.	.	.	.	.	.	.	.	.	.	.	.	.	.	.	.	.	.	.	.	.	.	.	.	.	.	.	.	.	.	.	.	.	.	.	.	.	.	.	.	.	.	.	.	.
ENSG00000044574	.	.	.	.	.	.	.	.	.	.	.	.	.	.	.	.	.	.	.	.	.	.	.	.	.	.	.	.	.	.	.	.	.	.	.	.	.	.	.	.	.	.	.	.	.	.	.	.	.
ENSG00000046889	.	0/1/0/B	.	.	.	.	.	.	.	0/0/1/U	.	.	1/0/0/M	.	.	.	.	.	.	.	.	.	.	.	.	.	.	.	.	.	.	.	.	.	.	.	.	.	.	.	.	.	.	.	.	.	.	.	.
ENSG00000047056	.	.	.	.	.	.	.	.	.	.	.	.	.	.	.	.	.	.	.	.	.	.	.	.	.	.	.	.	.	.	.	.	.	.	.	.	.	.	.	.	.	.	.	.	.	.	.	.	.
ENSG00000047188	.	.	.	.	.	.	.	.	.	.	.	.	.	.	.	.	.	.	.	.	.	.	.	.	.	.	.	.	.	.	.	.	.	.	.	.	.	.	.	.	.	.	.	.	.	.	.	.	.
ENSG00000047249	.	.	.	.	.	.	.	.	.	.	.	.	.	.	.	.	.	.	.	.	.	.	.	.	.	.	.	.	.	.	.	.	.	.	.	.	.	.	.	.	.	.	.	.	.	.	.	.	.
ENSG00000047315	.	.	.	.	.	.	.	.	.	.	.	.	.	.	.	.	.	.	.	.	.	.	.	.	.	.	.	.	.	.	.	.	.	.	.	.	.	.	.	.	.	.	.	.	.	.	.	.	.
ENSG00000047346	.	.	.	.	.	0/0/1/U	.	1/0/0/M	.	.	.	.	0/0/1/U	.	.	.	.	.	.	.	1/0/0/M	.	1/0/0/M	0/0/1/U	.	.	.	.	0/0/1/U	.	1/0/0/M	1/0/0/M	.	.	.	.	.	.	.	.	.	.	.	.	.	.	.	.	.
ENSG00000047365	2/0/0/M	.	.	.	.	0/0/1/U	.	.	0/0/1/U	.	.	.	.	.	.	.	.	.	.	.	2/0/0/M	.	.	1/0/1/M	.	.	.	.	.	2/0/0/M	1/0/0/M	2/0/0/M	.	.	.	.	.	.	.	.	.	.	.	.	.	1/0/0/M	.	.	.
ENSG00000047410	0/1/0/B	.	.	.	.	.	.	1/0/0/M	.	.	.	.	1/0/0/M	.	.	0/0/1/U	1/0/0/M	.	.	.	0/0/1/U	.	.	.	.	.	.	.	.	.	.	.	.	.	.	0/0/1/U	.	.	.	.	.	.	.	.	.	.	1/0/0/M	.	.
ENSG00000047849	.	.	.	0/0/1/U	.	.	.	.	.	.	.	.	0/1/0/B	.	.	1/0/0/M	0/0/1/U	.	.	.	.	.	.	.	1/0/0/M	.	.	.	.	.	.	.	.	.	.	.	.	.	.	.	.	0/0/1/U	.	.	.	.	.	.	.
ENSG00000047932	.	1/0/0/M	.	1/0/0/M	0/0/1/U	.	.	.	0/0/1/U	.	0/0/1/U	.	0/0/1/U	0/0/1/U	.	.	.	.	.	.	.	.	.	.	.	.	.	.	.	.	.	1/0/0/M	.	.	.	.	.	.	.	.	.	.	.	.	.	.	.	.	.
ENSG00000048052	.	.	.	.	.	.	.	.	.	.	.	.	1/0/0/M	.	.	1/0/0/M	.	.	.	.	.	.	.	1/0/0/M	.	.	.	.	.	.	1/0/0/M	.	.	.	.	.	1/0/0/M	.	.	.	.	.	.	1/0/0/M	0/0/1/U	.	.	.	.
ENSG00000048162	.	.	.	.	.	.	.	.	.	.	.	.	.	.	.	.	.	.	.	.	.	.	.	.	.	.	.	.	.	.	.	.	.	.	.	.	.	.	.	.	.	.	.	.	.	.	.	.	.
ENSG00000048342	.	.	.	.	.	.	.	.	.	.	.	.	.	.	.	.	.	.	.	.	.	.	.	.	.	.	.	.	.	.	.	.	.	.	.	.	.	.	.	.	.	.	.	.	.	.	.	.	.
ENSG00000048392	.	3/0/0/M	.	1/0/0/M	1/0/0/M	.	1/0/0/M	.	0/0/1/U	.	.	2/0/0/M	0/0/3/U	.	.	2/0/0/M	1/0/0/M	.	1/0/0/M	1/0/0/M	.	.	.	.	1/0/0/M	0/0/1/U	2/0/0/M	.	.	.	.	.	.	.	.	.	0/0/2/U	.	.	3/0/0/M	.	.	.	.	.	0/0/1/U	.	.	.
ENSG00000048471	.	.	.	.	.	.	.	.	.	.	.	.	.	.	.	.	.	.	.	.	.	.	.	.	.	.	.	.	.	.	.	.	.	.	.	.	.	.	.	.	.	.	.	.	.	.	.	.	.
ENSG00000048540	.	.	.	.	.	.	.	.	.	.	.	.	.	.	.	1/0/0/M	0/0/1/U	.	.	.	.	.	.	.	1/0/0/M	.	.	.	.	.	.	.	.	.	0/0/1/U	1/0/0/M	.	.	.	.	.	0/1/0/B	.	.	0/1/0/B	0/0/1/U	1/0/0/M	.	.
ENSG00000048544	.	.	.	.	.	.	.	.	.	.	.	.	.	.	.	.	.	.	.	.	.	.	.	.	.	.	.	.	.	.	.	.	.	.	.	.	.	.	.	.	.	.	.	.	.	.	.	.	.
ENSG00000048649	.	0/0/1/U	.	.	1/0/0/M	0/0/1/U	.	.	0/1/1/B	.	0/0/1/U	.	1/0/1/M	.	.	.	0/0/2/U	2/0/1/M	.	.	.	.	1/0/0/M	.	1/0/0/M	2/0/0/M	1/0/0/M	.	.	.	.	1/0/0/M	0/0/1/U	.	.	1/0/0/M	.	.	.	.	.	0/0/1/U	1/0/0/M	.	.	0/0/1/U	.	0/0/1/U	.
ENSG00000048707	.	.	.	.	.	.	.	.	.	.	.	.	.	.	.	.	.	.	.	.	.	.	.	.	.	.	.	.	.	.	.	.	.	.	.	.	.	.	.	.	.	.	.	.	.	.	.	.	.
ENSG00000048740	.	.	.	.	.	.	.	.	.	.	.	.	.	.	.	.	.	.	.	.	.	.	.	.	.	.	.	.	.	.	.	.	.	.	.	.	.	.	.	.	.	.	.	.	.	.	.	.	.
ENSG00000048828	.	.	.	.	.	.	.	.	.	.	.	.	.	.	.	.	.	.	.	.	.	.	.	.	.	.	.	.	.	.	.	.	.	.	.	.	.	.	.	.	.	.	.	.	.	.	.	.	.
ENSG00000049130	.	.	.	.	.	.	.	.	.	.	.	.	.	.	.	.	.	.	.	.	.	.	.	.	.	.	.	.	.	.	.	.	.	.	.	.	.	.	.	.	.	.	.	.	.	.	.	.	.
ENSG00000049239	.	.	.	.	.	.	.	.	.	.	.	.	.	.	.	.	.	.	.	.	.	.	.	.	.	.	.	.	.	.	.	.	.	.	.	.	.	.	.	.	.	.	.	.	.	.	.	.	.
ENSG00000049245	.	.	.	.	.	.	.	.	.	.	.	.	.	.	.	.	.	.	.	.	.	.	.	.	.	.	.	.	.	.	.	.	.	.	.	.	.	.	.	.	.	.	.	.	.	.	.	.	.
ENSG00000049246	.	.	.	.	.	.	.	.	.	.	.	.	.	.	.	.	.	.	.	.	.	.	.	.	.	.	.	.	.	.	.	.	.	.	.	.	.	.	.	.	.	.	.	.	.	.	.	.	.
ENSG00000049323	.	.	.	.	.	.	.	.	.	.	.	.	.	.	.	.	.	.	.	.	.	.	.	.	.	.	.	.	.	.	.	.	.	.	.	.	.	.	.	.	.	.	.	.	.	.	.	.	.
ENSG00000049449	.	.	.	.	.	.	.	.	.	.	.	.	.	.	.	.	.	.	.	.	.	.	.	.	.	.	.	.	.	.	.	.	.	.	.	.	.	.	.	.	.	.	.	.	.	.	.	.	.
ENSG00000049541	.	.	.	.	.	.	.	.	.	.	.	.	.	.	.	.	.	.	.	.	.	.	.	.	.	.	.	.	.	.	.	.	.	.	.	.	.	.	.	.	.	.	.	.	.	.	.	.	.
ENSG00000049618	.	.	.	.	.	.	.	.	.	.	.	.	.	.	.	.	.	.	.	.	.	.	.	.	.	.	.	.	.	.	.	.	.	.	.	.	.	.	.	.	.	.	.	.	.	.	.	.	.
ENSG00000049759	.	.	.	.	.	.	.	.	.	.	.	.	.	.	.	.	.	.	.	.	.	.	.	.	.	.	.	.	.	.	.	.	.	.	.	.	.	.	.	.	.	.	.	.	.	.	.	.	.
ENSG00000049860	.	.	.	.	.	.	.	.	.	.	.	.	.	.	.	.	.	.	.	.	.	.	.	.	.	.	.	.	.	.	.	.	.	.	.	.	.	.	.	.	.	.	.	.	.	.	.	.	.
ENSG00000050130	.	.	1/0/0/M	.	.	.	.	.	.	.	.	.	.	.	.	1/0/0/M	1/0/0/M	.	.	.	.	.	.	.	.	.	.	.	.	.	.	.	.	.	.	0/0/1/U	.	.	.	.	.	0/0/1/U	.	.	1/0/0/M	.	.	.	.
ENSG00000050393	.	.	.	.	.	.	.	.	.	.	.	.	.	.	.	.	.	.	.	.	.	.	.	.	.	.	.	.	.	.	.	.	.	.	.	.	.	.	.	.	.	.	.	.	.	.	.	.	.
ENSG00000050405	.	.	.	.	.	.	.	.	.	.	.	.	0/0/1/U	.	.	.	.	.	.	1/0/0/M	.	.	1/0/0/M	.	.	.	.	.	.	.	.	.	0/0/1/U	.	.	1/0/0/M	.	.	.	.	.	.	.	.	.	.	1/0/0/M	.	.
ENSG00000050426	.	.	.	.	.	.	.	.	.	.	.	.	.	.	.	.	.	.	.	.	.	.	.	.	.	.	.	.	.	.	.	.	.	.	.	.	.	.	.	.	.	.	.	.	.	.	.	.	.
ENSG00000050438	.	.	.	1/0/1/M	2/0/0/M	.	.	0/0/2/U	.	0/0/1/U	.	2/0/0/M	0/2/0/B	.	.	0/0/2/U	0/1/1/B	2/0/0/M	.	.	.	.	.	.	2/0/0/M	.	.	.	1/0/0/M	.	.	.	.	.	.	.	.	.	.	.	.	.	.	.	.	.	.	.	.
ENSG00000050748	.	.	.	.	.	.	.	.	.	.	.	.	.	.	.	.	.	.	.	.	.	.	.	.	.	.	.	.	.	.	.	.	.	.	.	.	.	.	.	.	.	.	.	.	.	.	.	.	.
ENSG00000050767	.	.	.	.	.	.	.	.	.	.	.	.	.	.	.	.	.	.	.	.	.	.	.	.	.	.	.	.	.	.	.	.	.	.	.	.	.	.	.	.	.	.	.	.	.	.	.	.	.
ENSG00000051009	.	.	.	.	.	.	.	.	.	.	.	.	.	.	.	.	.	.	.	.	.	.	.	.	.	.	.	.	.	.	.	.	.	.	.	.	.	.	.	.	.	.	.	.	.	.	.	.	.
ENSG00000051108	.	0/2/0/B	.	.	.	.	0/0/1/U	.	.	.	0/2/0/B	.	1/0/1/M	0/0/1/U	.	0/0/1/U	0/2/0/B	.	1/0/0/M	2/0/0/M	.	.	.	.	2/0/0/M	.	.	.	.	.	2/0/0/M	.	.	.	.	.	.	.	.	.	.	.	.	.	.	.	.	.	.
ENSG00000051596	.	.	.	.	.	.	.	.	.	.	.	.	.	.	.	.	.	.	.	.	.	.	.	.	.	.	.	.	.	.	.	.	.	.	.	.	.	.	.	.	.	.	.	.	.	.	.	.	.
ENSG00000051825	.	.	.	.	.	.	.	.	.	.	.	.	.	.	.	.	.	.	.	.	.	.	.	.	.	.	.	.	.	.	.	.	.	.	.	.	.	.	.	.	.	.	.	.	.	.	.	.	.
ENSG00000052126	.	.	.	.	.	.	.	.	.	.	.	.	.	.	.	.	.	.	.	.	.	.	.	.	.	.	.	.	.	.	.	.	.	.	.	.	.	.	.	.	.	.	.	.	.	.	.	.	.
ENSG00000052723	.	.	.	.	.	.	.	.	.	.	.	.	.	.	.	.	.	.	.	.	.	.	.	.	.	.	.	.	.	.	.	.	.	.	.	.	.	.	.	.	.	.	.	.	.	.	.	.	.
ENSG00000052749	.	.	.	.	.	.	.	.	.	.	.	.	.	.	.	.	.	.	.	.	.	.	.	.	.	.	.	.	.	.	.	.	.	.	.	.	.	.	.	.	.	.	.	.	.	.	.	.	.
ENSG00000052795	.	.	.	.	.	.	.	0/0/1/U	.	.	.	.	.	.	.	0/0/1/U	.	.	.	.	.	.	.	.	.	.	.	.	.	.	1/0/0/M	.	.	.	.	.	1/0/0/M	.	.	.	.	.	.	.	0/0/1/U	.	.	.	.
ENSG00000052802	.	.	.	.	.	0/0/1/U	.	.	.	.	.	.	0/0/1/U	.	.	.	.	1/0/0/M	.	.	.	.	1/0/0/M	.	.	.	.	.	.	.	.	.	0/0/1/U	1/0/0/M	.	.	.	.	.	.	.	.	0/0/1/U	.	.	0/1/0/B	.	.	.
ENSG00000052841	.	.	.	.	.	.	.	.	.	.	.	.	.	.	.	.	.	.	.	.	.	.	.	.	.	.	.	.	.	.	.	.	.	.	.	.	.	.	.	.	.	.	.	.	.	.	.	.	.
ENSG00000053108	.	.	.	.	.	.	.	.	.	.	.	.	.	.	.	.	.	.	.	.	.	.	.	.	.	.	.	.	.	.	.	.	.	.	.	.	.	.	.	.	.	.	.	.	.	.	.	.	.
ENSG00000053254	.	.	.	.	.	.	.	.	.	.	.	.	.	.	.	1/0/0/M	0/0/1/U	.	.	.	.	1/0/0/M	.	.	.	.	.	.	.	.	.	.	.	.	.	.	.	.	.	.	.	.	.	.	.	.	0/0/1/U	.	.
ENSG00000053371	.	.	.	.	.	.	.	.	.	.	.	.	.	.	.	.	.	.	.	.	.	.	.	.	.	.	.	.	.	.	.	.	.	.	.	.	.	.	.	.	.	.	.	.	.	.	.	.	.
ENSG00000053501	.	.	.	.	.	.	.	.	.	.	.	.	.	.	.	.	.	.	.	.	.	.	.	.	.	.	.	.	.	.	.	.	.	.	.	.	.	.	.	.	.	.	.	.	.	.	.	.	.
ENSG00000053702	.	.	.	.	.	.	.	.	.	.	.	.	.	.	.	.	.	.	.	.	.	.	.	.	.	.	.	.	.	.	.	.	.	.	.	.	.	.	.	.	.	.	.	.	.	.	.	.	.
ENSG00000053747	.	.	.	.	.	.	.	.	.	.	.	.	.	.	.	.	.	.	.	.	.	.	.	.	.	.	.	.	.	.	.	.	.	.	.	.	.	.	.	.	.	.	.	.	.	.	.	.	.
ENSG00000053770	.	.	.	.	.	.	.	.	.	.	.	.	.	.	.	.	.	.	.	.	.	.	.	.	.	.	.	.	.	.	.	.	.	.	.	.	.	.	.	.	.	.	.	.	.	.	.	.	.
ENSG00000053900	.	.	.	.	.	.	.	.	.	.	.	.	.	.	.	.	.	.	.	.	.	.	.	.	.	.	.	.	.	.	.	.	.	.	.	.	.	.	.	.	.	.	.	.	.	.	.	.	.
ENSG00000054118	.	.	.	.	.	.	.	.	.	.	.	.	.	.	.	.	.	.	.	.	.	.	0/0/1/U	.	.	.	.	.	.	.	.	.	.	.	.	.	.	.	.	.	.	.	.	.	.	.	.	.	.
ENSG00000054267	.	1/0/0/M	.	.	.	.	.	1/0/0/M	0/0/1/U	.	0/0/1/U	.	.	0/0/1/U	.	.	0/0/1/U	.	.	.	.	.	.	.	0/0/1/U	.	.	.	.	.	.	.	.	.	.	.	.	.	.	.	.	.	.	.	.	0/0/1/U	1/0/0/M	.	.
ENSG00000054282	.	.	.	.	.	.	.	.	.	.	.	.	.	.	.	.	.	.	.	.	.	.	.	.	.	.	.	.	.	.	.	.	.	.	.	.	.	.	.	.	.	.	.	.	.	.	.	.	.
ENSG00000054356	.	.	.	.	.	.	.	.	.	.	.	.	.	.	.	.	.	.	.	.	.	.	.	.	.	.	.	.	.	.	.	.	.	.	.	.	.	.	.	.	.	.	.	.	.	.	.	.	.
ENSG00000054523	.	.	.	.	.	0/0/1/U	.	.	.	.	.	.	.	.	.	.	0/1/0/B	.	1/0/0/M	.	.	.	0/0/1/U	.	.	0/0/1/U	.	.	.	.	.	.	.	.	.	1/0/0/M	.	.	.	.	.	.	0/0/1/U	0/0/1/U	.	0/0/1/U	.	.	.
ENSG00000054611	.	.	.	.	.	.	.	.	.	.	.	.	.	.	.	.	.	.	.	.	.	.	.	.	.	.	.	.	.	.	.	.	.	.	.	.	.	.	.	.	.	.	.	.	.	.	.	.	.
ENSG00000054654	.	.	.	.	.	.	.	.	.	.	.	.	.	.	.	.	.	.	.	.	.	.	.	.	.	.	.	.	.	.	.	.	.	.	.	.	.	.	.	.	.	.	.	.	.	.	.	.	.
ENSG00000054690	1/0/0/M	.	.	.	.	0/0/1/U	0/0/1/U	.	0/0/1/U	.	0/1/0/B	.	.	.	.	.	.	.	1/0/0/M	1/0/0/M	1/0/0/M	.	.	.	.	.	.	.	0/0/1/U	.	0/1/0/B	.	.	.	.	.	.	.	.	.	.	.	.	.	.	.	.	.	.
ENSG00000054793	.	.	.	.	.	.	.	.	.	.	.	.	.	.	.	.	.	.	.	.	.	.	.	.	.	.	.	.	.	.	.	.	.	.	.	.	.	.	.	.	.	.	.	.	.	.	.	.	.
ENSG00000054803	.	.	.	.	.	.	.	.	.	.	.	.	.	.	.	.	.	.	.	.	.	.	.	.	.	.	.	.	.	.	.	.	.	.	.	.	.	.	.	.	.	.	.	.	.	.	.	.	.
ENSG00000054965	.	.	.	.	.	.	.	.	.	.	.	.	.	.	.	.	.	.	.	.	.	.	.	.	.	.	.	.	.	.	.	.	.	.	.	.	.	.	.	.	.	.	.	.	.	.	.	.	.
ENSG00000054983	.	.	.	.	.	.	.	.	.	.	.	.	.	.	.	.	.	.	.	.	.	.	.	.	.	.	.	.	.	.	.	.	.	.	.	.	.	.	.	.	.	.	.	.	.	.	.	.	.
ENSG00000055044	.	.	.	.	.	.	.	.	.	.	.	.	.	.	.	.	.	.	.	.	.	.	.	.	.	.	.	.	.	.	.	.	.	.	.	.	.	.	.	.	.	.	.	.	.	.	.	.	.
ENSG00000055130	.	.	.	.	.	.	.	.	.	.	.	.	.	.	.	.	.	.	.	.	.	.	.	.	.	.	.	.	.	.	.	.	.	.	.	.	.	.	.	.	.	.	.	.	.	.	.	.	.
ENSG00000055147	.	.	.	.	.	.	.	.	.	.	.	.	.	.	.	.	.	.	.	.	.	.	.	.	.	.	.	.	.	.	.	.	.	.	.	.	.	.	.	.	.	.	.	.	.	.	.	.	.
ENSG00000055163	.	.	.	.	1/0/0/M	.	.	.	0/0/1/U	.	.	0/0/1/U	.	.	.	1/0/1/M	0/2/0/B	.	.	.	.	.	0/0/2/U	.	0/2/0/B	.	.	.	.	.	.	2/0/0/M	.	.	0/0/1/U	.	.	.	.	.	.	2/0/0/M	.	2/0/0/M	.	.	.	.	.
ENSG00000055208	.	.	.	.	.	.	.	.	.	.	.	.	.	.	.	.	.	.	.	.	.	.	.	.	.	.	.	.	.	.	.	.	.	.	.	.	.	.	.	.	.	.	.	.	.	.	.	.	.
ENSG00000055483	.	.	.	.	.	.	.	.	.	.	.	.	.	.	.	.	.	.	.	.	.	.	.	.	.	.	.	.	.	.	.	.	.	.	.	.	.	.	.	.	.	.	.	.	.	.	.	.	.
ENSG00000055609	.	.	.	.	.	.	.	.	.	.	.	.	.	.	.	.	.	.	.	.	.	.	.	.	.	.	.	.	.	.	.	.	.	.	.	.	.	.	.	.	.	.	.	.	.	.	.	.	.
ENSG00000055917	.	.	.	.	0/0/1/U	.	1/0/0/M	.	0/0/1/U	.	.	1/0/0/M	1/0/0/M	.	.	0/0/1/U	1/0/0/M	0/1/0/B	.	.	.	.	.	.	.	0/1/0/B	.	.	.	1/0/0/M	.	.	.	.	0/0/1/U	.	.	.	.	.	.	0/1/0/B	.	.	0/1/0/B	.	.	.	.
ENSG00000055950	1/0/0/M	.	.	0/0/1/U	.	1/0/0/M	.	.	.	.	.	.	.	.	.	.	0/0/1/U	.	0/1/0/B	0/0/1/U	.	1/0/0/M	0/0/1/U	.	.	0/0/1/U	0/0/1/U	.	.	.	.	.	.	.	.	.	1/0/0/M	.	.	.	.	0/1/0/B	.	.	.	0/0/1/U	.	.	.
ENSG00000056097	.	.	.	.	.	.	.	.	.	.	.	.	.	.	.	.	.	.	.	.	.	.	.	.	.	.	.	.	.	.	.	.	.	.	.	.	.	.	.	.	.	.	.	.	.	.	.	.	.
ENSG00000056736	.	.	.	.	.	.	.	.	.	.	.	.	.	.	.	.	.	.	.	.	.	.	.	.	.	.	.	.	.	.	.	.	.	.	.	.	.	.	.	.	.	.	.	.	.	.	.	.	.
ENSG00000056972	.	.	.	.	.	.	.	.	.	.	.	.	.	.	.	.	.	.	.	.	.	.	.	.	.	.	.	.	.	.	.	.	.	.	.	.	.	.	.	.	.	.	.	.	.	.	.	.	.
ENSG00000057019	.	.	.	.	.	.	.	.	.	0/0/1/U	.	.	.	.	.	2/0/0/M	0/0/2/U	.	.	.	.	.	.	.	2/0/0/M	.	.	.	.	.	.	.	.	.	.	.	.	0/0/1/U	.	.	.	.	2/0/0/M	.	.	.	2/0/0/M	.	.
ENSG00000057252	.	.	.	.	.	.	.	.	.	.	.	.	.	.	.	.	0/0/1/U	.	.	.	.	0/0/1/U	.	.	1/0/0/M	.	.	.	.	.	.	.	1/0/0/M	.	.	1/0/0/M	.	.	.	0/0/1/U	.	.	.	.	.	.	.	.	.
ENSG00000057294	.	.	.	.	.	.	.	.	.	.	.	.	.	.	.	.	.	.	.	.	.	.	.	.	.	.	.	.	.	.	.	.	.	.	.	.	.	.	.	.	.	.	.	.	.	.	.	.	.
ENSG00000057608	.	.	.	.	.	.	.	.	.	.	.	.	.	.	.	.	.	.	.	.	.	.	.	.	.	.	.	.	.	.	.	.	.	.	.	.	.	.	.	.	.	.	.	.	.	.	.	.	.
ENSG00000057663	.	.	.	.	.	.	.	.	.	.	.	.	.	.	.	.	.	.	.	.	.	.	.	.	.	.	.	.	.	.	.	.	.	.	.	.	.	.	.	.	.	.	.	.	.	.	.	.	.
ENSG00000057704	.	.	.	.	.	.	.	.	.	2/0/0/M	.	.	.	.	.	.	.	.	.	.	1/0/0/M	.	.	.	0/0/1/U	.	.	.	1/0/0/M	1/0/1/M	.	0/0/1/U	.	.	.	.	.	.	.	.	.	.	.	.	.	.	.	.	.
ENSG00000058063	.	.	.	.	.	.	.	.	.	.	.	.	.	.	.	.	.	.	.	.	.	.	.	.	.	.	.	.	.	.	.	.	.	.	.	.	.	.	.	.	.	.	.	.	.	.	.	.	.
ENSG00000058091	.	.	.	.	.	.	.	.	.	.	.	.	.	.	.	.	.	.	.	.	.	.	.	.	.	.	.	.	.	.	.	.	.	.	.	.	.	.	.	.	.	.	.	.	.	.	.	.	.
ENSG00000058262	.	.	.	.	.	.	.	.	.	.	.	.	.	.	.	.	.	.	.	.	.	.	.	.	.	.	.	.	.	.	.	.	.	.	.	.	.	.	.	.	.	.	.	.	.	.	.	.	.
ENSG00000058272	.	.	0/0/1/U	1/0/0/M	1/0/1/M	.	.	1/0/0/M	0/1/2/B	0/0/1/U	.	1/0/0/M	0/0/3/U	0/0/1/U	.	1/0/0/M	1/0/0/M	1/0/0/M	1/0/1/M	.	1/0/0/M	.	0/2/0/B	1/0/0/M	.	.	.	1/0/0/M	0/0/1/U	.	1/1/0/B	.	0/0/1/U	1/0/0/M	0/0/1/U	1/0/0/M	1/0/0/M	0/1/2/B	.	0/0/1/U	.	1/0/0/M	2/1/0/B	.	.	0/1/2/B	1/0/0/M	.	1/0/0/M
ENSG00000058335	.	.	.	.	.	.	.	.	.	.	.	.	.	.	.	.	.	.	.	.	.	.	.	.	.	.	.	.	.	.	.	.	.	.	.	.	.	.	.	.	.	.	.	.	.	.	.	.	.
ENSG00000058404	.	.	.	.	.	.	.	.	.	.	.	.	.	.	.	.	.	.	.	.	.	.	.	.	.	.	.	.	.	.	.	.	.	.	.	.	.	.	.	.	.	.	.	.	.	.	.	.	.
ENSG00000058600	.	.	.	.	.	.	.	.	.	.	.	.	.	.	.	.	.	.	.	.	.	.	.	.	.	.	.	.	.	.	.	.	.	.	.	.	.	.	.	.	.	.	.	.	.	.	.	.	.
ENSG00000058668	.	.	.	.	.	.	.	.	.	.	.	.	.	.	.	.	.	.	.	.	.	.	.	.	.	.	.	.	.	.	.	.	.	.	.	.	.	.	.	.	.	.	.	.	.	.	.	.	.
ENSG00000058673	.	.	.	.	.	.	.	.	.	.	.	.	.	.	.	.	.	.	.	.	.	.	.	.	.	.	.	.	.	.	.	.	.	.	.	.	.	.	.	.	.	.	.	.	.	.	.	.	.
ENSG00000058729	.	.	.	.	.	.	.	.	.	.	.	.	.	.	.	.	.	.	.	.	.	.	.	.	.	.	.	.	.	.	.	.	.	.	.	.	.	.	.	.	.	.	.	.	.	.	.	.	.
ENSG00000058799	.	.	.	.	.	.	.	.	.	.	.	.	.	.	.	.	.	.	.	.	.	.	.	.	.	.	.	.	.	.	.	.	.	.	.	.	.	.	.	.	.	.	.	.	.	.	.	.	.
ENSG00000058866	.	.	.	.	.	.	.	.	.	.	.	.	.	.	.	.	.	.	.	.	.	.	.	.	.	.	.	.	.	.	.	.	.	.	.	.	.	.	.	.	.	.	.	.	.	.	.	.	.
ENSG00000059122	.	.	.	.	.	.	.	.	.	.	.	.	.	.	.	.	.	.	.	.	.	.	.	.	.	.	.	.	.	.	.	.	.	.	.	.	.	.	.	.	.	.	.	.	.	.	.	.	.
ENSG00000059588	.	.	.	.	0/0/1/U	.	.	1/0/0/M	0/0/1/U	.	.	1/0/0/M	0/1/0/B	.	.	1/0/0/M	.	.	.	.	.	.	1/0/0/M	.	.	0/0/1/U	.	.	.	.	.	.	.	.	.	.	.	.	.	.	.	0/0/1/U	.	.	.	1/0/0/M	.	.	.
ENSG00000059691	.	.	.	.	.	.	.	.	.	.	.	.	.	.	.	.	.	.	.	.	.	.	.	.	.	.	.	.	.	.	.	.	.	.	.	.	.	.	.	.	.	.	.	.	.	.	.	.	.
ENSG00000059728	.	.	.	.	.	.	.	.	.	.	.	.	.	.	.	.	.	.	.	.	.	.	.	.	.	.	.	.	.	.	.	.	.	.	.	.	.	.	.	.	.	.	.	.	.	.	.	.	.
ENSG00000059758	.	.	.	.	1/0/0/M	.	0/1/0/B	.	1/0/0/M	1/0/0/M	0/1/0/B	0/0/1/U	0/0/1/U	.	.	1/0/0/M	.	.	.	.	1/0/0/M	.	.	.	.	1/0/0/M	.	.	.	.	.	1/0/0/M	.	.	.	.	.	.	.	.	0/0/1/U	.	.	.	.	1/0/0/M	.	.	.
ENSG00000059804	.	.	.	.	.	.	.	.	.	.	.	.	.	.	.	.	.	.	.	.	.	.	.	.	.	.	.	.	.	.	.	.	.	.	.	.	.	.	.	.	.	.	.	.	.	.	.	.	.
ENSG00000060138	.	.	.	.	.	.	.	.	.	.	.	.	.	.	.	.	.	.	.	.	.	.	.	.	.	.	.	.	.	.	.	.	.	.	.	.	.	.	.	.	.	.	.	.	.	.	.	.	.
ENSG00000060237	0/0/1/U	.	.	.	.	0/0/1/U	.	0/0/1/U	1/0/0/M	.	.	.	0/0/1/U	.	1/0/0/M	1/0/0/M	0/0/1/U	.	1/0/0/M	.	0/0/1/U	0/0/1/U	.	1/0/0/M	.	.	1/0/0/M	1/0/0/M	1/0/0/M	.	.	.	1/0/0/M	0/0/1/U	0/0/1/U	.	.	.	1/0/0/M	.	.	1/0/0/M	.	0/0/1/U	.	0/0/1/U	.	.	.
ENSG00000060339	.	.	.	.	.	.	.	.	.	.	.	.	.	.	.	.	.	.	.	.	.	.	.	.	.	.	.	.	.	.	.	.	.	.	.	.	.	.	.	.	.	.	.	.	.	.	.	.	.
ENSG00000060688	.	.	.	.	.	.	0/0/1/U	.	0/0/1/U	.	1/0/0/M	.	.	0/0/1/U	.	1/0/0/M	0/0/1/U	0/0/1/U	.	.	1/0/0/M	.	1/0/0/M	.	1/0/0/M	.	.	0/0/1/U	0/0/1/U	0/0/1/U	0/1/0/B	.	0/0/1/U	.	0/0/1/U	.	.	.	.	.	.	1/0/0/M	.	.	.	.	0/0/1/U	.	.
ENSG00000060709	.	.	.	.	.	.	.	.	.	.	.	.	.	.	.	.	.	.	.	.	.	.	.	.	.	.	.	.	.	.	.	.	.	.	.	.	.	.	.	.	.	.	.	.	.	.	.	.	.
ENSG00000060718	.	.	.	.	.	.	.	.	.	.	.	.	.	.	.	.	.	.	.	.	.	.	.	.	.	.	.	.	.	.	.	.	.	.	.	.	.	.	.	.	.	.	.	.	.	.	.	.	.
ENSG00000060762	.	.	.	.	.	.	.	.	.	.	.	.	.	.	.	.	.	.	.	.	.	.	.	.	.	.	.	.	.	.	.	.	.	.	.	.	.	.	.	.	.	.	.	.	.	.	.	.	.
ENSG00000060971	.	.	.	.	.	.	.	.	.	.	.	.	.	.	.	.	.	.	.	.	.	.	.	.	.	.	.	.	.	.	.	.	.	.	.	.	.	.	.	.	.	.	.	.	.	.	.	.	.
ENSG00000060982	.	.	.	.	.	.	.	.	.	.	.	.	.	.	.	.	.	.	.	.	.	.	.	.	.	.	.	.	.	.	.	.	.	.	.	.	.	.	.	.	.	.	.	.	.	.	.	.	.
ENSG00000061676	.	.	.	.	.	.	.	.	0/0/1/U	0/0/1/U	.	2/0/0/M	0/1/1/B	.	.	.	1/0/1/M	2/0/0/M	.	.	.	.	2/0/0/M	.	0/2/0/B	.	.	.	.	.	.	.	0/0/1/U	.	.	0/0/1/U	.	.	.	.	.	.	.	.	.	.	.	1/0/0/M	.
ENSG00000061794	.	.	.	.	.	.	.	.	.	.	.	0/0/1/U	0/0/1/U	0/1/0/B	.	.	.	.	.	.	1/0/0/M	.	.	.	0/0/1/U	.	.	.	0/1/0/B	.	.	.	.	.	.	.	.	1/0/0/M	.	.	.	.	0/0/1/U	.	.	.	.	.	1/0/0/M
ENSG00000061918	.	.	.	1/0/0/M	0/1/0/B	.	.	.	.	.	.	.	0/0/1/U	1/0/0/M	.	1/0/0/M	0/1/0/B	1/0/0/M	.	.	1/0/0/M	.	.	.	0/0/1/U	1/0/0/M	.	.	0/0/1/U	.	.	.	.	.	0/0/1/U	.	.	.	.	.	.	0/0/1/U	.	.	.	.	1/0/0/M	.	.
ENSG00000061936	.	.	.	.	.	.	.	.	.	.	.	.	.	.	.	.	.	.	.	.	.	.	.	.	.	.	.	.	.	.	.	.	.	.	.	.	.	.	.	.	.	.	.	.	.	.	.	.	.
ENSG00000061987	.	.	.	.	0/0/1/U	.	1/0/0/M	.	.	.	.	.	0/0/1/U	.	.	.	.	.	.	.	.	.	.	.	.	.	.	.	.	.	.	.	.	1/0/0/M	.	.	.	.	.	.	.	.	0/0/1/U	.	.	0/0/1/U	.	.	.
ENSG00000062096	.	.	.	.	.	.	.	.	.	.	.	.	.	.	.	.	.	.	.	.	.	.	.	.	.	.	.	.	.	.	.	.	.	.	.	.	.	.	.	.	.	.	.	.	.	.	.	.	.
ENSG00000062194	.	1/0/0/M	0/0/1/U	0/0/1/U	.	.	.	.	0/0/1/U	.	.	.	.	.	.	1/0/0/M	.	.	0/0/1/U	.	.	.	.	.	.	.	.	.	.	.	.	.	.	.	.	.	1/0/0/M	0/0/1/U	.	.	.	.	1/0/0/M	.	.	.	0/0/1/U	.	.
ENSG00000062650	.	.	.	.	.	0/0/1/U	.	.	0/0/1/U	.	.	.	.	.	.	.	.	.	.	.	.	.	.	0/0/1/U	.	1/0/0/M	.	.	.	0/1/0/B	.	.	.	.	.	.	1/0/0/M	.	.	.	.	.	.	.	.	.	.	.	.
ENSG00000062716	.	.	.	.	.	.	.	.	.	.	.	.	.	.	.	.	.	.	.	.	.	.	.	.	.	.	.	.	.	.	.	.	.	.	.	.	.	.	.	.	.	.	.	.	.	.	.	.	.
ENSG00000063015	.	.	.	.	.	.	.	.	.	.	.	.	.	.	.	.	.	.	.	.	.	.	.	.	.	.	.	.	.	.	.	.	.	.	.	.	.	.	.	.	.	.	.	.	.	.	.	.	.
ENSG00000063046	0/0/1/U	1/0/0/M	.	.	0/0/1/U	0/0/1/U	2/0/0/M	.	.	0/0/1/U	0/0/1/U	.	1/0/0/M	.	.	1/0/0/M	.	.	0/0/1/U	.	0/0/2/U	0/0/1/U	.	.	1/0/1/M	.	.	.	0/0/2/U	.	2/0/0/M	.	2/0/0/M	.	0/0/1/U	.	0/0/1/U	.	.	.	.	1/0/0/M	.	.	0/0/1/U	0/0/2/U	2/0/0/M	0/0/1/U	.
ENSG00000063180	.	.	.	.	.	.	.	.	.	.	.	.	.	.	.	.	.	.	.	.	.	.	.	.	.	.	.	.	.	.	.	.	.	.	.	.	.	.	.	.	.	.	.	.	.	.	.	.	.
ENSG00000063322	.	.	.	.	.	.	.	.	.	.	.	.	.	.	.	.	.	.	.	.	.	.	.	.	.	.	.	.	.	.	.	.	.	.	.	.	.	.	.	.	.	.	.	.	.	.	.	.	.
ENSG00000063854	.	.	.	.	.	.	.	.	.	.	.	.	.	.	.	.	.	.	.	.	.	.	.	.	.	.	.	.	.	.	.	.	.	.	.	.	.	.	.	.	.	.	.	.	.	.	.	.	.
ENSG00000063978	.	.	.	.	.	.	.	.	.	.	.	.	.	.	.	.	.	.	.	.	.	.	.	.	.	.	.	.	.	.	.	.	.	.	.	.	.	.	.	.	.	.	.	.	.	.	.	.	.
ENSG00000064042	0/2/0/B	.	1/0/0/M	.	.	.	.	.	0/0/2/U	0/0/1/U	0/0/1/U	0/2/0/B	.	0/0/1/U	.	1/0/1/M	0/1/0/B	1/0/1/M	1/0/0/M	1/0/1/M	1/0/1/M	2/0/0/M	.	2/0/0/M	0/2/0/B	0/0/1/U	1/0/1/M	.	0/0/1/U	2/0/0/M	0/1/1/B	0/0/1/U	.	.	0/0/1/U	.	.	.	.	.	.	0/0/1/U	.	.	.	.	.	.	.
ENSG00000064102	.	.	.	.	.	.	.	.	.	.	.	.	.	.	.	.	.	.	.	.	.	.	.	.	.	.	.	.	.	.	.	.	.	.	.	.	.	.	.	.	.	.	.	.	.	.	.	.	.
ENSG00000064115	.	.	.	.	.	.	.	.	.	.	.	.	.	.	.	.	.	.	.	.	.	.	.	.	.	.	.	.	.	.	.	.	.	.	.	.	.	.	.	.	.	.	.	.	.	.	.	.	.
ENSG00000064225	.	.	.	.	.	.	.	.	.	0/0/1/U	.	.	.	.	.	.	.	.	.	1/0/0/M	.	1/0/0/M	.	.	.	.	.	.	.	.	.	.	.	.	.	.	.	.	.	.	.	.	.	.	.	0/0/1/U	1/0/0/M	.	.
ENSG00000064313	.	.	.	.	.	.	.	.	.	.	.	.	.	.	.	.	.	.	.	.	.	.	.	.	.	.	.	.	.	.	.	.	.	.	.	.	.	.	.	.	.	.	.	.	.	.	.	.	.
ENSG00000064393	.	.	.	.	.	.	.	.	.	.	.	.	.	.	.	.	.	.	.	.	.	.	.	.	.	.	.	.	.	.	.	.	.	.	.	.	.	.	.	.	.	.	.	.	.	.	.	.	.
ENSG00000064601	.	.	.	.	.	.	.	.	.	.	.	.	.	.	.	.	.	.	.	.	.	.	.	.	.	.	.	.	.	.	.	.	.	.	.	.	.	.	.	.	.	.	.	.	.	.	.	.	.
ENSG00000064651	.	.	.	.	.	.	.	.	.	.	.	.	.	.	.	.	.	.	.	.	.	.	.	.	.	.	.	.	.	.	.	.	.	.	.	.	.	.	.	.	.	.	.	.	.	.	.	.	.
ENSG00000064726	.	1/0/0/M	1/0/0/M	.	.	.	.	.	.	.	.	.	0/0/1/U	.	.	.	.	.	.	.	1/0/0/M	.	.	.	.	.	.	.	.	.	.	.	.	.	.	.	.	.	.	.	.	0/0/1/U	0/0/1/U	.	.	.	.	.	.
ENSG00000064763	.	.	.	.	.	.	.	.	.	.	.	.	.	.	.	.	.	.	.	.	.	.	.	.	.	.	.	.	.	.	.	.	.	.	.	.	.	.	.	.	.	.	.	.	.	.	.	.	.
ENSG00000064787	1/1/0/B	.	.	.	.	2/0/0/M	.	.	0/0/2/U	0/0/1/U	.	.	.	.	0/0/1/U	.	0/0/2/U	.	0/1/1/B	0/0/2/U	.	0/0/2/U	.	0/0/2/U	0/0/1/U	0/0/2/U	2/0/0/M	.	0/2/0/B	1/0/1/M	0/0/2/U	0/2/0/B	.	.	.	0/0/1/U	0/1/1/B	0/0/1/U	.	.	.	.	0/0/2/U	.	0/0/2/U	.	0/0/1/U	1/0/0/M	.
ENSG00000064933	.	.	.	.	.	.	.	.	.	.	.	.	.	.	.	.	.	.	.	.	.	.	.	.	.	.	.	.	.	.	.	.	.	.	.	.	.	.	.	.	.	.	.	.	.	.	.	.	.
ENSG00000064995	.	.	.	.	.	.	.	.	.	.	.	.	.	.	.	.	.	.	.	.	.	.	.	.	.	.	.	.	.	.	.	.	.	.	.	.	.	.	.	.	.	.	.	.	.	.	.	.	.
ENSG00000064999	.	.	.	.	.	.	.	.	.	.	.	.	.	.	.	.	.	.	.	.	.	.	.	.	.	.	.	.	.	.	.	.	.	.	.	.	.	.	.	.	.	.	.	.	.	.	.	.	.
ENSG00000065029	.	.	.	.	.	.	.	.	.	.	.	.	.	.	.	.	.	.	.	.	.	.	.	.	.	.	.	.	.	.	.	.	.	.	.	.	.	.	.	.	.	.	.	.	.	.	.	.	.
ENSG00000065060	.	.	.	.	.	.	.	.	.	.	.	.	.	.	.	.	.	.	.	.	.	.	.	.	.	.	.	.	.	.	.	.	.	.	.	.	.	.	.	.	.	.	.	.	.	.	.	.	.
ENSG00000065135	.	.	.	.	.	.	.	.	.	.	.	.	.	.	.	.	.	.	.	.	.	.	.	.	.	.	.	.	.	.	.	.	.	.	.	.	.	.	.	.	.	.	.	.	.	.	.	.	.
ENSG00000065150	.	.	.	.	.	.	.	.	.	.	.	.	.	.	.	.	.	.	.	.	.	.	.	.	.	.	.	.	.	.	.	.	.	.	.	.	.	.	.	.	.	.	.	.	.	.	.	.	.
ENSG00000065154	.	.	.	.	.	.	.	.	.	.	.	.	.	.	.	.	.	.	.	.	.	.	.	.	.	.	.	.	.	.	.	.	.	.	.	.	.	.	.	.	.	.	.	.	.	.	.	.	.
ENSG00000065183	.	.	.	.	.	.	.	.	.	.	.	.	.	.	.	.	.	.	.	.	.	.	.	.	.	.	.	.	.	.	.	.	.	.	.	.	.	.	.	.	.	.	.	.	.	.	.	.	.
ENSG00000065243	.	.	.	.	.	.	.	.	.	.	.	.	.	.	.	.	.	.	.	.	.	.	.	.	.	.	.	.	.	.	.	.	.	.	.	.	.	.	.	.	.	.	.	.	.	.	.	.	.
ENSG00000065357	.	.	.	.	.	.	.	.	.	.	.	.	.	.	.	.	.	.	.	.	.	.	.	.	.	.	.	.	.	.	.	.	.	.	.	.	.	.	.	.	.	.	.	.	.	.	.	.	.
ENSG00000065413	.	.	.	.	.	.	.	.	.	.	.	.	.	.	.	.	.	.	.	.	.	.	.	.	.	.	.	.	.	.	.	.	.	.	.	.	.	.	.	.	.	.	.	.	.	.	.	.	.
ENSG00000065457	.	.	.	.	.	.	.	.	.	.	.	.	.	.	.	.	.	.	.	.	.	.	.	.	.	.	.	.	.	.	.	.	.	.	.	.	.	.	.	.	.	.	.	.	.	.	.	.	.
ENSG00000065491	.	.	.	.	.	.	.	.	.	.	.	.	.	.	.	.	.	.	.	.	.	.	.	.	.	.	.	.	.	.	.	.	.	.	.	.	.	.	.	.	.	.	.	.	.	.	.	.	.
ENSG00000065518	.	.	.	.	.	0/0/1/U	.	0/0/1/U	.	.	.	1/0/0/M	1/0/0/M	.	.	1/0/0/M	.	.	.	.	.	.	0/0/1/U	.	.	.	.	.	.	.	.	.	.	.	.	.	.	.	.	.	.	0/0/1/U	.	1/0/0/M	.	.	.	.	.
ENSG00000065526	.	1/0/0/M	.	.	.	.	.	.	0/0/1/U	.	.	.	0/0/1/U	.	.	0/0/1/U	0/0/1/U	0/0/1/U	.	.	.	.	1/0/0/M	.	1/0/0/M	1/0/0/M	.	.	.	.	.	.	.	.	0/0/1/U	.	.	.	.	.	.	1/0/0/M	1/0/0/M	.	.	0/0/1/U	0/0/1/U	.	.
ENSG00000065534	.	.	.	.	.	.	.	.	.	.	.	.	0/0/1/U	.	.	0/0/1/U	.	.	2/0/0/M	0/2/0/B	2/0/0/M	2/0/0/M	.	2/0/0/M	.	.	.	.	2/0/0/M	.	.	2/0/0/M	.	.	.	.	.	.	.	.	.	.	.	.	.	.	.	.	.
ENSG00000065559	.	.	.	.	.	.	.	.	.	.	.	.	.	.	.	.	.	.	.	.	.	.	.	.	.	.	.	.	.	.	.	.	.	.	.	.	.	.	.	.	.	.	.	.	.	.	.	.	.
ENSG00000065600	.	.	.	.	.	.	.	.	.	.	.	.	.	.	.	.	.	.	.	.	.	.	.	.	.	.	.	.	.	.	.	.	.	.	.	.	.	.	.	.	.	.	.	.	.	.	.	.	.
ENSG00000065613	.	.	.	.	.	.	.	.	.	.	.	.	.	.	.	.	.	.	.	.	.	.	.	.	.	.	.	.	.	.	.	.	.	.	.	.	.	.	.	.	.	.	.	.	.	.	.	.	.
ENSG00000065615	.	.	.	.	.	.	.	.	.	.	.	.	.	.	.	.	.	.	.	.	.	.	.	.	.	.	.	.	.	.	.	.	.	.	.	.	.	.	.	.	.	.	.	.	.	.	.	.	.
ENSG00000065675	.	.	.	.	.	.	.	.	.	.	.	.	.	.	.	.	.	.	.	.	.	.	.	.	.	.	.	.	.	.	.	.	.	.	.	.	.	.	.	.	.	.	.	.	.	.	.	.	.
ENSG00000065717	.	.	.	.	.	.	.	.	.	.	.	.	.	.	.	.	.	.	.	.	.	.	.	.	.	.	.	.	.	.	.	.	.	.	.	.	.	.	.	.	.	.	.	.	.	.	.	.	.
ENSG00000065809	.	.	.	.	.	.	.	.	.	.	.	.	.	.	.	.	.	.	.	.	.	.	.	.	.	.	.	.	.	.	.	.	.	.	.	.	.	.	.	.	.	.	.	.	.	.	.	.	.
ENSG00000065882	.	.	.	.	.	.	.	.	.	.	.	.	.	.	.	.	.	.	.	.	.	.	.	.	.	.	.	.	.	.	.	.	.	.	.	.	.	.	.	.	.	.	.	.	.	.	.	.	.
ENSG00000065883	.	.	0/0/1/U	.	.	.	.	.	.	.	.	.	0/1/0/B	.	.	.	0/0/1/U	1/0/0/M	.	.	.	.	.	.	1/0/0/M	.	.	.	.	.	.	0/0/1/U	.	.	.	.	1/0/0/M	.	.	.	0/0/1/U	0/0/1/U	.	.	1/0/0/M	.	.	.	.
ENSG00000065970	.	.	.	.	.	.	.	.	.	.	.	.	.	.	.	.	.	.	.	.	.	.	.	.	.	.	.	.	.	.	.	.	.	.	.	.	.	.	.	.	.	.	.	.	.	.	.	.	.
ENSG00000065989	.	.	.	.	.	.	.	.	.	.	.	.	.	.	.	.	.	.	.	.	.	.	.	.	.	.	.	.	.	.	.	.	.	.	.	.	.	.	.	.	.	.	.	.	.	.	.	.	.
ENSG00000066027	.	.	.	.	.	.	.	.	.	.	.	.	.	.	.	.	.	.	.	.	.	.	.	.	.	.	.	.	.	.	.	.	.	.	.	.	.	.	.	.	.	.	.	.	.	.	.	.	.
ENSG00000066032	.	.	.	.	.	.	.	.	.	.	.	.	.	.	.	.	.	.	.	.	.	.	.	.	.	.	.	.	.	.	.	.	.	.	.	.	.	.	.	.	.	.	.	.	.	.	.	.	.
ENSG00000066084	.	.	.	.	.	.	.	.	.	.	.	.	.	.	.	.	.	.	.	.	.	.	.	.	.	.	.	.	.	.	.	.	.	.	.	.	.	.	.	.	.	.	.	.	.	.	.	.	.
ENSG00000066136	.	.	.	.	.	.	.	.	.	.	.	.	.	.	.	.	.	.	.	.	.	.	.	.	.	.	.	.	.	.	.	.	.	.	.	.	.	.	.	.	.	.	.	.	.	.	.	.	.
ENSG00000066427	.	.	.	.	.	.	.	.	.	.	.	.	.	.	.	.	.	.	.	.	.	.	.	.	.	.	.	.	.	.	.	.	.	.	.	.	.	.	.	.	.	.	.	.	.	.	.	.	.
ENSG00000066455	.	.	.	.	.	.	.	.	.	.	.	.	.	.	.	.	.	.	.	.	.	.	.	.	.	.	.	.	.	.	.	.	.	.	.	.	.	.	.	.	.	.	.	.	.	.	.	.	.
ENSG00000066468	.	.	.	.	.	.	.	.	.	.	.	.	.	.	.	.	.	.	.	.	.	.	.	.	.	.	.	.	.	.	.	.	.	.	.	.	.	.	.	.	.	.	.	.	.	.	.	.	.
ENSG00000066557	.	.	.	.	.	.	.	.	.	.	.	.	.	.	.	.	.	.	.	.	.	.	.	.	.	.	.	.	.	.	.	.	.	.	.	.	.	.	.	.	.	.	.	.	.	.	.	.	.
ENSG00000066583	0/0/1/U	.	.	.	.	.	0/0/1/U	.	0/0/1/U	0/0/1/U	1/0/0/M	.	0/1/0/B	.	.	.	.	.	.	.	1/0/0/M	.	.	.	0/0/1/U	.	.	.	.	.	.	.	.	.	.	.	.	.	.	.	.	0/0/1/U	1/0/0/M	.	.	.	.	.	.
ENSG00000066651	.	1/0/0/M	.	.	.	.	.	.	0/1/0/B	.	.	1/0/0/M	0/0/1/U	.	.	1/0/0/M	.	.	.	.	0/0/1/U	.	0/0/1/U	.	.	.	.	.	.	0/0/1/U	.	.	.	.	0/0/1/U	.	.	0/0/1/U	.	.	.	0/1/0/B	1/0/0/M	.	.	.	0/0/1/U	.	.
ENSG00000066654	.	.	.	.	.	.	.	.	.	.	.	.	.	.	.	.	.	.	.	.	.	.	.	.	.	.	.	.	.	.	.	.	.	.	.	.	.	.	.	.	.	.	.	.	.	.	.	.	.
ENSG00000066739	.	.	.	.	.	.	.	.	.	.	.	.	.	.	.	.	.	.	.	.	.	.	.	.	.	.	.	.	.	.	.	.	.	.	.	.	.	.	.	.	.	.	.	.	.	.	.	.	.
ENSG00000066777	.	.	.	.	.	.	.	.	.	.	.	.	.	.	.	.	.	.	.	.	.	.	.	.	.	.	.	.	.	.	.	.	.	.	.	.	.	.	.	.	.	.	.	.	.	.	.	.	.
ENSG00000066923	.	.	.	.	.	.	.	.	.	.	.	.	.	.	.	.	.	.	.	.	.	.	.	.	.	.	.	.	.	.	.	.	.	.	.	.	.	.	.	.	.	.	.	.	.	.	.	.	.
ENSG00000066933	.	.	.	.	.	.	.	.	.	.	.	.	.	.	.	.	.	.	.	.	.	.	.	.	.	.	.	.	.	.	.	.	.	.	.	.	.	.	.	.	.	.	.	.	.	.	.	.	.
ENSG00000067057	.	.	.	.	.	.	.	.	.	.	.	.	.	.	.	.	.	.	.	.	.	.	.	.	.	.	.	.	.	.	.	.	.	.	.	.	.	.	.	.	.	.	.	.	.	.	.	.	.
ENSG00000067064	.	.	.	.	.	.	.	.	.	.	.	.	.	.	.	.	.	.	.	.	.	.	.	.	.	.	.	.	.	.	.	.	.	.	.	.	.	.	.	.	.	.	.	.	.	.	.	.	.
ENSG00000067066	.	.	.	.	.	.	.	.	.	.	.	.	.	.	.	.	.	.	.	.	.	0/0/1/U	.	.	.	.	.	.	.	.	.	.	0/1/0/B	.	.	.	.	.	.	.	.	.	.	.	.	.	.	.	.
ENSG00000067082	.	.	.	.	.	.	.	.	.	.	.	.	.	.	.	.	.	.	.	.	.	.	.	.	.	.	.	.	.	.	.	.	.	.	.	.	.	.	.	.	.	.	.	.	.	.	.	.	.
ENSG00000067113	.	.	.	.	.	.	.	.	.	.	0/0/1/U	.	0/0/1/U	.	.	.	.	.	.	.	.	.	.	.	.	.	.	.	.	.	0/0/1/U	1/0/0/M	1/0/0/M	.	.	.	.	.	.	.	1/0/0/M	.	1/0/0/M	.	.	.	.	.	.
ENSG00000067141	.	.	.	.	.	.	.	.	.	.	.	.	.	.	.	.	.	.	.	.	.	.	.	.	.	.	.	.	.	.	.	.	.	.	.	.	.	.	.	.	.	.	.	.	.	.	.	.	.
ENSG00000067208	.	.	.	.	.	.	.	.	1/0/0/M	.	.	.	.	0/0/1/U	.	0/1/0/B	1/0/0/M	0/0/1/U	.	.	.	.	.	0/0/1/U	1/0/0/M	.	.	.	.	.	.	.	.	.	1/0/0/M	.	.	.	.	.	.	1/0/0/M	.	.	.	.	.	.	.
ENSG00000067225	.	.	.	.	.	.	.	.	.	.	.	.	.	.	.	.	.	.	.	.	.	.	.	.	.	.	.	.	.	.	.	.	.	.	.	.	.	.	.	.	.	.	.	.	.	.	.	.	.
ENSG00000067248	.	.	.	.	.	.	.	.	.	.	.	.	.	.	.	.	.	.	.	.	.	.	.	.	.	.	.	.	.	.	.	.	.	.	.	.	.	.	.	.	.	.	.	.	.	.	.	.	.
ENSG00000067334	.	1/1/0/B	.	.	1/0/0/M	.	.	.	.	1/0/0/M	.	.	0/2/0/B	.	.	2/0/0/M	1/1/0/B	.	1/0/1/M	.	.	.	1/0/0/M	1/1/0/B	1/1/0/B	1/0/1/M	.	.	.	.	.	2/0/0/M	.	.	0/0/1/U	.	.	0/1/1/B	2/0/0/M	.	.	1/0/0/M	1/1/0/B	.	.	0/0/2/U	.	.	.
ENSG00000067369	.	.	.	.	1/0/0/M	0/0/1/U	.	.	1/0/0/M	.	.	0/0/2/U	0/0/1/U	3/0/0/M	.	1/0/1/M	0/0/2/U	.	.	.	.	.	0/0/3/U	.	1/1/0/B	.	.	.	.	.	.	.	.	1/0/0/M	.	.	1/0/0/M	.	.	.	0/0/1/U	.	1/0/1/M	.	0/0/1/U	.	.	0/0/1/U	.
ENSG00000067445	.	.	.	.	.	.	.	.	.	.	.	.	.	.	.	.	.	.	.	.	.	.	.	.	.	.	.	.	.	.	.	.	.	.	.	.	.	.	.	.	.	.	.	.	.	.	.	.	.
ENSG00000067704	.	.	.	.	.	.	.	.	.	.	.	.	.	.	.	.	.	.	.	.	.	.	.	.	.	.	.	.	.	.	.	.	.	.	.	.	.	.	.	.	.	.	.	.	.	.	.	.	.
ENSG00000067715	.	.	.	.	.	.	.	.	.	.	.	.	.	.	.	.	.	.	.	.	.	.	.	.	.	.	.	.	.	.	.	.	.	.	.	.	.	.	.	.	.	.	.	.	.	.	.	.	.
ENSG00000067798	.	.	.	.	.	.	.	.	.	.	.	.	.	.	.	.	.	.	.	.	.	.	.	.	.	.	.	.	.	.	.	.	.	.	.	.	.	.	.	.	.	.	.	.	.	.	.	.	.
ENSG00000067836	.	.	.	.	.	.	.	.	.	.	.	.	.	.	.	.	.	.	.	.	.	.	.	.	.	.	.	.	.	.	.	.	.	.	.	.	.	.	.	.	.	.	.	.	.	.	.	.	.
ENSG00000067900	.	.	.	.	.	.	.	.	.	.	.	.	.	.	.	.	.	.	.	.	.	.	.	.	.	.	.	.	.	.	.	.	.	.	.	.	.	.	.	.	.	.	.	.	.	.	.	.	.
ENSG00000068078	.	.	.	.	.	.	.	.	.	.	.	.	.	.	.	.	.	.	.	.	.	.	.	.	.	.	.	.	.	.	.	.	.	.	.	.	.	.	.	.	.	.	.	.	.	.	.	.	.
ENSG00000068120	.	.	.	.	.	.	.	.	.	.	.	.	.	.	.	.	.	.	.	.	.	.	.	.	.	.	.	.	.	.	.	.	.	.	.	.	.	.	.	.	.	.	.	.	.	.	.	.	.
ENSG00000068305	.	.	.	.	.	.	.	.	.	.	.	.	.	.	.	.	.	.	.	.	.	.	.	.	.	.	.	.	.	.	.	.	.	.	.	.	.	.	.	.	.	.	.	.	.	.	.	.	.
ENSG00000068400	.	.	.	.	.	.	.	.	.	.	.	.	.	.	.	.	.	.	.	.	.	.	.	.	.	.	.	.	.	.	.	.	.	.	.	.	.	.	.	.	.	.	.	.	.	.	.	.	.
ENSG00000068650	.	.	.	.	.	.	.	.	.	.	.	.	.	.	.	.	.	.	.	.	.	.	.	.	.	.	.	.	.	.	.	.	.	.	.	.	.	.	.	.	.	.	.	.	.	.	.	.	.
ENSG00000068697	.	.	.	.	0/0/1/U	0/0/1/U	1/0/0/M	.	.	0/0/1/U	.	.	1/0/0/M	.	.	0/0/1/U	0/0/1/U	.	.	.	0/0/1/U	.	.	.	1/0/0/M	.	.	.	.	.	.	.	.	0/0/1/U	.	.	.	.	1/0/0/M	0/0/1/U	.	.	0/0/1/U	.	.	.	1/0/0/M	.	1/0/0/M
ENSG00000068745	.	.	.	.	.	.	.	.	.	.	.	.	.	.	.	.	.	.	.	.	.	.	.	.	.	.	.	.	.	.	.	.	.	.	.	.	.	.	.	.	.	.	.	.	.	.	.	.	.
ENSG00000068793	.	.	.	.	.	.	.	.	.	.	.	.	.	.	.	.	.	.	.	.	.	.	.	.	.	.	.	.	.	.	.	.	.	.	.	.	.	.	.	.	.	.	.	.	.	.	.	.	.
ENSG00000068878	0/0/1/U	.	.	.	.	1/0/0/M	.	.	.	.	.	0/0/1/U	.	0/0/1/U	.	0/0/1/U	0/1/0/B	.	.	.	1/0/0/M	.	1/0/0/M	.	1/0/0/M	.	.	1/0/0/M	.	.	.	.	0/0/1/U	.	.	.	1/0/0/M	.	.	.	.	.	1/0/0/M	.	.	.	.	.	.
ENSG00000068903	.	.	.	.	.	.	.	.	.	.	.	.	.	.	.	.	.	.	.	.	.	.	.	.	.	.	.	.	.	.	.	.	.	.	.	.	.	.	.	.	.	.	.	.	.	.	.	.	.
ENSG00000068912	.	.	.	.	.	.	.	.	.	.	.	.	.	.	.	.	.	.	.	.	.	.	.	.	.	.	.	.	.	.	.	.	.	.	.	.	.	.	.	.	.	.	.	.	.	.	.	.	.
ENSG00000069248	.	.	.	.	.	.	.	.	.	.	.	.	.	.	.	.	.	.	.	.	.	.	.	.	.	.	.	.	.	.	.	.	.	.	.	.	.	.	.	.	.	.	.	.	.	.	.	.	.
ENSG00000069275	.	.	1/0/0/M	.	.	.	.	.	0/0/1/U	.	.	0/0/1/U	1/0/0/M	.	.	.	.	.	.	.	.	0/0/1/U	1/0/0/M	0/0/1/U	.	.	.	.	0/0/1/U	.	.	.	0/1/0/B	.	.	0/0/1/U	1/0/0/M	.	.	0/0/1/U	.	.	0/0/1/U	.	0/0/1/U	.	.	.	.
ENSG00000069329	.	.	.	.	1/0/0/M	.	.	.	.	.	.	.	1/0/0/M	0/0/1/U	.	.	0/0/1/U	1/0/0/M	.	.	0/0/1/U	0/0/1/U	0/0/1/U	.	.	.	.	.	.	.	.	.	1/0/0/M	.	.	.	.	.	.	.	.	1/0/0/M	0/0/1/U	.	.	.	.	.	.
ENSG00000069345	0/0/1/U	.	.	0/0/1/U	.	.	.	.	0/0/1/U	.	.	0/0/1/U	0/0/1/U	0/0/1/U	.	.	0/0/1/U	.	.	.	.	.	.	.	1/0/0/M	.	.	.	0/0/1/U	.	.	.	.	.	0/0/1/U	.	.	.	.	.	.	0/0/1/U	.	.	.	.	.	.	0/0/1/U
ENSG00000069424	.	.	.	.	.	.	.	.	.	.	.	.	.	.	.	.	.	.	.	.	.	.	.	.	.	.	.	.	.	.	.	.	.	.	.	.	.	.	.	.	.	.	.	.	.	.	.	.	.
ENSG00000069667	.	.	.	.	.	.	.	.	.	0/0/1/U	.	.	0/0/2/U	.	.	0/0/1/U	0/0/3/U	.	.	.	.	.	.	0/0/1/U	0/0/1/U	.	.	.	.	.	.	.	.	.	.	.	2/0/0/M	1/0/0/M	.	.	.	0/0/2/U	.	.	2/0/0/M	.	1/0/0/M	.	.
ENSG00000069702	.	.	.	.	.	.	.	.	.	.	.	.	.	.	.	.	.	.	.	.	.	.	.	.	.	.	.	.	.	.	.	.	.	.	.	.	.	.	.	.	.	.	.	.	.	.	.	.	.
ENSG00000069712	.	.	.	.	.	.	.	.	.	.	.	.	.	.	.	.	.	.	.	.	.	.	.	.	.	.	.	.	.	.	.	.	.	.	.	.	.	.	.	.	.	.	.	.	.	.	.	.	.
ENSG00000069849	.	.	.	.	.	.	.	.	.	.	.	.	.	.	.	.	.	.	.	.	.	.	.	.	.	.	.	.	.	.	.	.	.	.	.	.	.	.	.	.	.	.	.	.	.	.	.	.	.
ENSG00000069943	.	.	.	.	.	.	.	.	.	.	.	.	.	.	.	.	.	.	.	.	.	.	.	.	.	.	.	.	.	.	.	.	.	.	.	.	.	.	.	.	.	.	.	.	.	.	.	.	.
ENSG00000069956	.	.	.	.	.	.	.	.	.	.	.	.	.	.	.	.	.	.	.	.	.	.	.	.	.	.	.	.	.	.	.	.	.	.	.	.	.	.	.	.	.	.	.	.	.	.	.	.	.
ENSG00000069966	.	.	.	.	.	.	.	.	.	.	.	.	.	.	.	.	.	.	.	.	.	.	.	.	.	.	.	.	.	.	.	.	.	.	.	.	.	.	.	.	.	.	.	.	.	.	.	.	.
ENSG00000070018	.	.	.	.	.	.	.	.	.	.	.	.	.	.	.	.	.	.	.	.	.	.	.	.	.	.	.	.	.	.	.	.	.	.	.	.	.	.	.	.	.	.	.	.	.	.	.	.	.
ENSG00000070061	.	.	.	.	.	.	.	.	.	.	.	.	.	.	.	.	.	.	.	.	.	.	.	.	.	.	.	.	.	.	.	.	.	.	.	.	.	.	.	.	.	.	.	.	.	.	.	.	.
ENSG00000070081	.	.	.	.	.	.	.	.	.	.	.	.	.	.	.	.	.	.	.	.	.	.	.	.	.	.	.	.	.	.	.	.	.	.	.	.	.	.	.	.	.	.	.	.	.	.	.	.	.
ENSG00000070087	.	.	.	.	.	.	.	.	.	.	.	.	.	.	.	.	.	.	.	.	.	.	.	.	.	.	.	.	.	.	.	.	.	.	.	.	.	.	.	.	.	.	.	.	.	.	.	.	.
ENSG00000070214	.	.	.	.	.	.	.	.	.	.	.	.	.	.	.	.	.	.	.	.	.	.	.	.	.	.	.	.	.	.	.	.	.	.	.	.	.	.	.	.	.	.	.	.	.	.	.	.	.
ENSG00000070269	.	.	.	.	.	.	.	.	.	.	.	.	.	.	.	.	.	.	.	.	.	.	.	.	.	.	.	.	.	.	.	.	.	.	.	.	.	.	.	.	.	.	.	.	.	.	.	.	.
ENSG00000070366	.	.	.	.	.	.	.	.	.	.	.	.	.	.	.	.	.	.	.	.	.	.	.	.	.	.	.	.	.	.	.	.	.	.	.	.	.	.	.	.	.	.	.	.	.	.	.	.	.
ENSG00000070367	.	.	.	.	.	.	.	.	.	.	.	.	.	.	.	.	.	.	.	.	.	.	.	.	.	.	.	.	.	.	.	.	.	.	.	.	.	.	.	.	.	.	.	.	.	.	.	.	.
ENSG00000070371	.	.	.	.	.	.	.	.	.	.	.	.	.	.	.	.	.	.	.	.	.	.	.	.	.	.	.	.	.	.	.	.	.	.	.	.	.	.	.	.	.	.	.	.	.	.	.	.	.
ENSG00000070413	.	.	.	.	.	.	.	.	.	.	.	.	.	.	.	.	.	.	.	.	.	.	.	.	.	.	.	.	.	.	.	.	.	.	.	.	.	.	.	.	.	.	.	.	.	.	.	.	.
ENSG00000070614	.	.	.	.	.	.	.	.	.	.	.	.	.	.	.	.	.	.	.	.	.	.	.	.	.	.	.	.	.	.	.	.	.	.	.	.	.	.	.	.	.	.	.	.	.	.	.	.	.
ENSG00000070669	.	.	.	.	.	.	.	.	.	.	.	.	.	.	.	.	.	.	.	.	.	.	.	.	.	.	.	.	.	.	.	.	.	.	.	.	.	.	.	.	.	.	.	.	.	.	.	.	.
ENSG00000070718	.	.	.	.	.	.	.	.	0/1/0/B	0/0/1/U	.	1/0/0/M	1/0/0/M	0/0/1/U	.	.	0/0/1/U	1/0/0/M	.	.	.	.	.	.	.	0/1/0/B	.	.	.	.	.	.	.	.	.	.	.	.	.	.	.	0/0/1/U	.	.	.	.	.	.	.
ENSG00000070759	.	.	.	.	.	.	.	.	.	.	.	.	.	.	.	.	.	.	.	.	.	.	.	.	.	.	.	.	.	.	.	.	.	.	.	.	.	.	.	.	.	.	.	.	.	.	.	.	.
ENSG00000070770	.	.	.	.	.	.	.	.	.	.	.	.	.	.	.	.	.	.	.	.	.	.	.	.	.	.	.	.	.	.	.	.	.	.	.	1/0/0/M	.	1/0/0/M	.	0/0/1/U	.	.	1/0/0/M	.	.	.	.	.	1/0/0/M
ENSG00000070785	.	.	.	.	.	.	.	.	.	.	.	.	.	.	.	.	.	.	.	.	.	.	.	.	.	.	.	.	.	.	.	.	.	.	.	.	.	.	.	.	.	.	.	.	.	.	.	.	.
ENSG00000070814	.	.	.	.	.	.	.	.	.	.	.	.	.	.	.	.	.	.	.	.	.	.	.	.	.	.	.	.	.	.	.	.	.	.	.	.	.	.	.	.	.	.	.	.	.	.	.	.	.
ENSG00000070831	.	.	.	.	.	.	.	.	.	.	.	.	.	.	.	.	.	.	.	.	.	.	.	.	.	.	.	.	.	.	.	.	.	.	.	.	.	.	.	.	.	.	.	.	.	.	.	.	.
ENSG00000070882	.	.	.	.	.	.	.	.	.	.	.	.	.	.	.	.	.	.	.	.	.	.	.	.	.	.	.	.	.	.	.	.	.	.	.	.	.	.	.	.	.	.	.	.	.	.	.	.	.
ENSG00000071054	.	.	.	.	.	.	.	.	.	.	.	.	.	.	.	.	.	.	.	.	.	.	.	.	.	.	.	.	.	1/0/0/M	.	.	.	.	.	.	.	.	.	.	.	.	.	0/1/0/B	.	0/0/1/U	.	.	.
ENSG00000071073	.	.	.	.	.	.	.	.	.	.	.	.	.	.	.	.	.	.	.	.	.	.	.	.	.	.	.	.	.	.	.	.	.	.	.	.	.	.	.	.	.	.	.	.	.	.	.	.	.
ENSG00000071082	.	.	.	.	.	.	.	.	.	.	.	.	.	.	.	.	.	.	.	.	.	.	.	.	.	.	.	.	.	.	.	.	.	.	.	.	.	.	.	.	.	.	.	.	.	.	.	.	.
ENSG00000071127	.	.	.	.	.	.	.	.	.	.	.	.	.	.	.	.	.	.	.	.	.	.	.	.	.	.	.	.	.	.	.	.	.	.	.	.	.	.	.	.	.	.	.	.	.	.	.	.	.
ENSG00000071189	.	1/0/0/M	.	.	1/0/0/M	.	.	.	0/0/1/U	.	.	.	.	.	.	.	.	.	.	.	.	.	.	.	.	.	.	.	.	.	.	.	.	.	0/0/1/U	.	.	.	.	.	.	1/0/0/M	1/0/0/M	.	.	0/0/1/U	1/0/0/M	.	.
ENSG00000071242	.	.	.	.	.	.	.	.	.	.	.	.	.	.	.	.	.	.	.	.	.	.	.	.	.	.	.	.	.	.	.	.	.	.	.	.	.	.	.	.	.	.	.	.	.	.	.	.	.
ENSG00000071243	.	.	.	.	.	0/0/1/U	1/0/0/M	.	.	.	.	.	0/0/1/U	.	.	0/0/1/U	1/0/0/M	1/0/0/M	.	0/0/1/U	.	1/0/0/M	0/0/1/U	.	1/0/0/M	.	.	.	.	.	1/0/0/M	0/0/1/U	.	.	0/0/1/U	0/0/1/U	0/0/1/U	0/0/1/U	.	1/0/0/M	1/0/0/M	1/0/0/M	1/0/0/M	0/0/1/U	.	.	0/0/1/U	.	.
ENSG00000071462	.	.	.	.	.	.	.	.	.	.	.	.	.	.	.	.	.	.	.	.	.	.	.	.	.	.	.	.	.	.	.	.	.	.	.	.	.	.	.	.	.	.	.	.	.	.	.	.	.
ENSG00000071553	.	.	.	.	1/0/1/M	.	0/0/2/U	.	0/1/1/B	0/0/1/U	2/0/0/M	.	1/0/1/M	2/0/0/M	.	2/0/0/M	1/0/1/M	.	.	.	.	.	.	.	0/0/2/U	.	2/0/0/M	.	.	.	.	0/0/2/U	.	.	0/0/2/U	.	.	.	.	0/0/2/U	.	1/0/1/M	.	.	2/0/0/M	0/0/1/U	.	.	.
ENSG00000071575	0/0/1/U	.	.	.	.	0/0/1/U	.	.	.	.	.	.	.	.	.	.	0/0/1/U	.	.	.	.	.	.	.	0/0/1/U	.	.	.	.	.	.	.	.	.	.	1/0/0/M	.	.	.	.	.	0/0/1/U	0/0/1/U	0/0/1/U	1/0/0/M	.	0/0/1/U	.	.
ENSG00000071626	.	.	.	.	.	.	.	.	.	.	.	.	.	.	.	.	.	.	.	.	.	.	.	.	.	.	.	.	.	.	.	.	.	.	.	.	.	.	.	.	.	.	.	.	.	.	.	.	.
ENSG00000071655	.	.	.	.	.	.	.	.	.	.	.	.	.	.	.	.	.	.	.	.	.	.	.	.	.	.	.	.	.	.	.	.	.	.	.	.	.	.	.	.	.	.	.	.	.	.	.	.	.
ENSG00000071794	.	.	.	.	.	.	.	.	0/0/1/U	1/0/0/M	.	.	.	.	.	.	1/0/0/M	.	.	.	.	.	.	.	1/0/0/M	.	.	.	.	.	.	.	.	.	.	.	.	.	.	.	.	.	.	.	.	.	.	.	.
ENSG00000071859	.	.	.	.	.	.	.	.	.	.	.	.	.	.	.	.	.	.	.	.	.	.	.	.	.	.	.	.	.	.	.	.	.	.	.	.	.	.	.	.	.	.	.	.	.	.	.	.	.
ENSG00000071967	.	.	.	.	.	.	.	.	.	.	.	.	.	.	.	.	.	.	.	.	.	.	.	.	.	.	.	.	.	.	.	.	.	.	.	.	.	.	.	.	.	.	.	.	.	.	.	.	.
ENSG00000072042	.	.	.	.	.	.	.	.	.	.	.	.	.	.	.	.	.	.	.	.	.	.	.	.	.	.	.	.	.	.	.	.	.	.	.	.	.	.	.	.	.	.	.	.	.	.	.	.	.
ENSG00000072110	.	.	.	.	.	.	.	.	.	.	.	.	.	.	.	.	.	.	.	.	.	.	.	.	.	.	.	.	.	.	.	.	.	.	.	.	.	.	.	.	.	.	.	.	.	.	.	.	.
ENSG00000072134	.	.	.	.	.	.	.	.	.	.	.	.	.	.	.	.	.	.	.	.	.	.	.	.	.	.	.	.	.	.	.	.	.	.	.	.	.	.	.	.	.	.	.	.	.	.	.	.	.
ENSG00000072195	.	.	.	.	.	.	.	.	.	.	.	.	.	.	.	.	.	.	.	.	.	.	.	.	.	.	.	.	.	.	.	.	.	.	.	.	.	.	.	.	.	.	.	.	.	.	.	.	.
ENSG00000072201	.	.	.	.	.	.	.	.	.	.	.	.	.	.	.	.	.	.	.	.	.	.	.	.	.	.	.	.	.	.	.	.	.	.	.	.	.	.	.	.	.	.	.	.	.	.	.	.	.
ENSG00000072210	.	.	.	.	.	.	.	.	.	.	.	.	.	.	.	.	.	.	.	.	.	.	.	.	.	.	.	.	.	.	.	.	.	.	.	.	.	.	.	.	.	.	.	.	.	.	.	.	.
ENSG00000072274	0/0/1/U	1/0/0/M	.	0/0/1/U	.	.	.	0/0/1/U	0/0/1/U	.	.	.	0/0/1/U	.	1/0/0/M	1/0/0/M	.	.	.	.	.	.	.	.	.	.	.	.	.	.	.	0/0/1/U	.	.	0/0/1/U	.	0/0/1/U	.	0/0/1/U	0/0/1/U	.	1/0/0/M	.	.	.	1/0/0/M	.	.	1/0/0/M
ENSG00000072364	.	.	.	.	.	.	.	.	.	.	.	.	.	.	.	.	.	.	.	.	.	.	.	.	.	.	.	.	.	.	.	.	.	.	.	.	.	.	.	.	.	.	.	.	.	.	.	.	.
ENSG00000072415	.	.	.	.	.	.	.	.	.	.	.	.	.	.	.	.	.	.	.	.	.	.	.	.	.	.	.	.	.	.	.	.	.	.	.	.	.	.	.	.	.	.	.	.	.	.	.	.	.
ENSG00000072609	.	.	.	.	.	.	.	.	.	.	.	.	.	.	.	.	.	.	.	.	.	.	.	.	.	.	.	.	.	.	.	.	.	.	.	.	.	.	.	.	.	.	.	.	.	.	.	.	.
ENSG00000072657	.	.	.	.	.	.	.	.	.	.	.	.	.	.	.	.	.	.	.	.	.	.	.	.	.	.	.	.	.	.	.	.	.	.	.	.	.	.	.	.	.	.	.	.	.	.	.	.	.
ENSG00000072756	.	.	.	.	.	.	.	.	.	.	.	.	.	.	.	.	.	.	.	.	.	.	.	.	.	.	.	.	.	.	.	.	.	.	.	.	.	.	.	.	.	.	.	.	.	.	.	.	.
ENSG00000072778	.	.	.	.	.	.	.	.	.	.	.	.	.	.	.	.	.	.	.	.	.	.	.	.	.	.	.	.	.	.	.	.	.	.	.	.	.	.	.	.	.	.	.	.	.	.	.	.	.
ENSG00000072849	.	.	.	.	.	.	.	.	.	.	.	.	.	.	.	.	.	.	.	.	.	.	.	.	.	.	.	.	.	.	.	.	.	.	.	.	.	.	.	.	.	.	.	.	.	.	.	.	.
ENSG00000072858	.	.	.	.	.	.	.	.	.	.	.	.	.	.	.	.	.	.	.	.	.	.	.	.	.	.	.	.	.	.	.	.	.	.	.	.	.	.	.	.	.	.	.	.	.	.	.	.	.
ENSG00000072952	.	.	.	.	.	.	.	.	.	.	.	.	.	.	.	.	.	.	.	.	.	.	.	.	.	.	.	.	.	.	.	.	.	.	.	.	.	.	.	.	.	.	.	.	.	.	.	.	.
ENSG00000072954	.	.	.	.	.	.	.	.	.	.	.	.	.	.	.	.	.	.	.	.	.	.	.	.	.	.	.	.	.	.	.	.	.	.	.	.	.	.	.	.	.	.	.	.	.	.	.	.	.
ENSG00000072958	.	.	.	.	.	.	.	.	.	.	.	.	.	.	.	.	.	.	.	.	.	.	.	.	.	.	.	.	.	.	.	.	.	.	.	.	.	.	.	.	.	.	.	.	.	.	.	.	.
ENSG00000073050	.	.	.	.	.	.	.	.	.	.	.	.	.	.	.	.	.	.	.	.	.	.	.	.	.	.	.	.	.	.	.	.	.	.	.	.	.	.	.	.	.	.	.	.	.	.	.	.	.
ENSG00000073417	.	.	.	.	.	.	.	.	.	.	.	.	.	.	.	.	.	.	.	.	.	.	.	.	.	.	.	.	.	.	.	.	.	.	.	.	.	.	.	.	.	.	.	.	.	.	.	.	.
ENSG00000073464	.	.	1/0/0/M	.	.	.	.	.	.	.	.	.	.	.	.	.	.	.	1/0/0/M	.	.	.	.	.	.	.	.	.	.	.	.	.	.	.	.	.	.	.	.	.	.	.	.	.	.	.	.	.	.
ENSG00000073578	.	.	.	.	.	.	.	.	.	.	.	.	.	.	.	.	.	.	.	.	.	.	.	.	.	.	.	.	.	.	.	.	.	.	.	.	.	.	.	.	.	.	.	.	.	.	.	.	.
ENSG00000073584	.	.	.	.	.	.	.	.	.	.	.	.	.	.	.	.	.	.	.	.	.	.	.	.	.	.	.	.	.	.	.	.	.	.	.	.	.	.	.	.	.	.	.	.	.	.	.	.	.
ENSG00000073605	.	.	.	.	.	.	.	.	.	.	.	.	.	.	.	.	.	.	.	.	.	.	.	.	.	.	.	.	.	.	.	.	.	.	.	.	.	.	.	.	.	.	.	.	.	.	.	.	.
ENSG00000073614	.	.	.	.	.	.	.	.	.	.	.	.	.	.	.	.	.	.	.	.	.	.	.	.	.	.	.	.	.	.	.	.	.	.	.	.	.	.	.	.	.	.	.	.	.	.	.	.	.
ENSG00000073670	.	.	.	.	.	.	.	.	.	.	.	.	.	.	.	.	.	.	.	.	.	.	.	.	.	.	.	.	.	.	.	.	.	.	.	.	.	.	.	.	.	.	.	.	.	.	.	.	.
ENSG00000073711	.	.	.	.	.	.	.	.	.	.	.	.	.	.	.	.	.	.	.	.	.	.	.	.	.	.	.	.	.	.	.	.	.	.	.	.	.	.	.	.	.	.	.	.	.	.	.	.	.
ENSG00000073712	.	.	.	.	.	.	.	.	.	.	.	.	.	.	.	.	.	.	.	.	.	.	.	.	.	.	.	.	.	.	.	.	.	.	.	.	.	.	.	.	.	.	.	.	.	.	.	.	.
ENSG00000073737	.	.	.	.	.	.	.	.	.	.	.	.	.	.	.	.	.	.	.	.	.	.	.	.	.	.	.	.	.	.	.	.	.	.	.	.	1/0/0/M	.	.	1/0/0/M	.	.	.	.	.	.	.	.	1/0/0/M
ENSG00000073803	.	.	.	.	.	.	.	.	.	.	.	.	.	.	.	0/0/1/U	0/1/0/B	.	.	.	.	.	.	.	0/1/0/B	.	.	.	.	1/0/0/M	.	.	.	.	.	.	.	.	.	.	.	.	.	.	.	.	1/0/0/M	1/0/0/M	.
ENSG00000073849	.	1/0/0/M	.	.	.	.	.	.	.	.	.	.	.	.	.	.	.	.	.	.	.	.	.	.	.	.	.	.	.	.	.	.	0/0/1/U	.	.	.	.	0/0/1/U	.	1/0/0/M	.	.	0/0/1/U	.	.	0/0/1/U	.	.	1/0/0/M
ENSG00000073910	.	.	.	.	.	.	.	.	.	.	.	.	.	.	.	.	.	.	.	.	.	.	.	.	.	.	.	.	.	.	.	.	.	.	.	.	.	.	.	.	.	.	.	.	.	.	.	.	.
ENSG00000074054	0/0/1/U	1/0/0/M	.	0/0/1/U	.	1/0/0/M	.	.	.	.	.	.	0/0/1/U	.	.	.	0/0/1/U	.	.	.	.	.	0/0/1/U	.	.	.	.	.	.	.	.	.	.	.	.	.	.	.	.	.	.	0/0/1/U	.	.	.	0/0/1/U	.	.	.
ENSG00000074181	.	.	.	.	.	.	.	.	.	.	.	.	.	.	.	.	.	.	.	.	.	.	.	.	.	.	.	.	.	.	.	.	.	.	.	.	.	.	.	.	.	.	.	.	.	.	.	.	.
ENSG00000074211	.	.	.	.	.	.	.	.	.	.	.	.	.	.	.	.	.	.	.	.	.	.	.	.	.	.	.	.	.	.	.	.	.	.	.	.	.	.	.	.	.	.	.	.	.	.	.	.	.
ENSG00000074356	.	.	.	.	.	.	.	.	.	.	.	.	.	.	.	.	.	.	.	.	.	.	.	.	.	.	.	.	.	.	.	.	.	.	.	.	.	.	.	.	.	.	.	.	.	.	.	.	.
ENSG00000074416	.	.	.	.	.	.	.	.	.	.	.	.	.	.	.	.	.	.	.	.	.	.	.	.	.	.	.	.	.	.	.	.	.	.	.	.	.	.	.	.	.	.	.	.	.	.	.	.	.
ENSG00000074527	.	2/0/2/M	.	1/3/0/B	.	0/1/0/B	.	.	1/0/3/M	.	.	.	.	0/0/3/U	.	1/0/3/M	1/3/0/B	.	.	.	.	.	.	.	.	.	.	.	.	.	.	.	.	.	.	.	.	2/0/0/M	.	.	.	.	0/0/4/U	.	.	2/0/1/M	0/0/1/U	.	.
ENSG00000074582	.	.	.	.	.	.	.	.	.	.	.	.	.	.	.	.	.	.	.	.	.	.	.	.	.	.	.	.	.	.	.	.	.	.	.	.	.	.	.	.	.	.	.	.	.	.	.	.	.
ENSG00000074590	.	.	.	.	.	.	.	.	.	.	.	.	.	.	.	.	.	.	.	.	.	.	.	.	.	.	.	.	.	.	.	.	.	.	.	.	.	.	.	.	.	.	.	.	.	.	.	.	.
ENSG00000074603	.	.	.	.	.	.	.	.	.	.	.	.	.	.	.	.	.	.	.	.	.	.	.	.	.	.	.	.	.	.	.	.	.	.	.	.	.	.	.	.	.	.	.	.	.	.	.	.	.
ENSG00000074657	.	.	.	.	.	.	.	.	.	.	.	.	.	.	.	.	.	.	.	.	.	.	.	.	.	.	.	.	.	.	.	.	.	.	.	.	.	.	.	.	.	.	.	.	.	.	.	.	.
ENSG00000074695	0/0/1/U	0/0/1/U	.	0/0/1/U	.	.	.	.	.	.	.	.	.	.	.	.	0/0/1/U	.	1/0/0/M	.	.	0/0/1/U	.	.	1/0/0/M	.	.	.	.	.	.	1/0/0/M	1/0/0/M	1/0/0/M	.	.	.	.	.	.	.	0/0/1/U	0/0/1/U	0/0/1/U	0/0/1/U	0/0/1/U	0/0/1/U	0/0/1/U	.
ENSG00000074696	0/0/1/U	2/1/0/B	.	1/0/0/M	0/0/1/U	1/0/1/M	0/1/0/B	.	0/0/3/U	1/0/2/M	0/0/1/U	3/0/0/M	0/3/0/B	0/0/1/U	.	0/0/2/U	0/2/1/B	2/0/0/M	1/0/0/M	.	0/3/0/B	.	1/0/0/M	.	1/0/0/M	2/1/0/B	0/1/0/B	0/1/0/B	0/0/1/U	.	2/0/1/M	.	0/0/1/U	.	.	.	.	1/0/1/M	0/0/1/U	.	.	0/1/2/B	2/1/0/B	.	.	0/0/1/U	.	1/0/0/M	.
ENSG00000074755	.	.	.	.	.	.	.	.	.	.	.	.	.	.	.	.	.	.	.	.	.	.	.	.	.	.	.	.	.	.	.	.	.	.	.	.	.	.	.	.	.	.	.	.	.	.	.	.	.
ENSG00000074800	.	.	.	.	.	.	.	.	.	.	.	.	.	.	.	.	.	.	.	.	.	.	.	.	.	.	.	.	.	.	.	.	.	.	.	.	.	.	.	.	.	.	.	.	.	.	.	.	.
ENSG00000074842	.	.	.	.	.	.	.	.	.	.	.	.	.	.	.	.	.	.	.	.	.	.	.	.	.	.	.	.	.	.	.	.	.	.	.	.	.	.	.	.	.	.	.	.	.	.	.	.	.
ENSG00000074935	.	.	.	.	.	.	.	.	.	.	.	.	.	.	.	.	.	.	.	.	.	.	.	.	.	.	.	.	.	.	.	.	.	.	.	.	.	.	.	.	.	.	.	.	.	.	.	.	.
ENSG00000074964	.	.	.	.	.	.	.	.	.	.	.	.	.	.	.	.	.	.	.	.	.	.	.	.	.	.	.	.	.	.	.	.	.	.	.	.	.	.	.	.	.	.	.	.	.	.	.	.	.
ENSG00000075035	.	.	.	.	.	.	.	.	.	.	.	.	.	.	.	.	.	.	.	.	.	.	.	.	.	.	.	.	.	.	.	.	.	.	.	.	.	.	.	.	.	.	.	.	.	.	.	.	.
ENSG00000075131	.	.	.	.	.	.	.	.	.	.	.	.	.	.	.	.	.	.	.	.	.	.	.	.	.	.	.	.	.	.	.	.	.	.	.	.	.	.	.	.	.	.	.	.	.	.	.	.	.
ENSG00000075142	.	.	.	.	.	.	.	.	.	.	.	.	.	.	.	.	.	.	.	.	.	.	.	.	.	.	.	.	.	.	.	.	.	.	.	.	.	.	.	.	.	.	.	.	.	.	.	.	.
ENSG00000075151	.	.	.	0/0/1/U	.	.	.	0/0/1/U	.	.	.	1/0/0/M	.	1/0/0/M	.	.	1/0/0/M	.	.	.	1/0/0/M	.	.	.	.	0/0/1/U	1/0/0/M	1/0/0/M	0/0/1/U	.	1/0/0/M	1/0/0/M	.	.	0/0/1/U	0/0/1/U	.	0/0/1/U	.	.	0/0/1/U	1/1/0/B	.	.	.	.	1/0/1/M	1/0/0/M	.
ENSG00000075213	.	.	.	.	.	.	.	.	.	.	.	.	.	.	.	.	.	.	.	.	.	.	.	.	.	.	.	.	.	.	.	.	.	.	.	.	.	.	.	.	.	.	.	.	.	.	.	.	.
ENSG00000075239	.	.	.	.	.	.	.	.	.	.	.	.	.	.	.	.	.	.	.	.	.	.	.	.	.	.	.	.	.	.	.	.	.	.	.	.	.	.	.	.	.	.	.	.	.	.	.	.	.
ENSG00000075240	.	.	.	.	.	.	.	.	.	.	.	.	.	.	.	.	.	.	.	.	.	.	.	.	.	.	.	.	.	.	.	.	.	.	.	.	.	.	.	.	.	.	.	.	.	.	.	.	.
ENSG00000075292	.	.	.	0/0/1/U	0/0/1/U	.	1/0/0/M	1/0/0/M	.	.	.	.	.	.	.	.	.	.	.	.	.	.	.	.	.	.	.	.	.	.	.	.	.	.	0/0/1/U	1/0/0/M	.	.	.	.	.	0/0/1/U	.	.	.	.	1/0/0/M	.	.
ENSG00000075336	0/0/1/U	.	.	1/0/0/M	.	.	.	.	.	0/0/1/U	0/0/1/U	.	0/1/0/B	.	.	.	.	1/0/0/M	.	.	.	.	0/0/1/U	.	.	.	.	.	.	.	1/0/0/M	0/0/1/U	.	.	.	1/0/0/M	.	.	.	.	.	.	.	.	.	1/0/0/M	.	.	.
ENSG00000075340	.	.	.	.	.	.	.	.	.	.	.	.	.	.	.	.	.	.	.	.	.	.	.	.	.	.	.	.	.	.	.	.	.	.	.	.	.	.	.	.	.	.	.	.	.	.	.	.	.
ENSG00000075391	1/0/0/M	.	.	1/0/0/M	.	1/0/0/M	.	0/0/1/U	0/0/1/U	.	.	.	.	.	.	0/0/1/U	1/0/0/M	0/0/1/U	.	.	.	.	.	.	.	0/0/1/U	.	.	.	.	.	.	.	.	.	.	.	.	.	.	.	.	.	.	.	.	.	1/0/0/M	.
ENSG00000075407	.	.	.	.	.	.	.	.	.	.	.	.	.	.	.	.	.	.	.	.	.	.	.	.	.	.	.	.	.	.	.	.	.	.	.	.	.	.	.	.	.	.	.	.	.	.	.	.	.
ENSG00000075413	.	.	.	.	.	.	.	1/0/0/M	.	.	.	.	0/0/1/U	.	.	0/0/1/U	1/0/0/M	1/0/0/M	.	1/0/0/M	1/0/0/M	.	.	.	1/0/0/M	.	.	1/0/0/M	.	1/0/0/M	.	.	.	.	.	.	.	.	.	.	.	.	.	.	.	0/1/0/B	.	.	.
ENSG00000075415	.	.	.	.	.	.	.	.	.	.	.	.	.	.	.	.	.	.	.	.	.	.	.	.	.	.	.	.	.	.	.	.	.	.	.	.	.	.	.	.	.	.	.	.	.	.	.	.	.
ENSG00000075539	.	.	.	.	.	.	.	.	.	.	.	.	.	.	.	.	.	.	.	.	.	.	.	.	.	.	.	.	.	.	.	.	.	.	.	.	.	.	.	.	.	.	.	.	.	.	.	.	.
ENSG00000075624	0/0/1/U	0/0/1/U	0/0/1/U	.	.	0/0/1/U	1/0/0/M	.	0/0/1/U	0/0/1/U	0/0/1/U	0/0/1/U	1/0/0/M	0/0/1/U	0/0/1/U	0/0/1/U	0/0/1/U	0/0/1/U	0/0/1/U	0/0/1/U	1/0/0/M	1/0/0/M	0/0/1/U	0/0/1/U	0/0/1/U	0/0/1/U	0/0/1/U	0/0/1/U	1/0/0/M	0/0/1/U	0/0/1/U	0/1/0/B	0/0/1/U	0/0/1/U	0/1/0/B	1/0/0/M	0/1/0/B	0/0/1/U	0/0/1/U	0/0/1/U	1/0/0/M	0/0/1/U	0/1/0/B	0/0/1/U	0/0/1/U	0/0/1/U	1/0/0/M	0/0/1/U	1/0/0/M
ENSG00000075651	.	.	.	.	.	.	.	.	.	.	.	.	.	.	.	.	.	.	.	.	.	.	.	.	.	.	.	.	.	.	.	.	.	.	.	.	.	.	.	.	.	.	.	.	.	.	.	.	.
ENSG00000075711	.	.	.	.	.	.	.	.	.	.	.	.	.	.	.	.	.	.	.	.	.	.	.	.	.	.	.	.	.	.	.	.	.	.	.	.	.	.	.	.	.	.	.	.	.	.	.	.	.
ENSG00000075790	.	.	.	.	.	.	.	.	.	.	.	.	.	.	.	.	.	.	.	.	.	.	.	.	.	.	.	.	.	.	.	.	.	.	.	.	.	.	.	.	.	.	.	.	.	.	.	.	.
ENSG00000075826	.	.	.	.	.	.	.	.	.	.	.	.	.	.	.	.	.	.	.	.	.	.	.	.	.	.	.	.	.	.	.	.	.	.	.	.	.	.	.	.	.	.	.	.	.	.	.	.	.
ENSG00000075945	.	1/0/0/M	.	.	0/0/1/U	.	0/1/0/B	0/0/1/U	0/1/0/B	0/0/1/U	.	.	0/1/0/B	.	.	.	0/0/1/U	.	.	.	1/0/0/M	.	.	.	1/0/0/M	.	.	.	.	.	.	0/0/1/U	.	.	0/0/1/U	.	0/0/1/U	.	.	.	.	0/1/0/B	.	.	.	1/0/0/M	.	.	.
ENSG00000076043	.	.	.	.	.	.	1/0/0/M	.	.	.	.	.	0/0/1/U	.	.	1/0/0/M	.	.	.	.	.	.	.	.	.	.	.	.	.	.	.	.	.	.	.	.	.	.	.	.	.	.	.	.	.	.	.	0/0/1/U	.
ENSG00000076053	.	.	.	.	.	.	.	.	.	.	.	.	.	.	.	.	.	.	.	.	0/0/1/U	.	.	.	.	1/0/0/M	.	.	.	1/0/0/M	.	1/0/0/M	1/0/0/M	.	.	.	.	.	0/0/1/U	.	.	.	.	.	.	.	.	.	.
ENSG00000076344	.	.	.	.	.	.	.	.	.	.	.	.	.	.	.	.	.	.	.	.	.	.	.	.	.	.	.	.	.	.	.	.	.	.	.	.	.	.	.	.	.	.	.	.	.	.	.	.	.
ENSG00000076351	.	.	.	.	.	.	.	.	.	.	.	.	.	.	.	.	.	.	.	.	.	.	.	.	.	.	.	.	.	.	.	.	.	.	.	.	.	.	.	.	.	.	.	.	.	.	.	.	.
ENSG00000076356	.	.	.	.	.	.	.	.	.	.	.	.	.	.	.	.	.	.	.	.	.	.	.	.	.	.	.	.	.	.	.	.	.	.	.	.	.	.	.	.	.	.	.	.	.	.	.	.	.
ENSG00000076513	.	.	.	.	.	.	.	.	.	.	.	.	.	.	.	.	.	.	.	.	.	.	.	.	.	.	.	.	.	.	.	.	.	.	.	.	.	.	.	.	.	.	.	.	.	.	.	.	.
ENSG00000076641	2/0/0/M	.	.	.	.	.	.	.	.	.	.	.	.	.	.	.	.	.	.	.	.	.	.	.	.	.	.	.	.	.	.	.	.	.	.	.	.	.	.	0/0/2/U	.	.	.	.	1/0/1/M	.	.	.	2/0/0/M
ENSG00000076650	.	.	.	.	.	.	.	.	.	.	.	.	.	.	.	.	.	.	.	.	.	.	.	.	.	.	.	.	.	.	.	.	.	.	.	.	.	.	.	.	.	.	.	.	.	.	.	.	.
ENSG00000076706	.	.	.	.	.	.	.	.	.	.	.	.	.	.	.	.	.	.	.	.	.	.	.	.	.	.	.	.	.	.	.	.	.	.	.	.	.	.	.	.	.	.	.	.	.	.	.	.	.
ENSG00000076928	.	.	.	.	.	.	.	.	.	.	.	.	.	.	.	.	.	.	.	.	.	.	.	.	.	.	.	.	.	.	.	.	.	.	.	.	.	.	.	.	.	.	.	.	.	.	.	.	.
ENSG00000077044	.	.	.	.	.	.	.	.	.	.	.	.	.	.	.	.	.	.	.	.	.	.	.	.	.	.	.	.	.	.	.	.	.	.	.	.	.	.	.	.	.	.	.	.	.	.	.	.	.
ENSG00000077063	.	.	.	.	.	.	.	.	.	.	.	.	.	.	.	.	.	.	.	.	.	.	.	.	.	.	.	.	.	.	.	.	.	.	.	.	.	.	.	.	.	.	.	.	.	.	.	.	.
ENSG00000077097	.	.	.	.	.	.	.	.	.	.	.	.	.	.	.	.	.	.	.	.	.	.	.	.	.	.	.	.	.	.	.	.	.	.	.	.	.	.	.	.	.	.	.	.	.	.	.	.	.
ENSG00000077147	.	.	.	.	.	.	.	.	.	.	.	.	.	.	.	.	.	.	.	.	.	.	.	.	.	.	.	.	.	.	.	.	.	.	.	.	.	.	.	.	.	.	.	.	.	.	.	.	.
ENSG00000077152	.	.	.	.	.	.	.	.	.	.	.	.	.	.	.	.	.	.	.	.	.	.	.	.	.	.	.	.	.	.	.	.	.	.	.	.	.	.	.	.	.	.	.	.	.	.	.	.	.
ENSG00000077157	.	.	.	.	2/0/0/M	.	.	.	0/0/1/U	.	.	.	.	.	.	.	0/0/1/U	.	.	.	1/0/1/M	.	0/0/1/U	.	.	.	.	.	0/0/1/U	.	.	.	.	.	.	.	.	.	.	.	.	0/0/2/U	.	.	2/0/0/M	.	.	.	.
ENSG00000077232	.	.	.	.	.	.	.	.	.	.	.	.	.	.	.	.	.	.	.	.	.	.	.	.	.	.	.	.	.	.	.	.	.	.	.	.	.	.	.	.	.	.	.	.	.	.	.	.	.
ENSG00000077254	.	.	.	.	.	.	.	.	.	.	.	.	.	.	.	.	.	.	.	.	.	.	.	.	.	.	.	.	.	.	.	.	.	.	.	.	.	.	.	.	.	.	.	.	.	.	.	.	.
ENSG00000077264	.	.	.	.	.	.	.	.	.	.	.	.	.	.	.	.	.	.	.	.	.	.	.	.	.	.	.	.	.	.	.	.	.	.	.	.	.	.	.	.	.	.	.	.	.	.	.	.	.
ENSG00000077312	.	.	.	.	.	.	.	.	.	.	.	.	.	.	.	.	.	.	.	.	.	.	.	.	.	.	.	.	.	.	.	.	.	.	.	.	.	.	.	.	.	.	.	.	.	.	.	.	.
ENSG00000077458	.	.	.	.	.	.	.	.	.	.	.	.	.	.	.	.	.	.	.	.	.	.	.	.	.	.	.	.	.	.	.	.	.	.	.	.	.	.	.	.	.	.	.	.	.	.	.	.	.
ENSG00000077522	.	.	.	.	.	.	.	.	.	.	.	.	.	.	.	.	.	.	.	.	.	.	.	.	.	.	.	.	.	.	.	.	.	.	.	.	.	.	.	.	.	.	.	.	.	.	.	.	.
ENSG00000077549	.	.	.	.	.	.	.	.	.	.	.	.	.	.	.	.	.	.	.	.	.	.	.	.	.	.	.	.	.	.	.	.	.	.	.	.	.	.	.	.	.	.	.	.	.	.	.	.	.
ENSG00000077585	.	.	.	.	.	.	.	.	0/0/1/U	1/0/0/M	.	1/0/0/M	0/0/1/U	.	.	.	.	.	.	.	.	.	.	.	0/0/1/U	.	.	.	.	.	.	.	.	.	.	.	.	.	.	.	.	.	.	1/0/0/M	.	.	0/0/1/U	.	.
ENSG00000077616	.	.	.	.	.	.	.	.	.	.	.	.	0/0/1/U	.	.	3/0/0/M	0/0/3/U	2/0/0/M	.	.	.	.	1/0/0/M	.	1/0/2/M	.	.	.	.	.	1/0/0/M	.	.	.	.	.	2/0/1/M	.	.	.	.	.	.	.	0/0/2/U	3/0/0/M	.	.	.
ENSG00000077809	.	.	.	.	.	.	.	.	.	.	.	.	.	.	.	.	.	.	.	.	.	.	.	.	.	.	.	.	.	.	.	.	.	.	.	.	.	.	.	.	.	.	.	.	.	.	.	.	.
ENSG00000078018	.	0/0/2/U	.	1/1/1/B	3/0/0/M	.	.	0/0/1/U	.	0/0/2/U	.	1/0/1/M	1/1/3/B	.	.	0/1/3/B	1/0/2/M	1/0/0/M	.	.	0/0/2/U	.	0/1/1/B	.	1/0/0/M	0/0/1/U	.	2/0/0/M	.	.	.	0/0/2/U	.	.	0/1/2/B	.	0/0/1/U	0/0/1/U	.	.	.	1/2/2/B	0/0/2/U	.	1/0/1/M	0/0/2/U	1/1/2/B	.	.
ENSG00000078043	.	.	.	0/0/1/U	1/0/0/M	.	.	1/0/0/M	0/0/1/U	0/0/1/U	.	.	0/0/2/U	.	.	1/0/0/M	.	1/0/0/M	.	.	.	.	.	1/0/0/M	.	1/0/0/M	.	.	.	.	.	.	.	.	.	.	1/0/1/M	.	.	.	.	.	0/0/1/U	.	0/0/1/U	.	0/0/1/U	.	.
ENSG00000078053	.	.	.	.	.	.	.	.	.	.	.	.	.	.	.	.	.	.	.	.	.	.	.	.	.	.	.	.	.	.	.	.	.	.	.	.	.	.	.	.	.	.	.	.	.	.	.	.	.
ENSG00000078061	.	.	.	.	.	.	.	.	.	.	.	.	.	.	.	.	.	.	.	.	.	.	.	.	.	.	.	.	.	.	.	.	.	.	.	.	.	.	.	.	.	.	.	.	.	.	.	.	.
ENSG00000078070	.	.	.	.	.	.	.	.	.	.	.	.	.	.	.	.	.	.	.	.	.	.	.	.	.	.	.	.	.	.	.	.	.	.	.	.	.	.	.	.	.	.	.	.	.	.	.	.	.
ENSG00000078114	.	.	.	.	.	.	.	.	.	.	.	.	.	.	.	.	.	.	.	.	.	.	.	.	.	.	.	.	.	.	.	.	.	.	.	.	.	.	.	.	.	.	.	.	.	.	.	.	.
ENSG00000078124	.	.	.	.	.	.	0/0/1/U	.	.	.	1/0/0/M	.	.	.	.	0/0/1/U	1/0/0/M	.	.	.	0/1/0/B	.	.	.	.	.	.	.	.	.	.	1/0/0/M	.	.	.	.	.	0/0/1/U	.	.	.	.	1/0/0/M	.	.	.	.	.	.
ENSG00000078142	.	.	.	.	.	0/0/1/U	1/0/0/M	.	.	0/0/1/U	.	0/0/1/U	.	1/0/0/M	0/0/1/U	0/0/1/U	0/0/1/U	0/0/1/U	.	1/0/1/M	.	0/1/0/B	1/0/0/M	.	.	.	.	.	.	.	.	.	0/0/1/U	.	0/1/1/B	1/0/0/M	1/0/0/M	0/0/1/U	.	.	.	1/1/0/B	0/1/0/B	.	0/0/1/U	.	.	.	.
ENSG00000078237	.	.	.	.	.	.	.	.	.	.	.	.	1/0/0/M	.	.	.	.	.	.	.	1/0/0/M	.	.	.	.	.	.	.	0/0/1/U	.	.	.	.	1/0/0/M	0/0/1/U	.	.	.	1/0/0/M	.	.	1/0/0/M	.	.	.	.	.	.	.
ENSG00000078246	.	.	.	.	.	.	.	.	.	.	.	.	.	.	.	.	.	.	.	.	.	.	.	.	.	.	.	.	.	.	.	.	.	.	.	.	.	.	.	.	.	.	.	.	.	.	.	.	.
ENSG00000078269	.	.	.	.	.	.	0/0/1/U	.	.	.	1/0/0/M	.	.	.	.	.	.	.	.	.	0/1/0/B	.	.	1/0/0/M	.	.	.	.	0/0/1/U	.	.	.	.	.	.	.	.	.	.	.	.	.	.	.	.	.	.	.	.
ENSG00000078295	.	.	.	.	.	.	.	.	.	.	.	.	.	.	.	.	.	.	.	.	.	.	.	.	.	.	.	.	.	.	.	.	.	.	.	.	.	.	.	.	.	.	.	.	.	.	.	.	.
ENSG00000078304	.	.	.	.	.	.	.	.	.	.	.	.	.	.	.	.	.	.	.	.	.	.	.	.	.	.	.	.	.	.	.	.	.	.	.	.	.	.	.	.	.	.	.	.	.	.	.	.	.
ENSG00000078369	.	.	.	.	.	.	.	.	.	.	.	.	.	.	.	.	.	.	.	.	.	.	.	.	.	.	.	.	.	.	.	.	.	.	.	.	.	.	.	.	.	.	.	.	.	.	.	.	.
ENSG00000078401	.	.	.	.	.	.	.	.	.	.	.	.	.	.	.	.	.	.	.	.	.	.	.	.	.	.	.	.	.	.	.	.	.	.	.	.	.	.	.	.	.	.	.	.	.	.	.	.	.
ENSG00000078403	.	.	.	.	.	.	.	.	.	.	.	.	.	.	.	.	.	.	.	.	.	.	.	.	.	.	.	.	.	.	.	.	.	.	.	.	.	.	.	.	.	.	.	.	.	.	.	.	.
ENSG00000078596	2/0/0/M	.	.	.	1/0/1/M	1/1/0/B	2/0/0/M	.	0/1/1/B	.	2/0/0/M	.	.	.	.	2/0/0/M	2/0/0/M	.	2/0/0/M	2/0/0/M	.	2/0/0/M	.	1/0/1/M	0/0/1/U	0/0/1/U	2/0/0/M	.	2/0/0/M	0/0/1/U	1/0/1/M	1/1/0/B	.	2/0/0/M	0/0/1/U	.	.	0/0/1/U	.	.	.	1/0/1/M	2/0/0/M	.	2/0/0/M	.	0/0/2/U	.	.
ENSG00000078618	1/0/0/M	.	.	.	.	.	.	.	.	.	.	.	0/0/1/U	.	.	.	0/0/1/U	.	1/0/0/M	.	1/0/0/M	.	.	.	1/0/0/M	0/0/1/U	1/0/0/M	.	.	.	.	1/0/0/M	.	.	.	.	1/0/0/M	.	.	.	.	.	0/0/1/U	.	.	.	1/0/0/M	.	.
ENSG00000078668	.	.	.	.	.	.	.	.	.	.	.	.	.	.	.	.	.	.	.	.	.	.	.	.	.	.	.	.	.	.	.	.	.	.	.	.	.	.	.	.	.	.	.	.	.	.	.	.	.
ENSG00000078674	.	.	.	.	1/0/0/M	.	.	.	0/0/1/U	0/0/2/U	.	.	0/2/0/B	0/0/1/U	.	0/0/2/U	1/1/0/B	0/0/1/U	.	.	.	1/0/0/M	0/0/1/U	.	.	.	.	.	.	.	.	0/0/1/U	1/0/0/M	.	.	1/0/0/M	1/0/0/M	.	.	.	.	0/0/1/U	1/0/0/M	.	.	.	.	.	.
ENSG00000078725	.	.	.	.	.	.	.	.	.	.	.	.	.	.	.	.	.	.	.	.	.	.	.	.	.	.	.	.	.	.	.	.	.	.	.	.	.	.	.	.	.	.	.	.	.	.	.	.	.
ENSG00000078747	2/0/0/M	.	.	.	.	.	.	.	1/0/0/M	0/0/1/U	.	1/0/0/M	1/0/1/M	.	.	0/0/1/U	1/0/0/M	.	2/0/0/M	.	1/0/0/M	.	1/0/0/M	0/0/1/U	.	0/0/1/U	.	.	0/0/1/U	.	.	1/0/0/M	.	.	0/0/1/U	1/0/1/M	.	.	.	.	.	1/0/0/M	.	.	1/0/0/M	0/0/1/U	0/0/1/U	.	0/0/1/U
ENSG00000078967	.	.	.	.	.	.	.	.	.	.	.	.	.	.	.	.	.	.	.	.	.	.	.	.	.	.	.	.	.	.	.	.	.	.	.	.	.	.	.	.	.	.	.	.	.	.	.	.	.
ENSG00000079102	.	.	.	0/0/1/U	2/0/0/M	.	.	1/1/0/B	.	.	.	.	0/0/1/U	.	.	.	1/0/1/M	1/0/1/M	.	.	.	.	.	.	2/0/0/M	.	.	.	.	.	.	.	.	.	0/0/1/U	.	.	.	.	.	.	1/0/1/M	.	.	.	.	.	.	.
ENSG00000079134	.	.	.	.	.	.	.	.	.	.	.	.	.	.	.	.	.	.	.	.	.	.	.	.	.	.	.	.	.	.	.	.	.	.	.	.	.	.	.	.	.	.	.	.	.	.	.	.	.
ENSG00000079156	.	.	.	.	.	.	.	.	.	.	.	.	.	.	.	.	.	.	.	.	.	.	.	.	.	.	.	.	.	.	.	.	.	.	.	.	.	.	.	.	.	.	.	.	.	.	.	.	.
ENSG00000079215	.	.	0/0/1/U	.	0/0/1/U	0/0/1/U	1/0/0/M	.	0/0/1/U	1/0/0/M	.	1/0/0/M	.	.	0/0/1/U	.	.	.	.	1/0/0/M	1/0/0/M	1/0/0/M	1/0/0/M	.	.	.	.	.	.	1/0/0/M	.	0/0/1/U	0/0/1/U	.	.	.	0/0/1/U	.	0/0/1/U	.	.	.	.	.	.	.	.	1/0/0/M	.
ENSG00000079246	.	.	.	.	.	.	.	.	.	.	.	.	.	.	.	.	.	.	.	.	.	.	.	.	.	.	.	.	.	.	.	.	.	.	.	.	.	.	.	.	.	.	.	.	.	.	.	.	.
ENSG00000079277	.	.	.	.	.	.	.	.	.	.	.	.	.	.	.	.	.	.	.	.	.	.	.	.	.	.	.	.	.	.	.	.	.	.	.	.	.	.	.	.	.	.	.	.	.	.	.	.	.
ENSG00000079308	.	.	.	.	.	.	.	.	.	.	.	.	.	.	.	.	.	.	.	.	.	.	.	.	.	.	.	.	.	.	.	.	.	.	.	.	.	.	.	.	.	.	.	.	.	.	.	.	.
ENSG00000079332	.	.	.	.	.	.	.	.	.	.	.	.	.	.	.	.	.	.	.	.	.	.	.	.	.	.	.	.	.	.	.	.	.	.	.	.	.	.	.	.	.	.	.	.	.	.	.	.	.
ENSG00000079387	.	.	.	.	.	.	.	.	.	.	.	.	.	.	.	.	.	.	.	.	.	.	.	.	.	.	.	.	.	.	.	.	.	.	.	.	.	.	.	.	.	.	.	.	.	.	.	.	.
ENSG00000079459	.	.	.	.	0/0/1/U	.	1/0/0/M	1/0/0/M	0/0/1/U	1/0/0/M	.	0/1/0/B	0/1/0/B	0/0/1/U	.	0/0/1/U	0/0/1/U	1/0/0/M	0/1/0/B	0/0/1/U	0/1/0/B	1/0/0/M	1/0/0/M	1/0/0/M	1/0/0/M	0/0/1/U	.	0/0/1/U	.	1/0/0/M	1/0/0/M	1/0/0/M	.	0/0/1/U	.	.	2/0/0/M	0/0/1/U	.	1/0/0/M	1/0/0/M	.	0/1/1/B	.	0/0/1/U	.	0/0/1/U	.	1/0/0/M
ENSG00000079616	.	.	.	.	.	.	.	.	.	.	.	.	.	.	.	.	.	.	.	.	.	.	.	.	.	.	.	.	.	.	.	.	.	.	.	.	.	.	.	.	.	.	.	.	.	.	.	.	.
ENSG00000079691	.	.	.	.	.	.	.	.	.	.	.	.	.	.	.	.	.	.	.	.	.	.	.	.	.	.	.	.	.	.	.	.	.	.	.	.	.	.	.	.	.	.	.	.	.	.	.	.	.
ENSG00000079739	.	.	.	.	.	.	.	.	.	.	.	.	.	.	.	.	.	.	.	.	.	.	.	.	.	.	.	.	.	.	.	.	.	.	.	.	.	.	.	.	.	.	.	.	.	.	.	.	.
ENSG00000079785	.	.	.	.	0/1/0/B	.	1/0/0/M	.	0/0/1/U	.	.	.	.	1/0/0/M	.	.	0/0/1/U	0/0/1/U	.	.	.	.	.	.	1/0/0/M	0/0/1/U	.	.	.	1/0/0/M	.	.	.	.	.	.	.	.	.	.	.	0/0/1/U	.	.	.	.	.	.	.
ENSG00000079819	1/0/0/M	.	.	.	.	.	.	.	.	.	.	.	.	.	.	.	.	.	.	.	.	.	.	.	.	.	.	.	.	.	.	.	.	1/0/0/M	.	.	.	.	0/0/1/U	.	1/0/0/M	.	.	.	1/0/0/M	1/0/0/M	.	.	.
ENSG00000079841	.	.	.	.	.	.	.	.	.	.	.	.	.	.	.	.	.	.	.	.	.	.	.	.	.	.	.	.	.	.	.	.	.	.	.	.	.	.	.	.	.	.	.	.	.	.	.	.	.
ENSG00000079950	.	.	.	.	.	.	.	.	.	.	.	.	.	.	.	.	.	.	.	.	.	.	.	.	.	.	.	.	.	.	.	.	.	.	.	.	.	.	.	.	.	.	.	.	.	.	.	.	.
ENSG00000079974	.	.	.	.	.	.	.	.	.	.	.	.	.	.	.	.	.	.	.	.	.	.	.	.	.	.	.	.	.	.	.	.	.	.	.	.	.	.	.	.	.	.	.	.	.	.	.	.	.
ENSG00000079999	.	.	.	.	.	.	.	.	.	.	.	.	.	.	.	.	.	.	.	.	.	.	.	.	.	.	.	.	.	.	.	.	.	.	.	.	.	.	.	.	.	.	.	.	.	.	.	.	.
ENSG00000080298	0/0/1/U	.	1/0/0/M	.	.	1/0/0/M	.	.	.	.	.	.	.	.	.	.	.	.	.	.	.	.	1/0/0/M	.	.	0/0/1/U	.	.	.	.	.	.	0/0/1/U	.	.	.	.	.	.	.	.	0/0/1/U	.	.	.	.	1/0/0/M	.	.
ENSG00000080345	3/0/0/M	1/0/0/M	.	.	0/0/3/U	.	3/0/0/M	.	0/0/4/U	0/0/1/U	.	2/0/0/M	0/0/1/U	0/0/1/U	.	.	1/0/0/M	1/0/0/M	0/0/1/U	1/0/0/M	.	1/0/0/M	1/0/0/M	.	.	0/0/2/U	3/0/0/M	.	1/0/0/M	.	1/0/0/M	2/0/0/M	.	.	.	1/0/0/M	.	0/0/2/U	.	.	0/0/1/U	.	2/0/1/M	0/0/1/U	.	0/1/1/B	.	.	.
ENSG00000080371	.	.	.	.	.	.	.	.	.	.	.	.	.	.	.	.	.	.	.	.	.	.	.	.	.	.	.	.	.	.	.	.	.	.	.	.	.	.	.	.	.	.	.	.	.	.	.	.	.
ENSG00000080493	.	.	.	.	.	.	.	.	.	.	.	.	.	.	.	.	.	.	.	.	.	.	.	.	.	.	.	.	.	.	.	.	.	.	.	.	.	.	.	.	.	.	.	.	.	.	.	.	.
ENSG00000080503	0/0/1/U	0/0/1/U	.	.	.	1/0/0/M	1/0/0/M	.	.	1/0/0/M	.	.	0/0/1/U	0/0/1/U	.	.	.	.	.	.	0/0/1/U	.	.	.	0/0/1/U	.	.	1/0/0/M	.	.	.	.	.	.	.	.	.	.	.	.	.	.	.	.	.	0/0/1/U	.	.	.
ENSG00000080573	.	.	.	.	.	.	.	.	.	.	.	.	.	.	.	.	.	.	.	.	.	.	.	.	.	.	.	.	.	.	.	.	.	.	.	.	.	.	.	.	.	.	.	.	.	.	.	.	.
ENSG00000080608	.	.	.	.	.	.	.	.	.	.	.	.	.	.	.	.	.	.	.	.	.	.	.	.	.	.	.	.	.	.	.	.	.	.	.	.	.	.	.	.	.	.	.	.	.	.	.	.	.
ENSG00000080802	.	1/0/0/M	.	.	.	.	0/0/1/U	.	0/0/1/U	.	.	.	0/0/1/U	.	.	0/1/0/B	.	1/0/0/M	.	.	.	.	.	.	.	.	.	.	.	.	.	.	.	0/1/0/B	.	.	.	0/0/1/U	.	.	.	.	0/1/0/B	.	.	.	.	.	.
ENSG00000080815	1/0/0/M	.	.	.	0/0/1/U	0/0/1/U	1/0/0/M	.	0/1/0/B	.	.	.	.	.	.	.	.	.	1/0/0/M	.	0/1/0/B	.	.	0/0/1/U	0/0/1/U	.	.	.	0/0/1/U	1/0/0/M	.	0/0/1/U	.	.	0/0/1/U	.	.	1/0/0/M	.	.	.	0/0/1/U	.	1/0/0/M	.	.	.	0/0/1/U	.
ENSG00000080819	.	.	.	.	.	.	.	.	.	.	.	.	.	.	1/0/0/M	.	.	.	0/2/0/B	.	0/0/2/U	.	.	.	.	.	.	.	0/0/1/U	2/0/0/M	.	.	.	.	.	.	.	.	.	.	.	.	.	.	.	1/0/0/M	.	.	.
ENSG00000080822	.	.	.	.	.	.	.	.	.	.	.	.	.	.	.	.	.	.	.	.	.	.	.	.	.	.	.	.	.	.	.	.	.	.	.	.	.	.	.	.	.	.	.	.	.	.	.	.	.
ENSG00000080824	.	.	.	.	.	.	.	.	.	.	.	.	.	.	.	.	.	.	.	.	.	.	.	.	.	.	.	.	.	.	.	.	.	.	.	.	.	.	.	.	.	.	.	.	.	.	.	.	.
ENSG00000080947	.	.	.	.	.	.	.	.	.	.	.	.	.	.	.	.	.	.	.	.	.	.	.	.	.	.	.	.	.	.	.	.	.	.	.	.	.	.	.	.	.	.	.	.	.	.	.	.	.
ENSG00000081026	.	.	.	.	.	.	.	.	.	.	.	.	.	.	.	.	.	.	.	.	.	.	.	.	.	.	.	.	.	.	.	.	.	.	.	.	.	.	.	.	.	.	.	.	.	.	.	.	.
ENSG00000081041	.	.	.	.	.	.	.	.	.	.	.	.	.	.	.	.	.	.	.	.	.	.	.	.	.	.	.	.	.	.	.	.	.	.	.	.	.	.	.	.	.	.	.	.	.	.	.	.	.
ENSG00000081087	1/0/0/M	.	.	.	.	.	.	.	.	.	.	.	0/0/1/U	1/0/0/M	.	0/0/1/U	0/0/1/U	.	.	.	.	.	.	.	.	.	.	.	.	.	.	.	.	.	.	.	.	.	.	.	.	.	.	.	.	.	1/0/0/M	.	.
ENSG00000081138	.	.	.	.	.	.	.	.	.	.	.	.	.	.	.	.	.	.	.	.	.	.	.	.	.	.	.	.	.	.	.	.	.	.	.	.	.	.	.	.	.	.	.	.	.	.	.	.	.
ENSG00000081154	1/0/0/M	0/0/1/U	.	.	.	0/0/1/U	0/0/1/U	.	0/0/1/U	.	.	.	0/0/1/U	0/1/0/B	.	0/0/1/U	0/1/0/B	0/0/1/U	.	.	0/0/1/U	.	1/0/0/M	.	0/1/0/B	.	0/0/1/U	.	0/0/1/U	.	0/0/1/U	.	.	.	0/0/1/U	.	.	.	.	.	.	0/1/0/B	0/0/1/U	1/0/0/M	.	0/0/1/U	.	.	.
ENSG00000081177	.	.	.	.	.	.	.	.	.	.	.	.	.	.	.	.	.	.	.	.	.	.	.	.	.	.	.	.	.	.	.	.	.	.	.	.	.	.	.	.	.	.	.	.	.	.	.	.	.
ENSG00000081181	.	.	.	.	.	.	.	.	.	.	.	.	.	.	.	.	.	.	.	.	.	.	.	.	.	.	.	.	.	.	.	.	.	.	.	.	.	.	.	.	.	.	.	.	.	.	.	.	.
ENSG00000081189	.	.	.	.	.	.	.	.	0/1/0/B	.	.	0/1/0/B	1/0/0/M	0/0/1/U	.	0/0/1/U	0/0/1/U	1/0/0/M	.	.	.	.	.	.	.	.	.	.	.	.	.	.	.	.	.	.	0/0/1/U	.	.	1/0/0/M	.	1/0/0/M	.	.	.	.	.	.	.
ENSG00000081237	.	.	.	.	.	.	.	.	.	.	.	.	.	.	.	.	.	.	.	.	.	.	.	.	.	.	.	.	.	.	.	.	.	.	.	.	.	.	.	.	.	.	.	.	.	.	.	.	.
ENSG00000081307	.	.	.	.	.	.	.	.	.	.	.	.	.	.	.	.	.	.	.	.	.	.	.	.	.	.	.	.	.	.	.	.	.	.	.	.	.	.	.	.	.	.	.	.	.	.	.	.	.
ENSG00000081320	.	.	.	.	.	.	.	.	.	.	.	.	.	.	.	.	.	.	.	.	.	.	.	.	.	.	.	.	.	.	.	.	.	.	.	.	.	.	.	.	.	.	.	.	.	.	2/0/0/M	.	.
ENSG00000081377	.	.	.	.	.	.	.	.	.	.	.	.	.	.	.	.	.	.	.	.	.	.	.	.	.	.	.	.	.	.	.	.	.	.	.	.	.	.	.	.	.	.	.	.	.	.	.	.	.
ENSG00000081665	.	.	.	.	.	.	.	.	.	.	.	.	.	.	.	.	.	.	.	.	.	.	.	.	.	.	.	.	.	.	.	.	.	.	.	.	.	.	.	.	.	.	.	.	.	.	.	.	.
ENSG00000081760	.	.	.	.	.	.	.	.	.	.	.	.	.	.	.	.	.	.	.	.	.	.	.	.	.	.	.	.	.	.	.	.	.	.	.	.	.	.	.	.	.	.	.	.	.	.	.	.	.
ENSG00000081803	.	.	.	.	.	.	.	.	.	.	.	.	.	.	.	.	.	.	.	.	.	.	.	.	.	.	.	.	.	.	.	.	.	.	.	.	.	.	.	.	.	.	.	.	.	.	.	.	.
ENSG00000081818	.	.	.	.	.	.	.	.	.	.	.	.	.	.	.	.	.	.	.	.	.	.	.	.	.	.	.	.	.	.	.	.	.	.	.	.	.	.	.	.	.	.	.	.	.	.	.	.	.
ENSG00000081870	.	.	.	1/0/0/M	.	.	0/0/1/U	.	.	.	1/0/0/M	.	0/0/1/U	.	.	.	.	.	.	.	1/0/0/M	.	.	.	.	.	.	.	.	0/0/1/U	.	.	.	.	.	1/0/0/M	.	.	1/0/0/M	.	.	0/0/1/U	.	.	.	.	.	.	.
ENSG00000081913	.	.	.	.	.	.	.	.	.	.	.	.	.	.	.	.	.	.	.	.	.	.	.	.	.	.	.	.	.	.	.	.	.	.	.	.	.	.	.	.	.	.	.	.	.	.	.	.	.
ENSG00000082074	.	.	.	.	.	.	.	.	.	.	.	.	.	.	.	.	.	.	.	.	.	.	.	.	.	.	.	.	.	.	.	.	.	.	.	.	.	.	.	.	.	.	.	.	.	.	.	.	.
ENSG00000082146	.	.	.	.	.	.	.	.	.	.	.	.	.	.	.	.	.	.	.	.	.	.	.	.	.	.	.	.	.	.	.	.	.	.	.	.	.	.	.	.	.	.	.	.	.	.	.	.	.
ENSG00000082153	.	.	.	.	.	.	.	.	.	.	.	.	.	.	.	.	.	.	.	.	.	.	.	.	.	.	.	.	.	.	.	.	.	.	.	.	.	.	.	.	.	.	.	.	.	.	.	.	.
ENSG00000082196	.	.	.	.	.	.	.	.	.	0/0/1/U	.	.	0/1/0/B	.	.	.	1/0/0/M	.	.	.	.	.	0/1/0/B	.	.	.	.	.	.	.	.	.	0/0/1/U	.	.	.	.	.	.	.	.	.	.	.	.	.	.	.	.
ENSG00000082212	.	.	.	.	.	.	.	.	.	.	.	.	.	.	.	.	.	.	.	.	.	.	.	.	.	.	.	.	.	.	.	.	.	.	.	.	.	.	.	.	.	.	.	.	.	.	.	.	.
ENSG00000082213	.	.	.	.	.	.	.	.	.	.	.	.	.	.	.	.	.	.	.	.	.	.	.	.	.	.	.	.	.	.	.	.	.	.	.	.	.	.	.	.	.	.	.	.	.	.	.	.	.
ENSG00000082258	.	.	.	.	.	.	.	.	.	.	.	.	.	.	.	.	.	.	.	.	.	.	.	.	.	.	.	.	.	.	.	.	.	.	.	.	.	.	.	.	.	.	.	.	.	.	.	.	.
ENSG00000082269	.	.	.	.	.	.	.	.	.	.	.	.	.	.	.	.	.	.	.	.	.	.	.	.	.	.	.	.	.	.	.	.	.	.	.	.	.	.	.	.	.	.	.	.	.	.	.	.	.
ENSG00000082293	.	.	.	.	.	.	.	.	.	.	.	.	.	.	.	.	.	.	.	.	.	.	.	.	.	.	.	.	.	.	.	.	.	.	.	.	.	.	.	.	.	.	.	.	.	.	.	.	.
ENSG00000082438	.	.	.	.	.	.	.	.	.	.	.	.	.	.	.	.	.	.	.	.	.	.	.	.	.	.	.	.	.	.	.	.	.	.	.	.	.	.	.	.	.	.	.	.	.	.	.	.	.
ENSG00000082516	.	.	.	.	.	.	.	.	.	.	.	.	.	.	.	.	.	.	.	.	.	.	.	.	.	.	.	.	.	.	.	.	.	.	.	.	.	.	.	.	.	.	.	.	.	.	.	.	.
ENSG00000082556	.	.	.	.	.	.	.	.	.	.	.	.	.	.	.	0/3/0/B	3/0/0/M	.	.	.	.	.	.	.	3/0/0/M	.	.	.	.	.	.	.	.	.	0/0/3/U	.	.	.	.	.	.	3/0/0/M	.	.	.	.	.	.	.
ENSG00000082684	.	.	.	.	.	.	.	.	.	.	.	.	.	.	.	.	.	.	.	.	.	.	.	.	.	.	.	.	.	.	.	.	.	.	.	.	.	.	.	.	.	.	.	.	.	.	.	.	.
ENSG00000082701	.	.	.	.	.	.	.	.	.	.	.	.	.	.	.	.	.	.	.	.	.	.	.	.	.	.	.	.	.	.	.	.	.	0/1/0/B	.	.	.	.	0/1/0/B	.	.	.	.	.	.	.	.	.	.
ENSG00000082898	.	.	.	.	.	.	.	.	.	.	.	.	.	.	.	.	.	.	.	.	.	.	.	.	.	.	.	.	.	.	.	.	.	.	.	.	.	.	.	.	.	.	.	.	.	.	.	.	.
ENSG00000082996	.	.	.	.	.	.	.	.	.	.	.	.	.	.	.	.	.	.	.	.	.	.	.	.	.	.	.	.	.	.	.	.	.	.	.	.	.	.	.	.	.	.	.	.	.	.	.	.	.
ENSG00000083067	.	.	.	.	.	.	.	.	.	.	.	.	.	.	.	.	.	.	.	.	.	.	.	.	.	.	.	.	.	.	.	.	.	.	.	.	.	.	.	.	.	.	.	.	.	.	.	.	.
ENSG00000083097	.	.	.	.	.	.	.	.	.	.	.	.	.	.	.	.	.	.	.	.	.	.	.	.	.	.	.	.	.	.	.	.	.	.	.	.	.	.	.	.	.	.	.	.	.	.	.	.	.
ENSG00000083099	.	.	.	.	.	.	.	.	.	.	.	.	.	.	.	.	.	.	.	.	.	.	.	.	.	.	.	.	.	.	.	.	.	.	.	.	.	.	.	.	.	.	.	.	.	.	.	.	.
ENSG00000083123	.	.	.	.	.	.	.	.	.	.	.	.	.	.	.	.	.	.	.	.	.	.	.	.	.	.	.	.	.	.	.	.	.	.	.	.	.	.	.	.	.	.	.	.	.	.	.	.	.
ENSG00000083168	.	.	.	.	.	.	.	.	.	.	.	.	.	.	.	.	.	.	.	.	.	.	.	.	.	.	.	.	.	.	.	.	.	.	.	.	.	.	.	.	.	.	.	.	.	.	.	.	.
ENSG00000083223	.	.	.	.	.	.	.	.	.	0/0/1/U	.	.	1/0/0/M	.	.	.	.	.	.	.	.	.	.	.	.	.	.	.	.	.	.	.	.	.	.	.	.	.	.	.	.	.	.	.	.	.	.	0/0/1/U	1/0/0/M
ENSG00000083312	.	.	.	.	.	.	.	.	.	.	.	.	.	.	.	.	.	.	.	.	.	.	.	.	.	.	.	.	.	.	.	.	.	.	.	.	.	.	.	.	.	.	.	.	.	.	.	.	.
ENSG00000083520	.	.	.	.	.	.	.	.	3/0/0/M	0/0/1/U	1/0/0/M	.	0/0/1/U	.	1/0/0/M	.	.	0/0/2/U	.	.	1/0/0/M	.	.	.	.	0/0/1/U	1/0/0/M	.	1/0/1/M	.	.	.	.	.	.	.	.	0/0/1/U	.	.	.	.	3/0/0/M	.	.	.	.	.	.
ENSG00000083535	.	.	.	.	.	.	.	.	.	.	.	.	.	.	.	.	.	.	.	.	.	.	.	.	.	.	.	.	.	.	.	.	.	.	.	.	.	.	.	.	.	.	.	.	.	.	.	.	.
ENSG00000083635	.	.	.	.	.	.	.	.	.	.	.	.	.	.	.	.	.	.	.	.	.	.	.	.	.	.	.	.	.	.	.	.	.	.	.	.	.	.	.	.	.	.	.	.	.	.	.	.	.
ENSG00000083642	.	0/1/0/B	.	.	.	.	.	.	0/0/2/U	.	.	1/0/0/M	2/0/0/M	1/1/0/B	.	1/1/0/B	0/2/0/B	.	.	1/0/0/M	1/0/0/M	.	2/0/0/M	1/0/0/M	0/2/0/B	0/0/1/U	1/0/0/M	0/1/0/B	.	1/0/0/M	1/0/0/M	.	0/0/1/U	.	0/0/2/U	.	1/0/0/M	0/0/1/U	.	0/0/1/U	.	1/1/1/B	0/1/1/B	.	1/0/0/M	0/0/1/U	.	1/0/0/M	.
ENSG00000083720	.	.	.	.	.	.	.	.	.	.	.	.	.	.	.	.	.	.	.	.	.	.	.	.	.	.	.	.	.	.	.	.	.	.	.	.	.	.	.	.	.	.	.	.	.	.	.	.	.
ENSG00000083750	.	.	.	.	.	.	.	.	.	.	.	.	.	.	.	.	.	.	.	.	.	.	.	.	.	.	.	.	.	.	.	.	.	.	.	.	.	.	.	.	.	.	.	.	.	.	.	.	.
ENSG00000083799	.	.	.	.	.	.	.	.	.	.	.	.	.	.	.	.	.	.	.	.	.	.	.	.	.	.	.	.	.	.	.	.	.	.	.	.	.	.	.	.	.	.	.	.	.	.	.	.	.
ENSG00000083814	.	.	.	.	.	.	.	.	.	.	.	.	.	.	.	.	.	.	.	.	.	.	.	.	.	.	.	.	.	.	.	.	.	.	.	.	.	.	.	.	.	.	.	.	.	.	.	.	.
ENSG00000083828	.	.	.	.	.	.	.	.	.	.	.	.	.	.	.	.	.	.	.	.	.	.	.	.	.	.	.	.	.	.	.	.	.	.	.	.	.	.	.	.	.	.	.	.	.	.	.	.	.
ENSG00000083844	.	.	.	.	.	.	.	.	.	.	.	.	.	.	.	.	.	.	.	.	.	.	.	.	.	.	.	.	.	.	.	.	.	.	.	.	.	.	.	.	.	.	.	.	.	.	.	.	.
ENSG00000083845	.	.	.	.	.	.	.	.	.	.	.	.	.	.	.	.	.	.	.	.	.	.	.	.	.	.	.	.	.	.	.	.	.	.	.	.	.	.	.	.	.	.	.	.	.	.	.	.	.
ENSG00000083857	.	.	.	.	.	.	.	.	.	.	.	.	.	.	.	.	.	.	.	.	.	.	.	.	.	.	.	.	.	.	.	.	.	.	.	.	.	.	.	.	.	.	.	.	.	.	.	.	.
ENSG00000084072	.	.	.	.	.	.	.	.	.	.	.	.	.	.	.	.	.	.	.	.	.	.	.	.	.	.	.	.	.	.	.	.	.	.	.	.	.	.	.	.	.	.	.	.	.	.	.	.	.
ENSG00000084073	.	.	.	.	.	.	.	.	.	.	.	.	.	.	.	.	.	.	.	.	.	.	.	.	.	.	.	.	.	.	.	.	.	.	.	.	.	.	.	.	.	.	.	.	.	.	.	.	.
ENSG00000084090	.	.	.	.	.	.	.	.	.	.	.	.	.	.	.	.	.	.	.	.	.	.	.	.	.	.	.	.	.	.	.	.	.	.	.	.	.	.	.	.	.	.	.	.	.	.	.	.	.
ENSG00000084112	.	.	.	.	.	.	.	.	.	.	.	.	.	.	.	.	.	.	.	.	.	.	.	.	.	.	.	.	.	.	.	.	.	.	.	.	.	.	.	.	.	.	.	.	.	.	.	.	.
ENSG00000084207	.	.	.	.	.	.	.	.	.	.	.	.	.	.	.	.	.	.	.	.	.	.	.	.	.	.	.	.	.	.	.	.	.	.	.	.	.	.	.	.	.	.	.	.	.	.	.	.	.
ENSG00000084234	.	.	.	.	.	.	.	.	.	.	.	.	.	.	.	.	.	.	.	.	.	.	.	.	.	.	.	.	.	.	.	.	.	.	.	.	.	.	.	.	.	.	.	.	.	.	.	.	.
ENSG00000084444	.	.	.	.	.	.	.	.	.	.	.	.	.	.	.	.	.	.	.	.	.	.	.	.	.	.	.	.	.	.	.	.	.	.	.	.	.	.	.	.	.	.	.	.	.	.	.	.	.
ENSG00000084623	.	.	.	.	.	.	.	.	.	.	.	.	.	.	.	.	.	.	.	.	.	.	.	.	.	.	.	.	.	.	.	.	.	.	.	.	.	.	.	.	.	.	.	.	.	.	.	.	.
ENSG00000084676	.	.	.	.	.	.	.	.	0/0/1/U	.	.	.	.	.	.	1/0/0/M	1/0/0/M	.	.	.	0/0/1/U	.	.	.	.	.	.	1/0/0/M	.	.	1/0/0/M	1/0/0/M	.	0/0/1/U	.	1/0/0/M	.	0/0/1/U	.	.	.	1/0/0/M	0/1/0/B	.	.	.	.	.	.
ENSG00000084693	.	.	.	.	.	.	.	.	.	.	.	.	.	.	.	.	.	.	.	.	.	.	.	.	.	.	.	.	.	.	.	.	.	.	.	.	.	.	.	.	.	.	.	.	.	.	.	.	.
ENSG00000084710	.	.	.	.	.	.	.	.	.	.	.	.	.	.	.	.	.	.	.	.	.	.	.	.	.	.	.	.	.	.	.	.	.	.	.	.	.	.	.	.	.	.	.	.	.	.	.	.	.
ENSG00000084731	.	.	.	.	.	.	.	.	.	.	.	.	.	.	.	.	.	.	.	.	.	.	.	.	.	.	.	.	.	.	.	.	.	.	.	.	.	.	.	.	.	.	.	.	.	.	.	.	.
ENSG00000084733	.	.	.	.	.	0/0/1/U	.	.	.	.	.	.	0/0/1/U	.	.	.	0/0/1/U	.	.	.	1/0/0/M	.	1/0/0/M	1/0/0/M	.	.	.	.	0/0/1/U	.	.	.	0/0/1/U	0/0/1/U	.	.	.	.	1/0/0/M	0/0/1/U	.	.	.	.	.	.	.	.	1/0/0/M
ENSG00000084754	.	.	.	.	.	.	.	.	.	.	.	.	.	.	.	.	.	.	.	.	.	.	.	.	.	.	.	.	.	.	.	.	.	.	.	.	.	.	.	.	.	.	.	.	.	.	.	.	.
ENSG00000085063	.	.	.	.	.	.	.	.	.	.	.	.	.	.	.	.	.	.	.	.	.	.	.	.	.	.	.	.	.	.	.	.	.	.	.	.	.	.	.	.	.	.	.	.	.	.	.	.	.
ENSG00000085224	1/0/0/M	1/0/0/M	0/0/1/U	0/0/1/U	1/0/0/M	.	.	0/0/1/U	0/1/0/B	0/0/1/U	.	0/0/1/U	0/0/2/U	1/0/0/M	.	.	1/0/1/M	0/0/1/U	1/0/0/M	.	0/0/1/U	.	.	.	1/0/0/M	.	.	1/0/0/M	1/0/0/M	.	1/0/0/M	.	.	.	.	.	.	.	.	.	1/0/0/M	1/1/0/B	.	0/0/1/U	1/0/0/M	0/0/1/U	.	1/0/1/M	.
ENSG00000085231	.	.	.	.	.	.	.	.	.	.	.	.	.	.	.	.	.	.	.	.	.	.	.	.	.	.	.	.	.	.	.	.	.	.	.	.	.	.	.	.	.	.	.	.	.	.	.	.	.
ENSG00000085274	.	.	.	.	.	.	.	.	.	.	.	.	.	.	.	.	.	.	.	.	.	.	.	.	.	.	.	.	.	.	.	.	.	.	.	.	.	.	.	.	.	.	.	.	.	.	.	.	.
ENSG00000085365	.	1/0/1/M	.	.	.	.	.	.	.	.	.	.	0/0/1/U	.	.	1/0/0/M	0/0/1/U	0/1/0/B	.	.	.	.	0/0/2/U	.	.	.	.	.	.	.	.	.	0/0/1/U	.	.	.	1/0/0/M	1/0/0/M	.	.	.	1/0/0/M	.	0/0/1/U	0/1/0/B	2/0/0/M	0/0/1/U	.	.
ENSG00000085382	.	.	.	.	.	.	.	.	0/0/1/U	.	.	1/0/0/M	0/0/1/U	.	.	.	0/0/1/U	1/0/0/M	.	.	.	.	.	.	.	0/0/1/U	1/0/0/M	.	.	.	.	.	.	.	.	.	.	.	.	.	.	.	.	.	.	.	.	.	.
ENSG00000085415	.	.	.	.	.	.	.	.	.	.	.	.	.	.	.	.	.	.	.	.	.	.	.	.	.	.	.	.	.	.	.	.	.	.	.	.	.	.	.	.	.	.	.	.	.	.	.	.	.
ENSG00000085433	.	.	.	.	.	.	.	.	0/0/1/U	0/0/1/U	.	.	0/1/0/B	.	.	.	.	1/0/0/M	1/0/0/M	.	1/0/0/M	.	.	.	0/0/1/U	.	.	1/0/0/M	1/0/0/M	.	1/0/0/M	.	.	.	.	.	.	.	.	.	.	.	.	.	.	.	.	.	.
ENSG00000085449	.	.	.	0/0/1/U	.	0/0/3/U	.	.	0/0/1/U	.	.	.	0/0/1/U	0/0/3/U	.	.	.	0/0/1/U	.	.	0/0/1/U	.	0/0/1/U	.	.	.	.	1/0/0/M	.	.	2/0/0/M	.	.	.	.	4/0/0/M	.	1/0/0/M	.	.	0/0/1/U	.	.	.	.	.	.	.	.
ENSG00000085465	.	.	.	.	.	.	.	.	.	.	.	.	.	.	.	.	.	.	.	.	.	.	.	.	.	.	.	.	.	.	.	.	.	.	.	.	.	.	.	.	.	.	.	.	.	.	.	.	.
ENSG00000085491	.	.	.	.	.	.	.	.	.	.	.	.	.	.	.	.	.	.	.	.	.	.	.	.	.	.	.	.	.	.	.	.	.	.	.	.	.	.	.	.	.	.	.	.	.	.	.	.	.
ENSG00000085511	.	.	.	.	.	.	.	.	.	.	.	.	.	.	.	.	.	.	.	.	.	.	.	.	.	.	.	.	.	.	.	.	.	.	.	.	.	.	.	.	.	.	.	.	.	.	.	.	.
ENSG00000085662	.	.	.	.	.	.	.	.	.	.	.	.	.	.	.	.	.	.	.	.	.	.	.	.	.	.	.	.	.	.	.	.	.	.	.	.	.	.	.	.	.	.	.	.	.	.	.	.	.
ENSG00000085719	.	1/0/0/M	.	.	4/1/0/B	.	.	.	1/0/0/M	0/0/1/U	.	.	1/0/1/M	.	.	.	2/0/1/M	.	.	.	.	.	3/0/1/M	.	0/0/1/U	1/0/0/M	.	.	.	0/0/1/U	0/0/1/U	0/0/1/U	0/0/1/U	4/0/0/M	.	1/0/2/M	0/0/1/U	1/0/0/M	.	.	1/0/1/M	.	2/0/3/M	1/0/0/M	.	1/0/1/M	1/0/1/M	.	.
ENSG00000085721	.	.	0/0/1/U	.	.	.	.	.	0/0/1/U	.	.	.	.	0/0/1/U	.	.	.	.	.	.	.	.	0/0/1/U	0/0/1/U	.	.	.	.	.	1/0/0/M	.	.	.	.	.	.	.	.	1/0/0/M	.	.	.	.	.	.	0/0/1/U	.	1/0/0/M	1/0/0/M
ENSG00000085733	.	.	.	.	.	.	.	.	.	.	.	.	.	.	.	.	.	.	.	.	.	.	.	.	.	.	.	.	.	.	.	.	.	.	.	.	.	.	.	.	.	.	.	.	.	.	.	.	.
ENSG00000085760	.	.	.	.	.	.	.	.	.	.	.	.	.	.	.	.	.	.	.	.	.	.	.	.	.	.	.	.	.	.	.	.	.	.	.	.	.	.	.	.	.	.	.	.	.	.	.	.	.
ENSG00000085832	.	.	.	.	.	.	.	.	.	.	.	.	.	.	.	.	.	.	.	.	.	.	.	.	.	.	.	.	.	.	.	.	.	.	.	.	.	.	.	.	.	.	.	.	.	.	.	.	.
ENSG00000085978	.	.	.	.	.	.	.	.	.	.	.	.	.	.	.	.	.	.	.	.	.	.	.	.	.	.	.	.	.	.	.	.	.	.	.	.	.	.	.	.	.	.	.	.	.	.	.	.	.
ENSG00000085982	.	.	.	.	.	.	.	.	.	.	.	.	.	.	.	.	.	.	.	.	.	.	.	.	.	.	.	.	.	.	.	.	.	.	.	.	.	.	.	.	.	.	.	.	.	.	.	.	.
ENSG00000085998	.	.	.	.	.	.	.	.	.	.	.	.	.	.	.	.	.	.	.	.	.	.	.	.	.	.	.	.	.	.	.	.	.	.	.	.	.	.	.	.	.	.	.	.	.	.	.	.	.
ENSG00000086061	.	.	.	.	.	.	.	.	.	.	.	.	.	.	.	.	.	.	.	.	.	.	.	.	.	.	.	.	.	.	.	.	.	.	.	.	.	.	.	.	.	.	.	.	.	.	.	.	.
ENSG00000086062	.	.	.	.	.	.	.	.	.	.	.	.	.	.	.	.	.	.	.	.	.	.	.	.	.	.	.	.	.	.	.	.	.	.	.	.	.	.	.	.	.	.	.	.	.	.	.	.	.
ENSG00000086065	.	.	.	.	.	.	.	.	.	.	.	.	.	.	.	.	.	.	.	.	.	.	.	.	.	.	.	.	.	.	.	.	.	.	.	.	.	.	.	.	.	.	.	.	.	.	.	.	.
ENSG00000086102	.	.	.	.	.	.	.	.	.	.	.	.	.	.	.	.	.	.	.	.	.	.	.	.	.	.	.	.	.	.	.	.	.	.	.	.	.	.	.	.	.	.	.	.	.	.	.	.	.
ENSG00000086189	.	.	.	.	.	.	.	.	.	.	.	.	.	.	.	.	.	.	.	.	.	.	.	.	.	.	.	.	.	.	.	.	.	.	.	.	.	.	.	.	.	.	.	.	.	.	.	.	.
ENSG00000086205	.	.	2/0/0/M	.	.	.	.	.	.	1/0/1/M	.	.	.	.	.	.	.	.	2/0/0/M	2/0/0/M	0/0/2/U	.	.	.	0/0/1/U	.	.	.	0/0/2/U	0/0/1/U	2/0/0/M	.	.	.	.	.	.	.	.	.	.	.	.	.	.	.	.	.	.
ENSG00000086232	.	.	.	.	.	.	.	.	.	.	.	.	.	.	.	.	.	.	.	.	.	.	.	.	.	.	.	.	.	.	.	.	.	.	.	.	.	.	.	.	.	.	.	.	.	.	.	.	.
ENSG00000086289	.	.	.	.	.	.	.	.	.	.	.	.	.	.	.	.	.	.	.	.	.	.	.	.	.	.	.	.	.	.	.	.	.	.	.	.	.	.	.	.	.	.	.	.	.	.	.	.	.
ENSG00000086300	.	.	.	.	.	.	.	.	.	.	.	.	.	.	.	.	.	.	.	.	.	.	.	.	.	.	.	.	.	.	.	.	.	.	.	.	.	.	.	.	.	.	.	.	.	.	.	.	.
ENSG00000086504	.	.	.	.	.	.	.	.	.	.	.	.	.	.	.	.	.	.	.	.	.	.	.	.	.	.	.	.	.	.	.	.	.	.	.	.	.	.	.	.	.	.	.	.	.	.	.	.	.
ENSG00000086598	.	.	.	.	.	.	.	.	.	.	.	.	.	.	.	.	.	.	.	.	.	.	.	.	.	.	.	.	.	.	.	.	.	.	.	.	.	.	.	.	.	.	.	.	.	.	.	.	.
ENSG00000086619	.	.	.	.	.	.	.	.	0/0/2/U	.	.	.	.	0/0/1/U	.	0/0/1/U	0/0/2/U	.	.	.	.	.	.	2/0/0/M	.	0/0/2/U	1/0/1/M	.	.	.	.	.	.	.	.	.	1/0/1/M	.	.	.	1/0/0/M	.	.	.	0/0/1/U	.	.	2/0/0/M	.
ENSG00000086666	.	.	.	.	.	.	.	.	.	.	.	.	.	.	.	.	.	.	.	.	.	.	.	.	.	.	.	.	.	.	.	.	.	.	.	.	.	.	.	.	.	.	.	.	.	.	.	.	.
ENSG00000086712	.	.	.	.	.	.	.	.	.	.	.	.	.	.	.	.	.	.	.	.	.	.	.	.	.	.	.	.	.	.	.	.	.	.	.	.	.	.	.	.	.	.	.	.	.	.	.	.	.
ENSG00000086827	.	.	.	.	.	.	.	.	.	.	.	.	.	.	.	.	.	.	.	.	.	.	.	.	.	.	.	.	.	.	.	.	.	.	.	.	.	.	.	.	.	.	.	.	.	.	.	.	.
ENSG00000086848	.	.	.	.	.	.	.	.	.	.	.	.	.	.	.	.	.	.	.	.	.	.	.	.	.	.	.	.	.	.	.	.	.	.	.	.	.	.	.	.	.	.	.	.	.	.	.	.	.
ENSG00000087053	.	1/0/0/M	.	.	1/0/0/M	.	2/0/0/M	.	.	.	.	.	.	0/0/1/U	.	.	.	.	.	.	.	.	.	.	0/0/1/U	.	.	.	2/0/0/M	.	0/0/2/U	.	.	.	.	.	.	.	.	.	.	.	.	.	.	.	.	0/0/1/U	.
ENSG00000087074	.	.	.	.	.	.	.	.	.	.	.	.	.	.	.	.	.	.	.	.	.	.	.	.	.	.	.	.	.	.	.	.	.	.	.	.	.	.	.	.	.	.	.	.	.	.	.	.	.
ENSG00000087076	.	.	.	.	.	.	.	.	.	.	.	.	.	.	.	.	.	.	.	.	.	.	.	.	.	.	.	.	.	.	.	.	.	.	.	.	.	.	.	.	.	.	.	.	.	.	.	.	.
ENSG00000087086	.	.	.	.	.	.	.	.	.	.	.	.	.	.	.	.	.	.	.	.	.	.	.	.	.	.	.	.	.	.	.	.	.	.	.	.	.	.	.	.	.	.	.	.	.	.	.	.	.
ENSG00000087087	.	.	.	.	.	.	.	.	.	.	.	.	.	.	.	.	.	.	.	.	.	.	.	.	.	.	.	.	.	.	.	.	.	.	.	.	.	.	.	.	.	.	.	.	.	.	.	.	.
ENSG00000087191	.	.	.	.	.	.	.	.	.	.	.	.	.	.	.	.	.	.	.	.	.	.	.	.	.	.	.	.	.	.	.	.	.	.	.	.	.	.	.	.	.	.	.	.	.	.	.	.	.
ENSG00000087206	.	1/0/0/M	.	.	.	.	.	.	0/0/1/U	.	.	.	.	.	.	0/0/1/U	0/0/1/U	0/0/1/U	.	.	.	.	.	.	1/0/0/M	0/0/1/U	.	.	.	.	.	.	.	.	.	.	.	.	.	.	.	.	0/0/1/U	.	.	.	.	.	.
ENSG00000087250	.	.	.	.	.	.	.	.	.	.	.	.	.	.	.	.	.	.	.	.	.	.	.	.	.	.	.	.	.	.	.	.	.	.	.	.	.	.	.	.	.	.	.	.	.	.	.	.	.
ENSG00000087253	.	0/0/1/U	0/1/0/B	.	.	.	.	.	.	.	.	.	.	.	.	.	.	.	.	.	.	0/0/1/U	.	.	.	.	.	1/0/0/M	.	.	.	.	1/1/1/B	.	2/0/0/M	.	0/0/1/U	.	.	1/0/0/M	.	.	.	.	.	.	.	.	0/1/0/B
ENSG00000087258	.	.	.	.	.	.	.	.	.	.	.	.	.	.	.	.	.	.	.	.	.	.	.	.	.	.	.	.	.	.	.	.	.	.	.	.	.	.	.	.	.	.	.	.	.	.	.	.	.
ENSG00000087263	.	.	.	.	.	.	0/0/2/U	.	0/0/1/U	.	2/0/0/M	1/0/1/M	0/0/1/U	0/0/2/U	.	.	.	1/0/0/M	.	1/0/0/M	.	1/0/0/M	.	.	.	0/0/1/U	2/0/0/M	.	.	.	.	.	.	.	.	.	.	2/0/0/M	.	.	.	.	.	.	.	.	.	1/0/1/M	.
ENSG00000087266	.	.	.	.	.	.	.	.	.	.	.	.	.	.	.	.	.	.	.	.	.	.	.	.	.	.	.	.	.	.	.	.	.	.	.	.	.	.	.	.	.	.	.	.	.	.	.	.	.
ENSG00000087274	.	.	.	.	.	.	.	.	.	.	.	.	.	.	.	.	.	.	.	.	.	.	.	.	.	.	.	.	.	.	.	.	.	.	.	.	.	.	.	.	.	.	.	.	.	.	.	.	.
ENSG00000087301	.	2/0/0/M	.	.	0/0/1/U	.	.	0/0/1/U	0/0/1/U	.	2/0/0/M	1/0/0/M	.	.	.	.	.	.	.	.	0/0/2/U	.	.	.	.	.	0/0/2/U	2/0/0/M	.	.	.	1/0/1/M	.	.	.	.	.	.	.	.	.	.	.	.	.	.	0/0/2/U	.	.
ENSG00000087302	.	.	.	.	.	.	.	.	.	.	.	.	.	.	.	.	.	.	.	.	.	.	.	.	.	.	.	.	.	.	.	.	.	.	.	.	.	.	.	.	.	.	.	.	.	.	.	.	.
ENSG00000087303	.	.	.	.	.	.	.	.	.	.	.	.	.	.	.	.	.	.	.	.	.	.	.	.	.	.	.	.	.	.	.	.	.	.	.	.	.	.	.	.	.	.	.	.	.	.	.	.	.
ENSG00000087338	.	.	.	.	.	.	.	.	.	.	.	.	.	.	.	.	.	.	.	.	.	.	.	.	.	.	.	.	.	.	.	.	.	.	.	.	.	.	.	.	.	.	.	.	.	.	.	.	.
ENSG00000087365	.	.	.	.	.	.	.	.	.	.	.	.	.	.	.	.	.	.	.	.	.	.	.	.	.	.	.	.	.	.	.	.	.	.	.	.	.	.	.	.	.	.	.	.	.	.	.	.	.
ENSG00000087448	.	.	.	.	.	.	.	.	1/0/0/M	.	.	0/0/1/U	.	0/0/1/U	.	.	1/0/0/M	.	1/0/0/M	.	.	.	1/0/0/M	.	.	.	.	.	.	.	.	1/0/0/M	.	.	.	.	1/0/0/M	.	.	.	.	0/0/1/U	.	.	0/0/1/U	0/0/1/U	.	.	.
ENSG00000087460	.	.	.	.	.	.	.	.	.	.	.	.	.	.	.	.	.	.	.	.	.	.	.	.	.	.	.	.	.	.	.	.	.	.	.	.	.	.	.	.	.	.	.	.	.	.	.	.	.
ENSG00000087494	.	.	.	.	.	.	.	.	.	.	.	.	.	.	.	.	.	.	.	.	.	.	.	.	.	.	.	.	.	.	.	.	.	.	.	.	.	.	.	.	.	.	.	.	.	.	.	.	.
ENSG00000087495	.	.	.	.	.	.	.	.	.	.	.	.	.	.	.	.	.	.	.	.	.	.	.	.	.	.	.	.	.	.	.	.	.	.	.	.	.	.	.	.	.	.	.	.	.	.	.	.	.
ENSG00000087884	.	.	.	.	.	.	.	.	.	.	.	.	.	.	.	.	.	.	.	.	.	.	.	.	.	.	.	.	.	.	.	.	.	.	.	.	.	.	.	.	.	.	.	.	.	.	.	.	.
ENSG00000087995	.	.	.	.	.	.	.	.	.	.	.	.	.	.	.	.	.	.	.	.	.	.	.	.	.	.	.	.	.	.	.	.	.	.	.	.	.	.	.	.	.	.	.	.	.	.	.	.	.
ENSG00000088035	.	.	.	.	.	.	.	.	.	.	.	.	.	.	.	.	.	.	.	.	.	.	.	.	.	.	.	.	.	.	.	.	.	.	.	.	.	.	.	.	.	.	.	.	.	.	.	.	.
ENSG00000088179	.	.	.	.	.	0/0/1/U	.	.	0/0/1/U	.	.	.	0/0/1/U	.	.	.	0/0/1/U	.	.	.	.	.	1/0/0/M	.	1/0/0/M	.	.	.	.	.	.	.	0/0/1/U	.	.	1/0/0/M	1/0/0/M	.	.	.	.	.	.	.	0/0/1/U	.	.	.	.
ENSG00000088205	.	1/0/0/M	.	.	1/0/1/M	.	0/1/0/B	1/0/0/M	0/1/0/B	0/1/1/B	1/0/0/M	0/0/1/U	0/0/2/U	0/0/1/U	1/0/0/M	0/0/1/U	0/0/1/U	0/0/1/U	1/0/0/M	1/0/0/M	0/0/1/U	1/0/0/M	0/0/1/U	.	1/0/0/M	.	.	.	1/0/0/M	0/0/1/U	0/1/0/B	0/0/1/U	.	.	.	0/0/2/U	.	1/0/0/M	.	1/0/0/M	.	.	.	.	.	0/0/1/U	.	.	.
ENSG00000088387	.	1/0/0/M	.	0/0/1/U	.	.	.	.	0/0/1/U	0/0/1/U	.	0/0/1/U	.	.	.	0/0/1/U	0/0/1/U	.	.	.	.	.	1/0/0/M	.	.	0/1/0/B	0/0/1/U	.	0/0/1/U	.	0/0/1/U	0/0/1/U	0/0/1/U	0/0/1/U	.	.	0/0/1/U	1/0/0/M	0/0/1/U	.	0/0/1/U	0/0/1/U	0/0/1/U	0/1/0/B	.	.	0/1/0/B	.	.
ENSG00000088448	.	.	.	.	.	.	.	.	.	.	.	.	.	.	.	.	.	.	.	.	.	.	.	.	.	.	.	.	.	.	.	.	.	.	.	.	.	.	.	.	.	.	.	.	.	.	.	.	.
ENSG00000088538	.	.	.	.	.	.	.	.	.	.	.	.	.	.	.	.	.	.	.	.	.	.	.	.	.	.	.	.	.	.	.	.	.	.	.	.	.	.	.	.	.	.	.	.	.	.	.	.	.
ENSG00000088766	.	.	.	.	.	.	.	.	.	.	.	.	.	.	.	.	.	.	.	.	.	.	.	.	.	.	.	.	.	.	.	.	.	.	.	.	.	.	.	.	.	.	.	.	.	.	.	.	.
ENSG00000088808	.	.	.	.	.	.	.	.	.	.	.	.	.	.	.	.	.	.	.	.	.	.	.	.	.	.	.	.	.	.	.	.	.	.	.	.	.	.	.	.	.	.	.	.	.	.	.	.	.
ENSG00000088812	.	.	.	.	.	.	.	.	.	.	.	.	.	.	.	.	.	.	.	.	.	.	.	.	.	.	.	.	.	.	.	.	.	.	.	.	.	.	.	.	.	.	.	.	.	.	.	.	.
ENSG00000088832	.	.	.	.	.	0/0/1/U	.	.	.	.	.	.	0/0/1/U	.	1/0/0/M	0/0/1/U	.	0/0/1/U	.	.	.	1/0/0/M	1/0/0/M	.	.	0/0/1/U	.	.	.	0/0/1/U	.	.	.	0/0/1/U	.	.	.	0/0/1/U	.	.	.	0/0/1/U	1/0/0/M	.	.	.	.	.	.
ENSG00000088833	.	.	.	.	.	.	.	.	.	.	.	.	.	.	.	.	.	.	.	.	.	.	.	.	.	.	.	.	.	.	.	.	.	.	.	.	.	.	.	.	.	.	.	.	.	.	.	.	.
ENSG00000088854	.	.	.	.	.	.	.	.	.	.	.	.	.	.	.	.	.	.	.	.	.	.	.	.	.	.	.	.	.	.	.	.	.	.	.	.	.	.	.	.	.	.	.	.	.	.	.	.	.
ENSG00000088930	.	.	.	.	.	.	.	.	.	.	.	.	.	.	.	.	.	.	.	.	.	.	.	.	.	.	.	.	.	.	.	.	.	.	.	.	.	.	.	.	.	.	.	.	.	.	.	.	.
ENSG00000088970	.	.	.	.	.	.	.	.	.	2/0/0/M	.	.	0/0/1/U	0/0/1/U	.	.	.	.	1/0/0/M	0/0/2/U	.	1/1/0/B	.	.	.	.	.	.	0/1/0/B	.	.	.	.	.	0/0/1/U	0/0/2/U	.	1/1/0/B	.	.	.	0/1/1/B	.	.	1/0/0/M	0/1/1/B	1/1/0/B	.	.
ENSG00000088986	.	.	.	.	.	.	.	.	.	.	.	.	.	.	.	.	.	.	.	.	.	.	.	.	.	.	.	.	.	.	.	.	.	.	.	.	.	.	.	.	.	.	.	.	.	.	.	.	.
ENSG00000089006	.	.	.	.	.	.	.	.	.	.	.	.	.	.	.	.	.	.	.	.	.	.	.	.	.	1/0/0/M	1/0/0/M	.	.	.	.	.	.	.	.	.	.	.	.	.	.	.	.	.	.	.	1/0/0/M	.	.
ENSG00000089041	.	.	.	.	.	.	.	.	.	.	.	.	.	.	.	.	.	.	.	.	.	.	.	.	.	.	.	.	.	.	.	.	.	.	.	.	.	.	.	.	.	.	.	.	.	.	.	.	.
ENSG00000089050	.	.	.	.	.	.	.	.	.	.	.	.	.	.	.	.	.	.	.	.	.	.	.	.	.	.	.	.	.	.	.	.	.	.	.	.	.	.	.	.	.	.	.	.	.	.	.	.	.
ENSG00000089053	.	.	.	.	1/0/0/M	.	.	.	.	.	.	.	1/0/0/M	.	.	0/0/1/U	1/0/0/M	.	.	.	.	.	.	.	0/0/1/U	.	.	.	1/0/0/M	.	0/1/0/B	.	.	.	.	.	.	.	.	.	.	.	.	.	.	.	.	.	.
ENSG00000089057	.	.	.	.	.	.	.	0/0/1/U	.	.	.	0/0/1/U	.	1/0/0/M	.	.	0/0/1/U	.	.	.	.	.	.	.	1/0/0/M	.	.	.	.	.	.	.	.	.	.	.	.	.	.	.	.	.	.	.	.	.	.	.	.
ENSG00000089063	.	.	.	.	.	.	.	.	.	.	.	.	.	.	.	.	.	.	.	.	.	.	.	.	.	.	.	.	.	.	.	.	.	.	.	.	.	.	.	.	.	.	.	.	.	.	.	.	.
ENSG00000089154	.	.	.	.	.	.	.	.	.	.	.	.	.	.	.	.	.	.	.	.	.	.	.	.	.	.	.	.	.	.	.	.	.	.	.	.	.	.	.	.	.	.	.	.	.	.	.	.	.
ENSG00000089157	.	.	.	.	.	.	.	.	.	.	.	.	.	.	.	.	.	.	.	.	.	.	.	.	.	.	.	.	.	.	.	.	.	.	.	.	.	.	.	.	.	.	.	.	.	.	.	.	.
ENSG00000089169	.	.	.	.	.	.	.	.	.	.	.	.	.	.	.	.	.	.	.	.	.	.	.	.	.	.	.	.	.	.	.	.	.	.	.	.	.	.	.	.	.	.	.	.	.	.	.	.	.
ENSG00000089177	.	.	1/0/0/M	.	0/0/1/U	.	.	.	.	.	.	.	.	.	.	0/0/1/U	1/0/0/M	.	.	.	1/0/0/M	.	.	.	.	1/0/0/M	1/0/0/M	.	0/0/1/U	.	.	.	.	1/0/0/M	.	.	.	.	.	.	1/0/0/M	.	0/0/1/U	.	.	1/0/0/M	.	.	.
ENSG00000089195	.	.	.	.	.	.	.	.	.	.	.	.	.	.	.	.	.	.	.	.	.	.	.	.	.	.	.	.	.	.	.	.	.	.	.	.	.	.	.	.	.	.	.	.	.	.	.	.	.
ENSG00000089199	.	1/0/0/M	0/0/1/U	.	.	.	.	1/0/0/M	0/0/1/U	.	.	1/0/0/M	0/1/0/B	0/1/0/B	.	0/1/0/B	0/1/0/B	1/0/0/M	.	.	.	.	.	.	.	1/0/0/M	.	.	.	.	.	.	.	.	.	.	.	.	.	.	.	0/1/0/B	1/0/0/M	.	.	0/0/1/U	1/0/0/M	.	.
ENSG00000089220	.	.	.	.	.	.	.	.	.	.	.	.	.	.	.	.	.	.	.	.	.	.	.	.	.	.	.	.	.	.	.	.	.	.	.	.	.	.	.	.	.	.	.	.	.	.	.	.	.
ENSG00000089248	.	.	.	.	.	.	.	.	.	.	.	.	.	.	.	.	.	.	.	.	.	.	.	.	.	.	.	.	.	.	.	.	.	.	.	.	.	.	.	.	.	.	.	.	.	.	.	.	.
ENSG00000089335	.	.	.	.	0/0/1/U	.	1/0/0/M	.	.	.	.	.	.	.	.	.	.	.	.	.	.	.	.	.	.	.	.	.	.	.	.	0/0/1/U	.	1/0/0/M	0/0/1/U	.	.	.	1/0/0/M	.	.	1/0/0/M	.	.	.	0/0/1/U	.	.	.
ENSG00000089486	.	.	.	.	.	.	.	.	.	.	.	.	.	.	.	.	.	.	.	.	.	.	.	.	.	.	.	.	.	.	.	.	.	.	.	.	.	.	.	.	.	.	.	.	.	.	.	.	.
ENSG00000089682	.	.	.	.	0/0/2/U	.	2/0/0/M	.	.	.	.	.	.	0/0/2/U	.	.	.	.	.	.	.	.	.	.	.	.	.	.	.	2/0/0/M	.	.	.	.	.	2/0/0/M	.	.	.	.	.	.	.	.	.	.	.	.	.
ENSG00000089775	.	.	.	.	.	.	.	2/0/0/M	2/0/0/M	.	.	.	.	.	.	.	.	0/0/1/U	.	.	.	.	.	.	.	.	.	.	.	.	.	.	.	.	0/0/2/U	.	.	.	.	.	.	2/0/0/M	.	.	.	.	.	.	.
ENSG00000089818	.	.	.	.	.	.	.	.	.	.	.	.	.	.	.	.	.	.	.	.	.	.	.	.	.	.	.	.	.	.	.	.	.	.	.	.	.	.	.	.	.	.	.	.	.	.	.	.	.
ENSG00000089916	.	.	.	.	.	.	.	.	.	.	.	.	.	.	.	.	.	.	.	.	.	.	.	.	.	.	.	.	.	.	.	.	.	.	.	.	.	.	.	.	.	.	.	.	.	.	.	.	.
ENSG00000090054	.	.	.	.	.	.	.	.	.	.	.	.	.	.	.	.	.	.	.	.	.	.	.	.	.	.	.	.	.	.	.	.	.	.	.	.	.	.	.	.	.	.	.	.	.	.	.	.	.
ENSG00000090060	.	1/0/0/M	.	2/0/0/M	.	.	.	.	0/0/2/U	.	.	.	0/0/2/U	.	.	2/0/0/M	.	1/0/0/M	.	1/0/0/M	.	.	.	.	.	.	.	.	.	.	.	.	.	.	.	2/0/0/M	.	.	.	.	.	.	.	.	.	.	.	.	.
ENSG00000090061	.	.	.	.	.	.	.	.	.	.	.	.	.	.	.	.	.	.	.	.	.	.	.	.	.	.	.	.	.	.	.	.	.	.	.	.	.	.	.	.	.	.	.	.	.	.	.	.	.
ENSG00000090104	.	.	.	.	.	.	.	.	.	.	.	.	.	.	.	.	.	.	.	.	.	0/0/1/U	.	.	.	.	.	.	.	.	.	.	1/0/0/M	0/0/1/U	0/1/0/B	.	.	0/0/1/U	1/0/0/M	0/0/1/U	.	.	0/1/0/B	.	.	.	.	.	1/0/0/M
ENSG00000090263	.	.	.	.	.	.	.	.	.	.	.	.	.	.	.	.	.	.	.	.	.	.	.	.	.	.	.	.	.	.	.	.	.	.	.	.	.	.	.	.	.	.	.	.	.	.	.	.	.
ENSG00000090273	.	.	.	.	.	.	.	.	.	.	.	.	.	.	.	.	.	.	.	.	.	.	.	.	.	.	.	.	.	.	.	.	.	.	.	.	.	.	.	.	.	.	.	.	.	.	.	.	.
ENSG00000090316	.	.	.	.	.	.	.	.	.	.	.	.	.	.	.	.	.	.	.	.	.	.	.	.	.	.	.	.	.	.	.	.	.	.	.	.	.	.	.	.	.	.	.	.	.	.	.	.	.
ENSG00000090376	.	.	.	.	.	.	.	.	.	.	.	.	.	.	.	.	.	.	.	.	.	.	.	.	.	.	.	.	.	.	.	.	.	0/0/1/U	.	.	.	.	1/0/0/M	0/0/1/U	.	.	.	.	.	.	.	.	1/0/0/M
ENSG00000090432	.	.	.	.	.	.	.	.	.	.	.	.	.	.	.	.	.	.	.	.	.	.	.	.	.	.	.	.	.	.	.	.	.	.	.	.	.	.	.	.	.	.	.	.	.	.	.	.	.
ENSG00000090470	.	.	.	.	.	.	.	.	.	.	.	.	.	.	.	.	.	.	.	.	.	.	.	.	.	.	.	.	.	.	.	.	.	.	.	.	.	.	.	.	.	.	.	.	.	.	.	.	.
ENSG00000090520	.	.	.	.	.	.	.	.	.	.	.	.	.	.	.	.	.	.	.	.	.	.	.	.	.	.	.	.	.	.	.	.	.	.	.	.	.	.	.	.	.	.	.	.	.	.	.	.	.
ENSG00000090581	.	.	.	.	.	.	.	.	.	.	.	.	.	.	.	.	.	.	.	.	.	.	.	.	.	.	.	.	.	.	.	.	.	.	.	.	.	.	.	.	.	.	.	.	.	.	.	.	.
ENSG00000090612	.	.	.	2/0/0/M	1/0/0/M	.	.	1/0/1/M	1/1/0/B	.	.	2/0/0/M	.	.	.	0/0/1/U	1/0/1/M	0/0/1/U	2/0/0/M	.	.	.	.	.	.	1/0/1/M	2/0/0/M	.	.	.	.	.	.	.	2/0/0/M	.	.	.	.	.	.	.	.	.	.	.	.	.	.
ENSG00000090615	.	.	.	.	.	.	.	.	.	.	.	.	.	.	.	.	.	.	.	.	.	.	.	.	.	.	.	.	.	.	.	.	.	.	.	.	.	.	.	.	.	.	.	.	.	.	.	.	.
ENSG00000090621	.	.	.	.	.	.	.	.	.	.	.	.	.	.	.	.	.	.	.	.	.	.	.	.	.	.	.	.	.	.	.	.	.	.	.	.	.	.	.	.	.	.	.	.	.	.	.	.	.
ENSG00000090857	.	.	.	.	.	.	.	.	.	.	.	.	.	.	.	.	.	.	.	.	.	.	.	.	.	.	.	.	.	.	.	.	.	.	.	.	.	.	.	.	.	.	.	.	.	.	.	.	.
ENSG00000090861	.	.	.	.	.	.	.	.	.	.	.	.	.	.	.	.	.	.	.	.	.	.	.	.	.	.	.	.	.	.	.	.	.	.	.	.	.	.	.	.	.	.	.	.	.	.	.	.	.
ENSG00000090863	.	.	.	.	.	.	.	.	.	.	.	.	.	.	.	.	.	.	.	.	.	.	.	.	.	.	.	.	.	.	.	.	.	.	.	.	.	.	.	.	.	.	.	.	.	.	.	.	.
ENSG00000090905	.	.	.	.	.	.	.	.	.	.	.	.	.	.	.	.	.	.	.	.	.	.	.	.	.	.	.	.	.	.	.	.	.	.	.	.	.	.	.	.	.	.	.	.	.	.	.	.	.
ENSG00000090920	.	.	.	.	.	.	.	.	.	.	.	.	.	.	.	.	.	.	.	.	.	.	.	.	.	.	.	.	.	.	.	.	.	.	.	.	.	.	.	.	.	.	.	.	.	.	.	.	.
ENSG00000090932	.	.	.	.	.	.	.	.	.	.	.	.	.	.	.	.	.	.	.	.	.	.	.	.	.	.	.	.	.	.	.	.	.	.	.	.	.	.	.	.	.	.	.	.	.	.	.	.	.
ENSG00000090971	.	.	.	.	.	.	.	.	.	.	.	.	.	.	.	.	.	.	.	.	.	.	.	.	.	.	.	.	.	.	.	.	.	.	.	.	.	.	.	.	.	.	.	.	.	.	.	.	.
ENSG00000090989	.	.	.	.	.	0/1/0/B	.	.	.	.	.	0/0/1/U	1/0/0/M	0/0/1/U	.	.	1/0/1/M	.	0/0/1/U	.	.	.	.	.	1/0/0/M	.	.	.	.	.	.	.	0/0/1/U	.	0/0/1/U	0/0/2/U	.	.	.	.	.	0/0/1/U	0/0/1/U	.	.	.	.	.	.
ENSG00000091073	.	.	.	.	.	.	.	.	.	.	.	.	.	.	.	.	.	.	.	.	.	.	.	.	.	.	.	.	.	.	.	.	.	.	.	.	.	.	.	.	.	.	.	.	.	.	.	.	.
ENSG00000091127	.	.	.	.	.	.	.	.	.	.	.	.	.	.	.	.	.	.	.	.	.	.	.	.	.	.	.	.	.	.	.	.	.	.	.	.	.	.	.	.	.	.	.	.	.	.	.	.	.
ENSG00000091129	.	.	.	.	.	.	.	.	.	.	.	.	.	.	.	.	.	.	.	.	.	.	.	.	.	.	.	.	.	.	.	.	.	.	.	.	.	.	.	.	.	.	.	.	.	.	.	.	.
ENSG00000091136	.	.	.	.	.	.	.	.	.	.	.	.	.	.	.	.	.	.	.	.	.	.	.	.	.	.	.	.	.	.	.	.	.	.	.	.	.	.	.	.	.	.	.	.	.	.	.	.	.
ENSG00000091140	.	0/0/2/U	.	0/0/1/U	.	.	.	.	0/0/2/U	0/0/1/U	.	0/0/1/U	0/2/0/B	0/0/1/U	.	.	0/0/2/U	0/0/1/U	.	.	.	.	0/0/2/U	.	0/0/2/U	.	.	.	.	2/0/0/M	.	.	.	.	0/0/1/U	.	1/0/1/M	0/0/2/U	.	.	.	1/0/1/M	1/0/1/M	.	.	.	.	.	.
ENSG00000091164	.	.	.	.	.	.	.	.	.	.	.	.	.	.	.	.	.	.	.	.	.	.	.	.	.	.	.	.	.	.	.	.	.	.	.	.	.	.	.	.	.	.	.	.	.	.	.	.	.
ENSG00000091317	.	.	.	.	.	.	.	.	.	.	.	.	.	.	.	.	.	.	.	.	.	.	.	.	.	.	.	.	.	.	.	.	.	.	.	.	.	.	.	.	.	.	.	.	.	.	.	.	.
ENSG00000091428	.	.	.	.	.	.	.	.	.	0/1/0/B	.	.	.	.	.	.	.	.	.	.	0/0/1/U	.	.	.	.	.	.	.	.	.	.	.	.	.	.	.	.	.	.	.	.	.	0/0/1/U	.	.	.	.	.	0/0/1/U
ENSG00000091436	.	.	.	.	.	.	.	.	.	.	.	.	.	.	.	.	.	.	.	.	.	.	.	.	.	.	.	.	.	.	.	.	.	.	.	.	.	.	.	.	.	.	.	.	.	.	.	.	.
ENSG00000091490	.	.	.	.	.	.	.	.	.	.	.	.	.	.	.	.	.	.	.	.	.	.	.	.	.	.	.	.	.	.	.	.	.	.	.	.	.	.	.	.	.	.	.	.	.	.	.	.	.
ENSG00000091513	0/1/0/B	.	1/1/0/B	.	0/0/1/U	0/0/1/U	0/1/0/B	.	0/1/0/B	0/1/0/B	0/1/0/B	1/0/0/M	0/0/1/U	.	.	0/0/1/U	0/1/0/B	.	0/1/0/B	0/1/0/B	1/1/0/B	0/1/0/B	0/0/1/U	0/1/0/B	0/0/2/U	.	0/1/0/B	.	0/2/0/B	0/1/0/B	0/1/0/B	0/1/0/B	.	.	.	0/0/1/U	.	0/0/1/U	1/0/0/M	.	.	.	0/0/1/U	.	.	.	0/0/1/U	0/1/0/B	.
ENSG00000091527	.	.	.	.	.	.	.	.	.	.	.	.	.	.	.	.	.	.	.	.	.	.	.	.	.	.	.	.	.	.	.	.	.	.	.	.	.	.	.	.	.	.	.	.	.	.	.	.	.
ENSG00000091542	1/0/0/M	.	.	.	0/0/2/U	.	3/0/0/M	.	0/2/1/B	.	.	.	0/0/3/U	.	.	0/0/2/U	1/0/1/M	0/0/2/U	.	2/0/1/M	1/0/2/M	.	.	.	0/0/1/U	.	0/0/3/U	.	0/0/1/U	3/0/0/M	.	0/0/1/U	.	.	0/0/3/U	.	0/0/2/U	.	.	.	.	2/1/0/B	.	.	.	.	.	.	.
ENSG00000091592	.	.	.	.	.	.	.	.	.	.	.	.	.	.	.	.	.	.	.	.	.	.	.	.	.	.	.	.	.	.	.	.	.	.	.	.	.	.	.	.	.	.	.	.	.	.	.	.	.
ENSG00000091656	.	.	.	.	.	.	.	.	.	.	.	.	.	.	.	.	.	.	.	.	.	.	.	.	.	.	.	.	.	.	.	.	.	.	.	.	.	.	.	.	.	.	.	.	.	.	.	.	.
ENSG00000091879	.	.	.	.	.	.	.	.	.	0/0/1/U	.	.	1/0/0/M	.	.	.	.	.	.	.	.	.	1/0/0/M	.	.	.	.	.	1/0/0/M	1/0/0/M	.	.	.	.	.	.	1/0/0/M	.	.	.	1/0/0/M	.	.	.	0/0/1/U	1/0/0/M	.	.	.
ENSG00000091972	.	.	.	.	.	.	.	.	.	.	.	.	.	.	.	.	.	.	.	.	.	.	.	.	.	.	.	.	.	.	.	.	.	.	.	.	.	.	.	.	.	.	.	.	.	.	.	.	.
ENSG00000092068	.	.	.	.	.	.	.	.	.	.	.	.	.	.	.	.	.	.	.	.	.	.	.	.	.	.	.	.	.	.	.	.	.	.	.	.	.	.	.	.	.	.	.	.	.	.	.	.	.
ENSG00000092094	.	.	.	.	0/0/1/U	.	.	.	.	.	.	.	.	.	.	.	.	0/0/1/U	1/0/0/M	.	.	.	1/0/0/M	.	0/0/1/U	.	.	.	.	.	.	0/0/1/U	0/0/1/U	.	0/0/1/U	.	1/0/0/M	.	.	.	.	1/0/0/M	.	.	0/0/1/U	.	.	.	.
ENSG00000092096	.	.	.	.	.	.	.	.	.	.	.	.	.	.	.	.	.	.	.	.	.	.	.	.	.	.	.	.	.	.	.	.	.	.	.	.	.	.	.	.	.	.	.	.	.	.	.	.	.
ENSG00000092108	.	.	.	.	.	.	.	.	.	0/0/1/U	.	.	1/0/0/M	0/0/1/U	.	0/1/0/B	.	0/0/1/U	.	0/0/1/U	0/1/0/B	1/0/0/M	0/0/1/U	.	.	.	0/0/1/U	1/0/0/M	.	.	1/0/0/M	.	.	0/0/1/U	.	.	1/0/0/M	.	.	.	.	.	1/0/0/M	1/0/0/M	.	0/1/0/B	0/0/1/U	.	.
ENSG00000092148	.	.	.	.	.	.	0/0/2/U	.	.	.	2/0/0/M	.	0/0/1/U	0/0/1/U	.	.	0/0/1/U	.	.	.	.	.	1/0/0/M	1/0/0/M	1/0/0/M	.	.	.	.	.	.	.	0/0/1/U	.	.	.	.	.	.	.	.	2/0/0/M	.	1/0/0/M	.	1/0/1/M	.	.	.
ENSG00000092199	.	.	.	.	.	.	.	.	.	.	.	.	.	.	.	.	.	.	.	.	.	.	.	.	.	.	.	.	.	.	.	.	.	.	.	.	.	.	.	.	.	.	.	.	.	.	.	.	.
ENSG00000092201	.	.	.	.	.	.	.	.	.	.	.	.	0/0/1/U	.	.	.	.	.	.	.	0/0/1/U	.	.	.	.	.	.	0/1/0/B	.	.	.	.	.	.	.	0/0/1/U	.	.	.	.	.	.	.	.	.	0/0/1/U	.	.	.
ENSG00000092203	.	.	.	.	.	0/0/1/U	.	.	.	0/0/1/U	.	.	1/0/0/M	.	.	0/0/1/U	.	.	.	.	.	.	.	.	.	1/0/0/M	.	.	.	.	1/0/0/M	0/0/1/U	.	.	0/0/1/U	.	.	.	.	.	.	1/0/0/M	.	.	.	.	1/0/0/M	1/0/0/M	.
ENSG00000092295	.	.	.	.	.	.	.	.	.	.	.	.	.	.	.	.	.	.	.	.	.	.	.	.	.	.	.	.	.	.	.	.	.	.	.	.	.	.	.	.	.	.	.	.	.	.	.	.	.
ENSG00000092330	.	.	.	.	.	.	.	.	.	.	.	.	.	.	.	.	.	.	.	.	.	.	.	.	.	.	.	.	.	.	.	.	.	.	.	.	.	.	.	.	.	.	.	.	.	.	.	.	.
ENSG00000092421	0/0/1/U	.	.	.	.	.	0/0/1/U	.	.	1/0/0/M	.	.	.	.	.	.	.	.	0/0/1/U	0/0/1/U	1/0/0/M	1/0/0/M	.	.	0/0/1/U	0/0/1/U	.	.	0/0/1/U	.	1/0/0/M	0/0/1/U	.	.	.	0/0/1/U	.	.	1/0/0/M	.	.	.	.	.	.	0/0/1/U	.	.	.
ENSG00000092439	.	.	.	.	.	.	.	.	.	.	.	.	.	.	.	.	.	.	.	.	.	.	.	.	.	.	.	.	.	.	.	.	.	.	.	.	.	.	.	.	.	.	.	.	.	.	.	.	.
ENSG00000092531	.	.	.	.	.	.	.	.	.	.	.	.	.	.	.	.	.	.	.	.	.	.	.	.	.	.	.	.	.	.	.	.	.	.	.	.	.	.	.	.	.	.	.	.	.	.	.	.	.
ENSG00000092758	.	.	.	.	.	.	.	.	.	.	.	.	.	.	.	.	.	.	.	.	.	.	.	.	.	.	.	.	.	.	.	.	.	.	.	.	.	.	.	.	.	.	.	.	.	.	.	.	.
ENSG00000092820	.	.	.	.	.	.	.	.	.	.	.	.	0/0/1/U	.	.	.	.	.	.	.	.	.	.	.	.	.	.	.	.	.	.	.	0/1/0/B	.	.	.	.	.	.	0/1/0/B	.	.	.	.	.	.	.	.	.
ENSG00000092847	.	.	.	.	.	.	.	.	0/0/1/U	0/0/1/U	.	0/0/1/U	0/0/2/U	2/0/0/M	.	.	1/0/1/M	.	.	.	.	.	.	.	.	.	.	.	.	.	.	.	.	.	0/0/2/U	2/0/0/M	.	0/0/1/U	.	.	.	2/0/0/M	1/0/0/M	.	.	.	.	.	.
ENSG00000092931	.	.	.	.	.	.	.	.	.	.	.	.	.	.	.	.	.	.	.	.	.	.	.	.	.	.	.	.	.	.	.	.	.	.	.	.	.	.	.	.	.	.	.	.	.	.	.	.	.
ENSG00000092964	.	.	.	.	.	.	.	.	.	.	.	.	.	.	.	.	.	.	.	.	.	.	.	.	.	.	.	.	.	.	.	.	.	.	.	.	.	.	.	.	.	.	.	.	.	.	.	.	.
ENSG00000092969	.	.	.	.	.	.	.	.	.	.	.	.	.	.	.	.	.	.	.	.	.	.	.	.	.	.	.	.	.	.	.	.	.	.	.	.	.	.	.	.	.	.	.	.	.	.	.	.	.
ENSG00000092978	.	0/0/1/U	.	.	.	.	.	.	.	.	2/0/0/M	.	0/0/1/U	.	.	2/0/1/M	0/0/1/U	.	.	.	.	.	.	.	1/0/0/M	.	.	.	.	.	.	.	.	.	.	.	.	0/0/2/U	.	.	.	.	3/0/0/M	.	.	.	2/0/0/M	.	.
ENSG00000093000	.	.	.	.	.	.	.	.	.	.	.	.	.	.	.	.	.	.	.	.	.	.	.	.	.	.	.	.	.	.	.	.	.	.	.	.	.	.	.	.	.	.	.	.	.	.	.	.	.
ENSG00000093010	.	.	.	.	.	.	.	.	.	.	.	.	.	.	.	.	.	.	.	.	.	.	.	.	.	.	.	.	.	.	.	.	.	.	.	.	.	.	.	.	.	.	.	.	.	.	.	.	.
ENSG00000093072	.	.	.	.	.	.	.	.	.	0/0/1/U	.	.	0/0/2/U	.	.	.	.	.	.	.	.	0/0/2/U	.	.	.	.	.	.	.	.	.	0/0/2/U	2/0/0/M	0/0/2/U	.	.	.	0/0/2/U	2/0/0/M	0/0/1/U	.	.	1/0/1/M	.	.	.	0/0/2/U	.	0/0/1/U
ENSG00000093144	.	.	.	.	.	.	.	.	.	.	.	.	.	.	.	.	.	.	.	.	.	.	.	.	.	.	.	.	.	.	.	.	.	.	.	.	.	.	.	.	.	.	.	.	.	.	.	.	.
ENSG00000093217	.	.	.	.	.	.	.	.	.	.	.	.	.	.	.	.	.	.	.	.	.	.	.	.	.	.	.	.	.	.	.	.	.	.	.	.	.	.	.	.	.	.	.	.	.	.	.	.	.
ENSG00000094880	.	.	.	.	.	.	.	.	.	.	.	.	.	.	.	.	.	.	.	.	.	.	.	.	.	.	.	.	.	.	.	.	.	.	.	.	.	.	.	.	.	.	.	.	.	.	.	.	.
ENSG00000094916	.	.	.	.	0/0/1/U	.	2/0/1/M	.	1/0/0/M	1/0/0/M	2/0/0/M	0/0/1/U	1/0/1/M	1/0/1/M	.	1/0/1/M	1/1/1/B	1/0/1/M	.	.	.	.	.	.	2/0/0/M	1/0/0/M	.	.	.	.	.	.	.	1/0/0/M	.	1/0/0/M	1/0/1/M	0/0/1/U	.	1/0/0/M	1/0/0/M	1/0/0/M	1/0/0/M	0/1/0/B	0/0/1/U	.	1/0/0/M	1/0/0/M	.
ENSG00000094975	.	.	.	.	.	.	.	.	.	.	.	.	.	.	.	.	.	.	.	.	.	.	.	.	.	.	.	.	.	.	.	.	.	.	.	.	.	.	.	.	.	.	.	.	.	.	.	.	.
ENSG00000095002	.	.	.	.	.	.	.	.	.	.	.	.	.	.	.	.	.	.	.	.	.	.	.	.	.	.	.	.	.	.	.	.	.	.	.	.	.	.	.	.	.	.	.	.	.	.	.	.	.
ENSG00000095015	.	.	.	.	.	.	.	.	.	0/0/1/U	.	.	1/0/0/M	.	.	.	.	.	.	.	.	.	0/0/1/U	.	.	.	.	.	.	.	.	.	.	.	.	.	.	.	.	.	.	.	1/0/0/M	.	.	.	.	.	.
ENSG00000095203	.	.	.	.	1/0/0/M	.	.	.	.	.	.	0/0/1/U	.	1/0/0/M	.	.	.	.	.	.	.	.	.	.	.	.	.	.	.	.	.	.	.	.	.	.	.	.	.	.	.	.	.	.	.	.	.	.	.
ENSG00000095209	.	.	1/0/2/M	2/0/0/M	.	.	.	.	.	.	.	.	.	.	.	.	.	.	.	.	.	1/0/0/M	3/0/0/M	.	0/0/2/U	.	2/0/1/M	.	1/0/2/M	1/0/2/M	.	3/0/0/M	0/0/1/U	.	.	3/0/0/M	.	.	.	.	.	.	0/0/1/U	.	.	1/0/2/M	.	0/1/2/B	.
ENSG00000095261	.	.	.	.	.	.	.	.	.	.	.	.	.	.	.	.	.	.	.	.	.	.	.	.	.	.	.	.	.	.	.	.	.	.	.	.	.	.	.	.	.	.	.	.	.	.	.	.	.
ENSG00000095321	.	.	.	.	.	.	.	.	.	.	.	.	.	.	.	.	.	.	.	.	.	.	.	.	.	.	.	.	.	.	.	.	.	.	.	.	.	.	.	.	.	.	.	.	.	.	.	.	.
ENSG00000095380	.	.	.	.	.	.	.	.	.	.	.	.	.	.	.	.	.	.	.	.	.	.	.	.	.	.	.	.	.	.	.	.	.	.	.	.	.	.	.	.	.	.	.	.	.	.	.	.	.
ENSG00000095485	.	.	.	.	.	.	.	.	.	.	.	.	.	.	.	.	.	.	.	.	.	.	.	.	.	.	.	.	.	.	.	.	.	.	.	.	.	.	.	.	.	.	.	.	.	.	.	.	.
ENSG00000095539	.	.	.	.	.	.	.	.	.	.	.	.	.	.	.	.	.	.	.	.	.	.	.	.	.	.	.	.	.	.	.	.	.	.	.	.	.	.	.	.	.	.	.	.	.	.	.	.	.
ENSG00000095574	0/0/1/U	0/0/1/U	.	.	.	1/0/0/M	0/0/1/U	.	.	0/0/1/U	1/0/0/M	.	1/0/0/M	.	.	1/0/0/M	.	.	1/0/0/M	.	.	.	.	.	.	.	.	.	.	.	.	.	.	.	.	.	.	.	.	.	.	.	.	.	.	1/0/0/M	0/1/0/B	.	.
ENSG00000095637	.	.	.	.	0/0/1/U	.	2/0/0/M	.	0/0/1/U	.	.	0/0/1/U	0/1/1/B	1/0/0/M	1/0/0/M	.	2/0/0/M	1/1/0/B	.	.	.	.	.	.	2/0/0/M	0/0/2/U	.	.	.	.	.	.	.	0/0/2/U	.	.	0/0/1/U	.	.	.	.	0/0/1/U	1/0/0/M	.	1/0/0/M	0/0/2/U	.	.	.
ENSG00000095951	.	.	.	.	.	.	.	.	.	.	.	.	.	.	.	.	.	.	.	.	.	.	.	.	.	.	.	.	.	.	.	.	.	.	.	.	.	.	.	.	.	.	.	.	.	.	.	.	.
ENSG00000096060	.	.	.	.	.	.	.	.	.	.	.	.	.	.	.	.	.	.	.	.	.	.	.	.	.	.	.	.	.	.	.	.	.	.	.	.	.	.	.	.	.	.	.	.	.	.	.	.	.
ENSG00000096063	.	.	.	.	.	.	.	.	.	.	.	.	.	.	.	.	.	.	.	.	.	.	.	.	.	.	.	.	.	.	.	.	.	.	.	.	.	.	.	.	.	.	.	.	.	.	.	.	.
ENSG00000096093	.	.	.	.	.	.	.	.	.	.	.	.	.	.	.	.	.	.	.	.	.	.	.	.	.	.	.	.	.	.	.	.	.	.	.	.	.	.	.	.	.	.	.	.	.	.	.	.	.
ENSG00000096384	.	.	.	.	.	.	.	.	.	.	.	.	.	.	.	.	.	.	.	.	.	.	.	.	.	.	.	.	.	.	.	.	.	.	.	.	.	.	.	.	.	.	.	.	.	.	.	.	.
ENSG00000096401	.	.	.	.	.	.	.	.	.	.	.	.	.	.	.	.	.	.	.	.	.	.	.	.	.	.	.	.	.	.	.	.	.	.	.	.	.	.	.	.	.	.	.	.	.	.	.	.	.
ENSG00000096654	.	.	.	.	1/0/0/M	0/0/1/U	1/0/0/M	.	.	.	.	.	.	.	.	.	0/0/1/U	.	.	.	.	.	.	.	.	.	.	.	.	.	.	1/0/0/M	.	.	.	.	.	.	.	.	.	.	.	.	.	.	.	.	.
ENSG00000096717	.	.	.	.	.	.	.	.	.	.	.	.	.	.	.	.	.	.	.	.	.	.	.	.	.	.	.	.	.	.	.	.	.	.	.	.	.	.	.	.	.	.	.	.	.	.	.	.	.
ENSG00000096746	.	.	.	.	.	.	.	.	.	.	.	.	.	.	.	.	.	.	.	.	.	.	.	.	.	.	.	.	.	.	.	.	.	.	.	.	.	.	.	.	.	.	.	.	.	.	.	.	.
ENSG00000096872	.	.	.	.	.	.	0/0/1/U	.	0/0/1/U	.	.	.	0/0/1/U	.	1/0/0/M	.	.	.	1/0/0/M	.	.	.	.	.	.	.	.	.	.	.	.	.	.	.	0/0/1/U	.	.	.	1/0/0/M	.	.	0/0/1/U	.	.	.	.	.	.	.
ENSG00000096968	.	.	.	.	.	.	.	.	.	.	.	.	.	.	.	.	.	.	.	.	.	.	.	.	.	.	.	.	.	.	.	.	.	.	.	.	.	.	.	.	.	.	.	.	.	.	.	.	.
ENSG00000097021	.	.	.	.	.	.	.	.	.	.	.	.	.	.	.	.	.	.	.	.	.	.	.	.	.	.	.	.	.	.	.	.	.	.	.	.	.	.	.	.	.	.	.	.	.	.	.	.	.
ENSG00000097033	.	.	.	.	.	.	.	.	.	.	.	.	.	.	.	.	.	.	.	.	.	.	.	.	.	.	.	.	.	.	.	.	.	.	.	.	.	.	.	.	.	.	.	.	.	.	.	.	.
ENSG00000099139	.	.	.	.	.	.	.	.	.	.	.	.	.	.	.	.	.	.	.	.	.	.	.	.	.	.	.	.	.	.	.	.	.	.	.	.	.	.	.	.	.	.	.	.	.	.	.	.	.
ENSG00000099194	.	.	.	.	.	.	.	.	.	.	.	.	.	.	.	.	.	.	.	.	.	.	.	.	.	.	.	.	.	.	.	.	.	.	.	.	.	.	.	.	.	.	.	.	.	.	.	.	.
ENSG00000099204	.	.	.	.	.	0/0/1/U	.	0/0/1/U	.	.	.	.	1/0/0/M	.	.	0/0/1/U	1/0/0/M	.	.	.	.	.	1/0/0/M	.	.	1/0/0/M	0/0/1/U	.	.	.	.	.	0/0/1/U	.	.	0/0/1/U	.	.	.	.	.	.	.	.	0/0/1/U	1/0/0/M	.	.	.
ENSG00000099246	.	.	.	.	.	.	.	.	.	.	.	.	.	.	.	.	.	.	.	.	.	.	.	.	.	.	.	.	.	.	.	.	.	.	.	.	.	.	.	.	.	.	.	.	.	.	.	.	.
ENSG00000099250	.	.	.	.	.	.	.	.	.	.	.	.	.	.	.	.	.	.	.	.	.	.	.	.	.	.	.	.	.	.	.	.	.	.	.	.	.	.	.	.	.	.	.	.	.	.	.	.	.
ENSG00000099251	1/0/0/M	.	.	.	.	1/0/0/M	0/0/1/U	.	.	.	.	.	0/0/1/U	.	.	.	.	.	.	.	.	.	.	.	.	.	.	.	.	0/0/1/U	.	.	0/0/1/U	.	.	.	0/0/1/U	.	.	.	.	.	.	.	.	.	.	.	.
ENSG00000099256	.	.	.	.	.	.	.	.	.	2/0/0/M	.	.	2/0/0/M	.	.	0/0/1/U	0/0/1/U	.	2/0/0/M	.	.	.	.	.	0/0/1/U	.	.	.	1/0/0/M	2/0/0/M	1/0/0/M	.	.	.	.	.	.	.	.	.	.	.	.	0/0/1/U	.	.	0/0/1/U	.	.
ENSG00000099290	.	.	.	.	.	.	.	.	.	.	.	.	.	.	.	.	.	.	.	.	.	.	.	.	.	.	.	.	.	.	.	.	.	.	.	.	.	.	.	.	.	.	.	.	.	.	.	.	.
ENSG00000099341	.	.	.	.	.	.	.	.	.	.	.	.	.	.	.	.	.	.	.	.	.	.	.	.	.	.	.	.	.	.	.	.	.	.	.	.	.	.	.	.	.	.	.	.	.	.	.	.	.
ENSG00000099365	.	.	.	.	.	.	.	.	.	.	.	.	.	.	.	.	.	.	.	.	.	.	.	.	.	.	.	.	.	.	.	.	.	.	.	.	.	.	.	.	.	.	.	.	.	.	.	.	.
ENSG00000099622	0/1/0/B	0/0/1/U	0/0/1/U	.	0/0/1/U	.	.	.	0/0/1/U	0/0/1/U	.	.	0/0/1/U	0/0/1/U	.	.	0/0/1/U	0/0/1/U	0/0/1/U	.	1/0/0/M	.	.	.	0/0/1/U	.	.	0/0/1/U	0/0/1/U	.	0/1/0/B	1/0/0/M	.	.	.	.	.	.	.	.	.	0/0/1/U	.	.	.	0/0/1/U	.	0/0/1/U	.
ENSG00000099715	.	.	.	.	.	.	.	.	.	.	.	.	.	.	.	.	.	.	.	.	.	.	.	.	.	.	.	.	.	.	.	.	.	.	.	.	.	.	.	.	.	.	.	.	.	.	.	.	.
ENSG00000099783	.	.	.	.	.	.	.	.	.	.	.	.	.	.	.	.	.	.	.	.	.	.	.	.	.	.	.	.	.	.	.	.	.	.	.	.	.	.	.	.	.	.	.	.	.	.	.	.	.
ENSG00000099785	.	.	.	.	.	.	.	.	.	.	.	.	.	.	.	.	.	.	.	.	.	.	.	.	.	.	.	.	.	.	.	.	.	.	.	.	.	.	.	.	.	.	.	.	.	.	.	.	.
ENSG00000099795	.	.	.	.	.	.	.	.	.	.	.	.	.	.	.	.	.	.	.	.	.	.	.	.	.	.	.	.	.	.	.	.	.	.	.	.	.	.	.	.	.	.	.	.	.	.	.	.	.
ENSG00000099800	.	.	.	.	.	.	.	.	.	.	.	.	.	.	.	.	.	.	.	.	.	.	.	.	.	.	.	.	.	.	.	.	.	.	.	.	.	.	.	.	.	.	.	.	.	.	.	.	.
ENSG00000099810	.	.	.	.	.	.	.	.	.	.	.	.	.	.	.	.	.	.	.	.	.	.	.	.	.	.	.	.	.	.	.	.	.	.	.	.	.	.	.	.	.	.	.	.	.	.	.	.	.
ENSG00000099817	.	.	.	.	.	.	.	.	.	.	.	.	.	.	.	.	.	.	.	.	.	.	.	.	.	.	.	.	.	.	.	.	.	.	.	.	.	.	.	.	.	.	.	.	.	.	.	.	.
ENSG00000099860	.	.	.	.	.	.	.	.	.	.	.	.	.	.	.	.	.	.	.	.	.	.	.	.	.	.	.	.	.	.	.	.	.	.	.	.	.	.	.	.	.	.	.	.	.	.	.	.	.
ENSG00000099864	.	.	.	.	.	.	.	.	.	.	.	.	.	.	.	.	.	.	.	.	.	.	.	.	.	.	.	.	.	.	.	.	.	.	.	.	.	.	.	.	.	.	.	.	.	.	.	.	.
ENSG00000099889	.	.	.	.	.	.	.	.	.	.	.	.	.	.	.	.	.	.	.	.	.	.	.	.	.	.	.	.	.	.	.	.	.	.	.	.	.	.	.	.	.	.	.	.	.	.	.	.	.
ENSG00000099942	.	.	.	.	.	.	.	.	.	0/0/1/U	.	.	0/1/0/B	.	.	.	.	1/0/0/M	1/0/0/M	.	0/1/0/B	.	.	.	.	.	0/0/1/U	.	.	.	.	.	.	.	.	1/0/0/M	.	.	.	.	.	.	.	.	.	0/0/1/U	.	.	.
ENSG00000099949	.	.	.	.	.	.	.	.	.	.	.	.	.	.	.	.	.	.	.	.	.	.	.	.	.	.	.	.	.	.	.	.	.	.	.	.	.	.	.	.	.	.	.	.	.	.	.	.	.
ENSG00000099968	.	.	.	.	.	.	.	.	.	.	.	.	.	.	.	.	.	.	.	.	.	.	.	.	.	.	.	.	.	.	.	.	.	.	.	.	.	.	.	.	.	.	.	.	.	.	.	.	.
ENSG00000099984	.	.	.	.	.	.	.	.	.	.	.	.	.	.	.	.	.	.	.	.	.	.	.	.	.	.	.	.	.	.	.	.	.	.	.	.	.	.	.	.	.	.	.	.	.	.	.	.	.
ENSG00000099995	.	.	.	.	.	.	.	.	.	.	.	.	.	.	.	.	.	.	.	.	.	.	.	.	.	.	.	.	.	.	.	.	.	.	.	.	.	.	.	.	.	.	.	.	.	.	.	.	.
ENSG00000100028	.	.	.	.	.	.	.	.	.	.	.	.	.	.	.	.	.	.	.	.	.	.	.	.	.	.	.	.	.	.	.	.	.	.	.	.	.	.	.	.	.	.	.	.	.	.	.	.	.
ENSG00000100030	.	0/0/1/U	.	.	0/0/4/U	.	0/4/0/B	.	0/0/1/U	.	4/0/0/M	2/0/1/M	0/0/4/U	1/0/3/M	.	0/0/3/U	3/0/1/M	2/0/0/M	.	.	.	.	.	.	4/0/0/M	0/4/0/B	.	.	.	.	.	4/0/0/M	.	.	0/0/4/U	.	2/0/0/M	0/0/4/U	.	.	0/0/1/U	3/1/0/B	0/3/1/B	0/0/1/U	.	.	4/0/0/M	.	.
ENSG00000100033	.	.	.	.	.	.	.	.	.	.	.	.	.	.	.	.	.	.	.	.	.	.	.	.	.	.	.	.	.	.	.	.	.	.	.	.	.	.	.	.	.	.	.	.	.	.	.	.	.
ENSG00000100034	.	.	.	.	.	.	.	.	.	.	.	.	.	.	.	.	.	.	.	.	.	.	.	.	.	.	.	.	.	.	.	.	.	.	.	.	.	.	.	.	.	.	.	.	.	.	.	.	.
ENSG00000100056	.	.	.	.	.	.	.	.	.	.	.	.	.	.	.	.	.	.	.	.	.	.	.	.	.	.	.	.	.	.	.	.	.	.	.	.	.	.	.	.	.	.	.	.	.	.	.	.	.
ENSG00000100077	.	.	.	.	.	.	.	.	.	.	.	.	.	.	.	.	.	.	.	.	.	.	.	.	1/0/0/M	.	.	.	.	.	.	.	.	.	.	.	.	.	.	.	.	.	.	.	.	.	1/0/0/M	.	.
ENSG00000100095	0/0/1/U	.	.	.	.	1/0/0/M	.	.	.	.	.	.	0/1/0/B	.	.	.	.	.	.	.	.	.	0/0/1/U	.	.	.	.	.	.	.	.	.	.	1/0/0/M	.	1/0/0/M	.	1/0/0/M	.	.	.	.	0/1/0/B	.	.	0/0/1/U	1/0/0/M	.	.
ENSG00000100099	.	.	.	.	.	.	.	.	.	.	.	.	.	.	.	.	.	.	.	.	.	.	.	.	.	.	.	.	.	.	.	.	.	.	.	.	.	.	.	.	.	.	.	.	.	.	.	.	.
ENSG00000100100	.	.	.	.	.	.	.	.	.	.	.	.	.	.	.	.	.	.	.	.	.	.	.	.	.	.	.	.	.	.	.	.	.	.	.	.	.	.	.	.	.	.	.	.	.	.	.	.	.
ENSG00000100109	.	.	.	.	.	.	.	.	.	.	.	.	.	.	.	.	.	.	.	.	.	.	.	.	.	.	.	.	.	.	.	.	.	.	.	.	.	.	.	.	.	.	.	.	.	.	.	.	.
ENSG00000100116	.	.	.	.	.	.	.	.	.	.	.	.	.	.	.	.	.	.	.	.	.	.	.	.	.	.	.	.	.	.	.	.	.	.	.	.	.	.	.	.	.	.	.	.	.	.	.	.	.
ENSG00000100129	.	.	.	.	.	.	0/0/1/U	.	.	0/0/1/U	.	.	.	.	.	0/0/1/U	0/0/1/U	.	.	1/0/0/M	.	.	.	.	0/0/1/U	.	.	.	0/0/1/U	.	.	0/0/1/U	0/0/1/U	.	.	.	.	0/0/1/U	.	0/0/1/U	.	0/0/1/U	.	.	.	.	.	0/0/1/U	0/0/1/U
ENSG00000100138	.	.	0/0/1/U	.	0/0/1/U	.	1/0/0/M	.	0/0/1/U	.	.	.	0/0/1/U	1/0/0/M	0/0/1/U	1/0/0/M	1/0/0/M	1/0/0/M	1/0/0/M	.	0/0/1/U	.	.	.	.	.	.	1/0/0/M	.	.	.	.	.	1/0/0/M	0/0/1/U	.	.	.	.	.	.	0/0/1/U	0/0/1/U	.	.	.	.	.	.
ENSG00000100167	.	.	.	.	.	.	.	.	.	.	.	.	.	.	.	.	.	.	.	.	.	.	.	.	.	.	.	.	.	.	.	.	.	.	.	.	.	.	.	.	.	.	.	.	.	.	.	.	.
ENSG00000100201	.	.	.	.	.	.	.	.	.	.	.	.	.	.	.	.	.	.	.	.	.	.	.	.	.	.	.	.	.	.	.	.	.	.	.	.	.	.	.	.	.	.	.	.	.	.	.	.	.
ENSG00000100211	.	.	.	.	.	.	.	.	.	.	.	.	.	.	.	.	.	.	.	.	.	.	.	.	.	.	.	.	.	.	.	.	.	.	.	.	.	.	.	.	.	.	.	.	.	.	.	.	.
ENSG00000100216	.	1/0/0/M	.	.	.	.	1/0/0/M	.	0/0/1/U	.	.	.	0/0/1/U	0/0/1/U	.	0/0/1/U	.	1/0/0/M	.	.	.	.	0/0/1/U	.	.	.	.	0/0/1/U	0/0/1/U	0/1/0/B	1/0/0/M	.	1/0/0/M	.	0/0/1/U	0/0/1/U	0/1/0/B	.	1/0/0/M	.	.	0/0/1/U	.	.	.	0/0/1/U	.	1/0/0/M	.
ENSG00000100218	.	.	.	.	.	.	.	.	.	.	.	.	.	.	.	.	.	.	.	.	.	.	.	.	.	.	.	.	.	.	.	.	.	.	.	.	.	.	.	.	.	.	.	.	.	.	.	.	.
ENSG00000100220	.	.	.	.	.	.	.	.	.	.	.	.	.	.	.	.	.	.	.	.	.	.	.	.	.	.	.	.	.	.	.	.	.	.	.	.	.	.	.	.	.	.	.	.	.	.	.	.	.
ENSG00000100221	.	.	.	.	.	.	.	.	.	.	.	.	.	.	.	.	.	.	.	.	.	.	.	.	.	.	.	.	.	.	.	.	.	.	.	.	.	.	.	.	.	.	.	.	.	.	.	.	.
ENSG00000100225	.	1/0/0/M	.	.	.	.	.	.	0/0/1/U	.	0/0/1/U	.	.	.	.	.	0/0/1/U	.	.	.	1/0/0/M	.	0/0/1/U	.	.	.	.	.	0/0/1/U	1/0/0/M	0/1/0/B	0/1/0/B	.	0/0/1/U	.	.	0/0/1/U	.	.	.	.	.	.	.	.	.	0/0/1/U	1/0/0/M	.
ENSG00000100227	.	.	.	.	.	.	.	.	.	.	.	.	.	.	.	.	.	.	.	.	.	.	.	.	.	.	.	.	.	.	.	.	.	.	.	.	.	.	.	.	.	.	.	.	.	.	.	.	.
ENSG00000100234	.	.	.	.	.	.	.	.	.	.	.	.	.	.	.	.	.	.	.	.	.	.	.	.	.	.	.	.	.	.	.	.	.	.	.	.	.	.	.	.	.	.	.	.	.	.	.	.	.
ENSG00000100239	.	.	.	.	.	.	.	.	.	.	.	.	.	.	.	.	.	.	.	.	.	.	.	.	.	.	.	.	.	.	.	.	.	.	.	.	.	.	.	.	.	.	.	.	.	.	.	.	.
ENSG00000100281	0/0/1/U	.	.	.	.	.	.	.	.	0/1/0/B	0/0/1/U	.	.	.	.	1/0/0/M	1/0/0/M	.	1/0/0/M	.	1/0/0/M	0/0/1/U	.	.	.	.	.	.	0/0/1/U	1/0/0/M	.	.	.	.	.	0/0/1/U	.	.	.	0/0/1/U	.	.	1/0/0/M	.	.	.	.	.	0/0/1/U
ENSG00000100285	.	.	.	.	.	.	.	.	.	.	.	.	.	.	.	.	.	.	.	.	.	.	.	.	.	.	.	.	.	.	.	.	.	.	.	.	.	.	.	.	.	.	.	.	.	.	.	.	.
ENSG00000100296	.	.	.	.	.	.	.	.	.	.	.	.	.	.	.	.	.	.	.	.	.	.	.	.	.	.	.	.	.	.	.	.	.	.	.	.	.	.	.	.	.	.	.	.	.	.	.	.	.
ENSG00000100302	.	.	.	.	.	.	.	.	.	.	.	.	.	.	.	.	.	.	.	.	.	.	.	.	.	.	.	.	.	.	.	.	.	.	.	.	.	.	.	.	.	.	.	.	.	.	.	.	.
ENSG00000100304	.	.	.	.	.	.	.	.	.	.	.	.	.	.	.	.	.	.	.	.	.	.	.	.	.	.	.	.	.	.	.	.	.	.	.	.	.	.	.	.	.	.	.	.	.	.	.	.	.
ENSG00000100316	.	.	.	.	.	.	.	.	.	.	.	.	.	.	.	.	.	.	.	.	.	.	.	.	.	.	.	.	.	.	.	.	.	.	.	.	.	.	.	.	.	.	.	.	.	.	.	.	.
ENSG00000100320	.	.	.	.	.	.	.	.	.	.	.	.	.	.	.	.	.	.	.	.	.	.	.	.	.	.	.	.	.	.	.	.	.	.	.	.	.	.	.	.	.	.	.	.	.	.	.	.	.
ENSG00000100325	.	.	.	.	.	.	.	.	.	.	.	.	.	.	.	.	.	.	.	.	.	.	.	.	.	.	.	.	.	.	.	.	.	.	.	.	.	.	.	.	.	.	.	.	.	.	.	.	.
ENSG00000100330	.	0/0/2/U	.	2/0/0/M	.	.	.	.	0/0/1/U	.	.	2/0/0/M	0/0/2/U	.	2/0/0/M	.	.	.	.	.	.	.	.	.	0/0/1/U	2/0/0/M	.	.	.	.	.	.	.	.	.	.	.	.	.	.	1/0/0/M	0/0/2/U	.	.	.	0/0/1/U	.	.	.
ENSG00000100345	.	.	.	.	.	.	.	.	.	.	.	.	.	.	.	.	.	.	.	.	.	.	.	.	.	.	.	.	.	.	.	.	.	.	.	.	.	.	.	.	.	.	.	.	.	.	.	.	.
ENSG00000100347	.	.	.	.	.	.	.	.	.	.	.	0/0/1/U	.	1/0/0/M	.	.	0/0/1/U	.	.	.	.	.	.	.	.	.	.	.	.	.	.	.	.	.	.	.	1/0/0/M	.	.	.	.	0/0/1/U	.	.	0/0/1/U	.	1/0/0/M	.	.
ENSG00000100348	.	.	.	.	.	.	.	.	.	.	.	.	.	.	.	.	.	.	.	.	.	.	.	.	.	.	.	.	.	.	.	.	.	.	.	.	.	.	.	.	.	.	.	.	.	.	.	.	.
ENSG00000100350	.	.	.	.	.	.	.	.	.	.	.	.	.	.	.	.	.	.	.	.	.	.	.	.	.	.	.	.	.	.	.	.	.	.	.	.	.	.	.	.	.	.	.	.	.	.	.	.	.
ENSG00000100353	.	.	.	.	.	.	.	.	.	.	.	.	.	.	.	.	.	.	.	.	.	.	.	.	.	.	.	.	.	.	.	.	.	.	.	.	.	.	.	.	.	.	.	.	.	.	.	.	.
ENSG00000100354	.	.	.	.	.	.	.	.	0/0/1/U	.	.	1/0/0/M	0/0/1/U	.	.	.	0/1/0/B	1/0/0/M	1/0/0/M	.	.	.	.	.	1/0/0/M	.	.	.	.	.	.	.	.	.	.	.	.	0/0/1/U	.	.	.	.	1/0/0/M	.	.	0/0/1/U	.	.	.
ENSG00000100360	.	.	.	.	.	.	.	.	.	.	.	.	.	.	.	.	.	.	.	.	.	.	.	.	.	.	.	.	.	.	.	.	.	.	.	.	.	.	.	.	.	.	.	.	.	.	.	.	.
ENSG00000100362	.	.	.	.	.	.	.	.	.	.	.	.	.	.	.	.	.	.	.	.	.	.	.	.	.	.	.	.	.	.	.	.	.	.	.	.	.	.	.	.	.	.	.	.	.	.	.	.	.
ENSG00000100364	.	.	.	.	.	.	.	.	.	.	.	.	.	.	.	.	.	.	.	.	.	.	.	.	.	.	.	.	.	.	.	.	.	.	.	.	.	.	.	.	.	.	.	.	.	.	.	.	.
ENSG00000100372	.	.	.	.	.	.	.	.	.	.	.	.	.	.	.	.	.	.	.	.	.	.	.	.	.	.	.	.	.	.	.	.	.	.	.	.	.	.	.	.	.	.	.	.	.	.	.	.	.
ENSG00000100376	.	.	.	.	.	.	.	.	.	.	.	.	.	.	.	.	.	.	.	.	.	.	.	.	.	.	.	.	.	.	.	.	.	.	.	.	.	.	.	.	.	.	.	.	.	.	.	.	.
ENSG00000100387	.	.	.	.	.	.	.	.	.	.	.	.	.	.	.	.	.	.	.	.	.	.	.	.	.	.	.	.	.	.	.	.	.	.	.	.	.	.	.	.	.	.	.	.	.	.	.	.	.
ENSG00000100393	.	.	.	.	.	.	0/0/1/U	.	.	.	1/0/0/M	.	.	.	.	1/0/0/M	.	.	.	.	.	.	0/0/1/U	.	.	.	.	.	.	.	.	.	.	.	.	.	.	.	0/0/1/U	.	.	0/0/1/U	.	.	.	.	0/0/1/U	.	.
ENSG00000100395	.	.	.	.	.	.	.	.	.	.	.	.	.	.	.	.	.	.	.	.	.	.	.	.	.	.	.	.	.	.	.	.	.	.	.	.	.	.	.	.	.	.	.	.	.	.	.	.	.
ENSG00000100401	.	.	.	.	.	.	.	.	.	.	.	.	.	.	.	.	.	.	.	.	.	.	.	.	.	.	.	.	.	.	.	.	.	.	.	.	.	.	.	.	.	.	.	.	.	.	.	.	.
ENSG00000100403	.	.	.	.	.	.	.	.	.	.	.	.	.	.	.	.	.	.	.	.	.	.	.	.	.	.	.	.	.	.	.	.	.	.	.	.	.	.	.	.	.	.	.	.	.	.	.	.	.
ENSG00000100422	.	.	.	.	.	.	.	.	.	.	.	.	.	.	.	.	.	.	.	.	.	.	.	.	.	.	.	.	.	.	.	.	.	.	.	.	.	.	.	.	.	.	.	.	.	.	.	.	.
ENSG00000100427	.	.	.	.	.	.	.	.	.	.	.	.	.	.	.	.	.	.	.	.	.	.	.	.	.	.	.	.	.	.	.	.	.	.	.	.	.	.	.	.	.	.	.	.	.	.	.	.	.
ENSG00000100442	.	.	.	.	.	.	.	.	.	.	.	.	.	.	.	.	.	.	.	.	.	.	.	.	.	.	.	.	.	.	.	.	.	.	.	.	.	.	.	.	.	.	.	.	.	.	.	.	.
ENSG00000100445	.	.	.	.	.	.	.	.	.	.	.	.	.	.	.	.	.	.	.	.	.	.	.	.	.	.	.	.	.	.	.	.	.	.	.	.	.	.	.	.	.	.	.	.	.	.	.	.	.
ENSG00000100461	.	.	.	.	.	.	.	.	.	.	.	.	.	.	.	.	.	.	.	.	.	.	.	.	.	.	.	.	.	.	.	.	.	.	.	.	.	.	.	.	.	.	.	.	.	.	.	.	.
ENSG00000100473	.	.	.	.	.	.	.	.	.	.	.	.	.	.	.	.	.	.	.	.	.	.	.	.	.	.	.	.	.	.	.	.	.	.	.	.	.	.	.	.	.	.	.	.	.	.	.	.	.
ENSG00000100479	.	.	.	.	.	.	.	.	.	.	.	.	.	.	.	.	.	.	.	.	.	.	.	.	.	.	.	.	.	.	.	.	.	.	.	.	.	.	.	.	.	.	.	.	.	.	.	.	.
ENSG00000100483	.	.	.	.	.	.	.	.	.	.	.	.	.	.	.	.	.	.	.	.	.	.	.	.	.	.	.	.	.	.	.	.	.	.	.	.	.	.	.	.	.	.	.	.	.	.	.	.	.
ENSG00000100485	.	.	.	.	.	.	.	.	.	.	.	.	.	.	.	.	.	.	.	.	.	.	.	.	.	.	.	.	.	.	.	.	.	.	.	.	.	.	.	.	.	.	.	.	.	.	.	.	.
ENSG00000100503	.	.	.	.	.	.	.	.	.	.	.	.	.	.	.	.	.	.	.	.	.	.	.	.	.	.	.	.	.	.	.	.	.	.	.	.	.	.	.	.	.	.	.	.	.	.	.	.	.
ENSG00000100505	.	.	1/0/0/M	.	1/0/0/M	.	.	1/0/0/M	.	.	.	0/0/1/U	0/0/1/U	0/1/0/B	0/1/0/B	.	0/0/1/U	1/0/0/M	1/0/0/M	.	.	.	1/0/0/M	1/0/0/M	1/0/0/M	.	.	.	.	.	.	1/0/0/M	0/0/1/U	.	0/0/1/U	.	.	0/1/0/B	.	.	.	1/0/0/M	0/1/0/B	0/0/1/U	.	1/0/0/M	1/0/0/M	.	.
ENSG00000100519	.	.	.	.	.	.	.	.	.	.	.	.	.	.	.	.	.	.	.	.	.	.	.	.	.	.	.	.	.	.	.	.	.	.	.	.	.	.	.	.	.	.	.	.	.	.	.	.	.
ENSG00000100523	.	.	.	.	.	.	.	.	.	.	.	.	.	.	.	.	.	.	.	.	.	.	.	.	.	.	.	.	.	.	.	.	.	.	.	.	.	.	.	.	.	.	.	.	.	.	.	.	.
ENSG00000100532	.	.	.	.	.	.	.	.	.	.	.	.	.	.	.	.	.	.	.	.	.	.	.	.	.	.	.	.	.	.	.	.	.	.	.	.	.	.	.	.	.	.	.	.	.	.	.	.	.
ENSG00000100554	.	1/0/0/M	.	.	1/0/0/M	.	.	.	0/0/1/U	0/0/1/U	.	1/0/0/M	0/0/1/U	.	.	.	1/0/0/M	1/0/0/M	.	.	1/0/0/M	.	1/0/0/M	.	1/0/0/M	0/1/0/B	.	0/1/0/B	.	1/0/0/M	.	.	0/0/1/U	.	.	.	.	.	.	.	.	.	.	.	.	0/0/1/U	.	.	.
ENSG00000100564	.	.	.	.	.	.	.	.	.	.	.	.	.	.	.	.	.	.	.	.	.	.	.	.	.	.	.	.	.	.	.	.	.	.	.	.	.	.	.	.	.	.	.	.	.	.	.	.	.
ENSG00000100567	.	.	.	.	.	.	.	.	.	.	.	.	.	.	.	.	.	.	.	.	.	.	.	.	.	.	.	.	.	.	.	.	.	.	.	.	.	.	.	.	.	.	.	.	.	.	.	.	.
ENSG00000100568	.	.	.	.	.	.	.	.	.	.	.	.	.	.	.	.	.	.	.	.	.	.	.	.	.	.	.	.	.	.	.	.	.	.	.	.	.	.	.	.	.	.	.	.	.	.	.	.	.
ENSG00000100577	.	.	.	.	.	.	.	.	.	.	.	.	.	.	.	.	.	.	.	.	.	.	.	.	.	.	.	.	.	.	.	.	.	.	.	.	.	.	.	.	.	.	.	.	.	.	.	.	.
ENSG00000100580	.	.	.	.	.	.	.	.	.	.	.	.	.	.	.	.	.	.	.	.	.	.	.	.	.	.	.	.	.	.	.	.	.	.	.	.	.	.	.	.	.	.	.	.	.	.	.	.	.
ENSG00000100591	.	.	.	1/0/0/M	.	.	.	.	.	.	.	.	.	.	.	.	.	1/0/0/M	.	.	0/0/1/U	.	.	1/0/0/M	0/0/1/U	.	.	1/0/0/M	.	.	1/0/0/M	.	.	.	0/0/1/U	.	.	1/0/0/M	.	.	.	0/1/0/B	.	.	.	.	.	.	.
ENSG00000100592	.	0/1/1/B	.	0/0/1/U	.	.	0/0/1/U	.	.	0/1/1/B	.	0/0/2/U	1/1/0/B	0/0/1/U	.	0/0/1/U	0/1/1/B	.	.	0/0/1/U	.	.	0/0/1/U	.	0/0/1/U	0/1/0/B	.	0/0/1/U	.	0/0/1/U	.	0/0/1/U	.	.	0/0/1/U	0/0/1/U	.	.	0/0/1/U	.	0/0/1/U	0/1/1/B	0/0/1/U	.	.	.	0/1/0/B	0/0/1/U	.
ENSG00000100601	.	.	.	.	.	.	.	.	.	.	.	.	.	.	.	.	.	.	.	.	.	1/0/0/M	.	.	0/0/1/U	0/1/0/B	1/0/0/M	.	.	.	.	.	1/0/0/M	.	.	.	.	.	.	.	.	.	.	.	.	.	.	.	.
ENSG00000100603	.	1/0/0/M	.	1/0/0/M	.	0/0/1/U	2/0/0/M	.	0/0/1/U	.	.	.	0/0/2/U	.	.	0/0/1/U	0/1/1/B	.	1/0/0/M	1/0/0/M	0/0/2/U	.	.	.	0/1/1/B	1/0/0/M	.	1/0/1/M	0/0/2/U	.	1/0/1/M	.	.	.	1/0/0/M	0/1/0/B	0/0/1/U	1/0/0/M	.	1/0/0/M	.	1/0/1/M	0/0/1/U	.	.	0/1/0/B	1/0/1/M	.	2/0/0/M
ENSG00000100604	.	.	.	.	.	.	.	.	.	.	.	.	.	.	.	.	.	.	.	.	.	.	.	.	.	.	.	.	.	.	.	.	.	.	.	.	.	.	.	.	.	.	.	.	.	.	.	.	.
ENSG00000100605	.	.	0/1/0/B	.	0/0/1/U	.	1/0/0/M	0/0/1/U	0/1/0/B	0/0/1/U	0/0/1/U	.	.	.	.	0/0/1/U	.	.	.	0/0/1/U	.	0/1/0/B	.	0/0/1/U	.	.	.	0/0/1/U	1/0/0/M	.	.	0/0/1/U	.	0/0/1/U	.	.	0/0/1/U	.	.	.	.	.	.	1/0/0/M	.	.	0/0/1/U	0/0/1/U	.
ENSG00000100612	.	.	.	0/0/1/U	0/0/1/U	.	0/0/1/U	.	0/0/1/U	1/0/0/M	1/0/0/M	1/0/0/M	0/1/0/B	0/0/1/U	.	0/0/1/U	0/0/1/U	0/1/0/B	1/0/0/M	.	0/1/0/B	.	.	0/0/1/U	0/0/1/U	0/0/1/U	1/0/0/M	1/0/0/M	1/0/0/M	0/1/0/B	1/0/0/M	0/0/1/U	.	.	1/0/0/M	1/0/0/M	.	0/1/0/B	.	0/0/1/U	.	0/0/1/U	0/1/0/B	0/0/1/U	1/0/0/M	0/1/0/B	0/0/1/U	1/0/0/M	.
ENSG00000100614	.	0/0/1/U	.	.	.	.	.	.	.	0/0/1/U	.	.	1/0/0/M	.	.	.	.	0/0/1/U	.	.	.	.	.	0/0/1/U	.	.	1/0/0/M	.	.	.	.	.	.	.	0/0/1/U	.	.	.	.	.	.	1/0/0/M	.	1/0/0/M	.	.	.	.	.
ENSG00000100626	.	.	.	.	.	.	.	.	.	.	.	.	.	.	.	.	.	.	.	.	.	.	.	.	.	.	.	.	.	.	.	.	.	.	.	.	.	.	.	.	.	.	.	.	.	.	.	.	.
ENSG00000100644	.	.	.	.	.	.	.	.	.	.	.	.	.	.	.	.	.	.	.	.	.	.	.	.	.	.	.	.	.	.	.	.	.	.	.	.	.	.	.	.	.	.	.	.	.	.	.	.	.
ENSG00000100664	.	2/0/0/M	.	.	0/0/2/U	.	2/0/0/M	.	.	0/0/2/U	0/0/1/U	.	0/0/4/U	.	.	.	.	.	.	.	.	.	1/0/1/M	.	.	.	.	.	.	2/0/0/M	1/0/1/M	0/2/0/B	.	2/0/0/M	0/0/1/U	.	0/0/1/U	2/0/0/M	.	.	1/0/0/M	0/0/4/U	0/0/2/U	1/0/0/M	.	1/0/0/M	1/0/0/M	.	2/0/0/M
ENSG00000100697	.	.	.	.	.	0/0/1/U	0/0/1/U	1/0/0/M	.	.	.	.	.	.	.	.	1/0/0/M	0/0/1/U	.	.	.	.	1/0/0/M	.	1/0/0/M	.	.	.	.	.	.	.	0/0/1/U	.	0/0/1/U	1/0/0/M	.	.	.	.	.	0/0/1/U	.	1/0/0/M	.	.	.	.	.
ENSG00000100711	.	.	.	.	.	.	.	.	.	.	.	.	.	.	.	.	.	.	.	.	.	.	.	.	.	.	.	.	.	.	.	.	.	.	.	.	.	.	.	.	.	.	.	.	.	.	.	.	.
ENSG00000100714	.	.	.	.	.	.	.	.	.	.	.	.	.	.	.	.	.	.	.	.	.	.	.	.	.	.	.	.	.	.	.	.	.	.	.	.	.	.	.	.	.	.	.	.	.	.	.	.	.
ENSG00000100731	.	.	.	.	.	.	.	.	.	.	.	.	.	.	.	.	.	.	.	.	.	.	0/0/1/U	.	.	.	.	.	.	.	.	.	0/0/1/U	.	0/0/1/U	1/0/0/M	.	.	.	.	.	0/1/0/B	.	.	1/0/0/M	.	.	.	.
ENSG00000100744	.	.	.	.	1/0/0/M	.	.	.	.	1/0/0/M	.	.	0/0/1/U	.	.	.	.	.	0/0/1/U	.	.	.	.	.	.	.	.	.	.	.	.	1/0/0/M	.	.	.	.	.	.	.	.	.	.	.	.	.	.	.	.	.
ENSG00000100749	.	.	.	.	.	.	.	.	.	.	.	.	.	.	.	.	.	.	.	.	.	.	.	.	.	.	.	.	.	.	.	.	.	.	.	.	.	.	.	.	.	.	.	.	.	.	.	.	.
ENSG00000100764	.	.	.	.	.	.	.	.	.	0/0/1/U	.	0/0/1/U	0/0/1/U	.	.	.	.	.	1/0/0/M	1/0/0/M	1/0/0/M	.	.	0/0/1/U	.	1/0/0/M	.	.	.	.	.	.	.	.	.	.	.	.	.	.	.	0/0/1/U	.	.	.	0/0/1/U	1/0/0/M	.	.
ENSG00000100796	.	.	.	.	.	.	.	.	.	.	.	.	.	.	.	.	.	.	.	.	.	.	.	.	.	.	.	.	.	.	.	.	.	.	.	.	.	.	.	.	.	.	.	.	.	.	.	.	.
ENSG00000100804	.	.	.	.	.	.	.	.	.	.	.	.	.	.	.	.	.	.	.	.	.	.	.	.	.	.	.	.	.	.	.	.	.	.	.	.	.	.	.	.	.	.	.	.	.	.	.	.	.
ENSG00000100811	.	.	.	.	.	.	.	.	.	.	.	.	.	.	.	.	.	.	.	.	.	.	.	.	.	.	.	.	.	.	.	.	.	.	.	.	.	.	.	.	.	.	.	.	.	.	.	.	.
ENSG00000100813	.	.	.	.	.	.	.	.	.	.	.	.	.	.	.	.	.	.	.	.	.	.	.	.	.	.	.	.	.	.	.	.	.	.	.	.	.	.	.	.	.	.	.	.	.	.	.	.	.
ENSG00000100814	.	.	.	.	.	.	.	.	.	.	.	.	.	.	.	.	.	.	.	.	.	.	.	.	.	.	.	.	.	.	.	.	.	.	.	.	.	.	.	.	.	.	.	.	.	.	.	.	.
ENSG00000100815	.	.	.	.	.	.	.	.	.	.	.	.	.	.	.	.	.	.	.	.	.	.	.	.	.	.	.	.	.	.	.	.	.	.	.	.	.	.	.	.	.	.	.	.	.	.	.	.	.
ENSG00000100823	.	.	.	.	.	.	.	.	.	.	.	.	.	.	.	.	.	.	.	.	.	.	.	.	.	.	.	.	.	.	.	.	.	.	.	.	.	.	.	.	.	.	.	.	.	.	.	.	.
ENSG00000100852	0/0/1/U	.	.	.	.	.	.	.	.	.	.	0/0/1/U	.	1/0/0/M	.	0/0/1/U	0/0/1/U	.	0/0/1/U	.	0/0/1/U	.	.	1/0/0/M	1/0/0/M	0/0/1/U	0/0/1/U	1/0/0/M	.	1/0/0/M	0/0/1/U	.	.	.	.	.	.	.	.	.	.	.	.	.	.	0/0/1/U	1/0/0/M	1/0/0/M	.
ENSG00000100865	.	.	.	.	.	.	.	.	.	.	.	.	.	.	.	.	.	.	.	.	.	.	.	.	.	.	.	.	.	.	.	.	.	.	.	.	.	.	.	.	.	.	.	.	.	.	.	.	.
ENSG00000100883	.	.	.	.	.	.	.	.	.	.	.	.	.	.	.	.	.	.	.	.	.	.	.	.	.	.	.	.	.	.	.	.	.	.	.	.	.	.	.	.	.	.	.	.	.	.	.	.	.
ENSG00000100888	.	.	.	.	.	.	.	.	.	.	.	.	.	.	.	.	.	.	.	.	.	.	.	.	.	.	.	.	.	.	.	.	.	.	.	.	.	.	.	.	.	.	.	.	.	.	.	.	.
ENSG00000100897	.	.	.	.	.	.	.	.	.	.	.	.	.	.	.	.	.	.	.	.	.	.	.	.	.	.	.	.	.	.	.	.	.	.	.	.	.	.	.	.	.	.	.	.	.	.	.	.	.
ENSG00000100902	.	.	.	.	.	.	.	.	.	.	.	.	.	.	.	.	.	.	.	.	.	.	.	.	.	.	.	.	.	.	.	.	.	.	.	.	.	.	.	.	.	.	.	.	.	.	.	.	.
ENSG00000100906	0/0/1/U	.	.	.	0/0/1/U	1/0/0/M	.	.	0/0/1/U	0/0/1/U	.	1/0/0/M	1/0/0/M	.	.	0/0/1/U	0/1/0/B	.	.	0/1/0/B	.	0/0/1/U	1/0/0/M	1/0/0/M	0/0/1/U	.	.	.	1/0/0/M	.	.	0/0/1/U	0/1/0/B	1/0/0/M	0/0/1/U	1/0/0/M	.	.	1/0/0/M	0/0/1/U	1/0/0/M	0/1/0/B	0/0/1/U	.	.	0/0/1/U	0/0/1/U	.	0/0/1/U
ENSG00000100934	.	.	.	.	.	.	.	.	.	.	.	.	.	.	.	.	.	.	.	.	.	.	.	.	.	.	.	.	.	.	.	.	.	.	.	.	.	.	.	.	.	.	.	.	.	.	.	.	.
ENSG00000100938	.	.	.	.	.	.	.	.	.	.	.	.	.	.	.	.	.	.	.	.	.	.	.	.	.	.	.	.	.	.	.	.	.	.	.	.	.	.	.	.	.	.	.	.	.	.	.	.	.
ENSG00000100941	.	.	.	.	.	.	.	.	.	.	.	.	.	.	.	.	.	.	.	.	.	.	.	.	.	.	.	.	.	.	.	.	.	.	.	.	.	.	.	.	.	.	.	.	.	.	.	.	.
ENSG00000100949	.	.	.	.	.	.	.	.	.	.	.	.	.	.	.	.	.	.	.	.	.	.	.	.	.	.	.	.	.	.	.	.	.	.	.	.	.	.	.	.	.	.	.	.	.	.	.	.	.
ENSG00000100979	.	.	.	.	.	.	.	.	.	.	.	.	.	.	.	.	.	.	.	.	.	.	.	.	.	.	.	.	.	.	.	.	.	.	.	.	.	.	.	.	.	.	.	.	.	.	.	.	.
ENSG00000100982	.	.	.	.	.	.	.	.	.	.	.	.	.	.	.	.	.	.	.	.	.	.	.	.	.	.	.	.	.	.	.	.	.	.	.	.	.	.	.	.	.	.	.	.	.	.	.	.	.
ENSG00000100994	.	.	.	.	.	.	.	.	.	.	.	.	.	.	.	.	.	.	.	.	.	.	.	.	.	.	.	.	.	.	.	.	.	.	.	.	.	.	.	.	.	.	.	.	.	.	.	.	.
ENSG00000100997	.	.	.	.	.	.	.	.	.	.	.	.	.	.	.	.	.	.	.	.	.	.	.	.	.	.	.	.	.	.	.	.	.	.	.	.	.	.	.	.	.	.	.	.	.	.	.	.	.
ENSG00000101003	.	.	.	.	.	.	.	.	.	.	.	.	.	.	.	.	.	.	.	.	.	.	.	.	.	.	.	.	.	.	.	.	.	.	.	.	.	.	.	.	.	.	.	.	.	.	.	.	.
ENSG00000101004	.	.	.	.	.	0/0/1/U	.	0/0/1/U	.	1/0/0/M	.	.	0/0/1/U	.	.	.	0/0/1/U	0/1/0/B	.	.	.	.	0/0/1/U	.	.	.	.	.	1/0/0/M	.	.	.	.	.	.	.	.	.	.	.	1/0/0/M	.	1/0/0/M	1/0/0/M	.	.	.	.	.
ENSG00000101019	.	.	.	.	.	.	.	.	.	.	.	.	.	.	.	.	.	.	.	.	.	.	.	.	.	.	.	.	.	.	.	.	.	.	.	.	.	.	.	.	.	.	.	.	.	.	.	.	.
ENSG00000101040	.	.	.	.	.	.	.	.	.	.	.	.	.	.	.	.	.	.	.	.	.	.	.	.	.	.	.	.	.	.	.	.	.	.	.	.	.	.	.	.	.	.	.	.	.	.	.	.	.
ENSG00000101052	1/0/0/M	.	.	.	.	.	.	.	.	1/0/0/M	.	.	.	.	.	.	.	.	.	.	.	.	.	.	.	.	.	.	.	.	.	0/0/1/U	.	.	.	1/0/0/M	.	.	.	.	.	.	.	.	.	.	.	.	.
ENSG00000101109	.	.	.	.	.	.	.	.	.	.	.	.	.	.	.	.	.	.	.	.	.	.	.	.	.	.	.	.	.	.	.	.	.	.	.	.	.	.	.	.	.	.	.	.	.	.	.	.	.
ENSG00000101126	.	.	.	.	.	.	.	.	.	.	.	.	.	.	.	.	.	.	.	.	.	.	.	.	.	.	.	.	.	.	.	.	.	.	.	.	.	.	.	.	.	.	.	.	.	.	.	.	.
ENSG00000101132	.	.	.	.	.	.	.	.	.	.	.	.	.	.	.	.	.	.	.	.	.	.	.	.	.	.	.	.	.	.	.	.	.	.	.	.	.	.	.	.	.	.	.	.	.	.	.	.	.
ENSG00000101134	.	.	.	.	.	.	.	.	.	.	.	.	.	.	.	.	.	.	.	.	.	.	.	.	.	.	.	.	.	.	.	.	.	.	.	.	.	.	.	.	.	.	.	.	.	.	.	.	.
ENSG00000101138	.	.	.	.	.	.	.	.	.	.	.	.	.	.	.	.	.	.	.	.	.	.	.	.	.	.	.	.	.	.	.	.	.	.	.	.	.	.	.	.	.	.	.	.	.	.	.	.	.
ENSG00000101150	.	.	.	.	.	.	.	.	.	.	.	.	.	.	.	.	.	.	.	.	.	.	.	.	.	.	.	.	.	.	.	.	.	.	.	.	.	.	.	.	.	.	.	.	.	.	.	.	.
ENSG00000101152	.	.	.	.	.	.	.	.	.	.	.	.	.	.	.	.	.	.	.	.	.	.	.	.	.	.	.	.	.	.	.	.	.	.	.	.	.	.	.	.	.	.	.	.	.	.	.	.	.
ENSG00000101158	.	.	.	.	.	.	.	.	.	.	.	.	.	.	.	.	.	.	.	.	.	.	.	.	.	.	.	.	.	.	.	.	.	.	.	.	.	.	.	.	.	.	.	.	.	.	.	.	.
ENSG00000101166	.	.	.	.	.	.	.	.	.	.	.	.	.	.	.	.	.	.	.	.	.	.	.	.	.	.	.	.	.	.	.	.	.	.	.	.	.	.	.	.	.	.	.	.	.	.	.	.	.
ENSG00000101182	.	.	.	.	.	.	.	.	.	.	.	.	.	.	.	.	.	.	.	.	.	.	.	.	.	.	.	.	.	.	.	.	.	.	.	.	.	.	.	.	.	.	.	.	.	.	.	.	.
ENSG00000101189	.	.	.	.	.	.	.	.	.	.	.	.	.	.	.	.	.	.	.	.	.	.	.	.	.	.	.	.	.	.	.	.	.	.	.	.	.	.	.	.	.	.	.	.	.	.	.	.	.
ENSG00000101190	.	.	.	.	.	.	.	.	.	.	.	.	.	.	.	.	.	.	.	.	.	.	1/0/1/M	1/0/1/M	.	.	.	.	.	.	.	.	.	.	.	.	.	.	.	.	.	0/0/2/U	.	.	2/0/0/M	.	0/0/2/U	.	.
ENSG00000101191	.	.	.	.	.	.	.	.	.	.	.	.	.	.	.	.	.	.	.	.	.	.	.	.	.	.	.	.	.	.	.	.	.	.	.	.	.	.	.	.	.	.	.	.	.	.	.	.	.
ENSG00000101198	.	.	.	.	.	.	.	.	.	.	.	.	.	.	.	.	.	.	.	.	.	.	.	.	.	.	.	.	.	.	.	.	.	.	.	.	.	.	.	.	.	.	.	.	.	.	.	.	.
ENSG00000101224	.	.	.	.	.	.	.	.	.	.	.	.	.	.	.	.	.	.	.	.	.	.	.	.	.	.	.	.	.	.	.	.	.	.	.	.	.	.	.	.	.	.	.	.	.	.	.	.	.
ENSG00000101236	.	.	.	.	.	.	.	.	.	.	.	.	.	.	.	.	.	.	.	.	.	.	.	.	.	.	.	.	.	.	.	.	.	.	.	.	.	.	.	.	.	.	.	.	.	.	.	.	.
ENSG00000101246	.	.	.	.	.	.	.	.	.	.	.	.	.	.	.	.	.	.	.	.	.	.	.	.	.	.	.	.	.	.	.	.	.	.	.	.	.	.	.	.	.	.	.	.	.	.	.	.	.
ENSG00000101265	.	.	.	.	.	.	.	.	.	.	.	.	.	.	.	.	.	.	.	.	.	.	.	.	.	.	.	.	.	.	.	.	.	.	.	.	.	.	.	.	.	.	.	.	.	.	.	.	.
ENSG00000101266	.	.	.	.	.	.	.	.	.	.	.	.	.	.	.	.	.	.	.	.	.	.	.	.	.	.	.	.	.	.	.	.	.	.	.	.	.	.	.	.	.	.	.	.	.	.	.	.	.
ENSG00000101290	.	.	.	.	.	.	.	.	.	.	.	.	.	.	.	.	.	.	.	.	.	.	.	.	.	.	.	.	.	.	.	.	.	.	.	.	.	.	.	.	.	.	.	.	.	.	.	.	.
ENSG00000101343	.	.	.	.	.	.	.	.	.	.	.	.	.	.	.	.	.	.	.	.	.	.	.	.	.	.	.	.	.	.	.	.	.	.	.	.	.	.	.	.	.	.	.	.	.	.	.	.	.
ENSG00000101347	.	.	.	.	.	.	.	.	.	.	.	.	.	.	.	.	.	.	.	.	.	.	.	.	.	.	.	.	.	.	.	.	.	.	.	.	.	.	.	.	.	.	.	.	.	.	.	.	.
ENSG00000101350	.	.	.	.	.	.	.	.	.	.	.	.	.	.	.	.	.	.	.	.	.	.	.	.	.	.	.	.	.	.	.	.	.	.	.	.	.	.	.	.	.	.	.	.	.	.	.	.	.
ENSG00000101353	.	.	.	.	.	.	.	.	.	.	.	.	.	.	.	.	.	.	.	.	.	.	.	.	.	.	.	.	.	.	.	.	.	.	.	.	.	.	.	.	.	.	.	.	.	.	.	.	.
ENSG00000101361	.	.	1/0/0/M	.	0/0/1/U	.	.	.	0/0/1/U	0/0/1/U	.	.	0/0/1/U	.	.	0/0/1/U	.	.	.	0/0/1/U	.	.	0/0/1/U	.	.	.	.	.	0/0/1/U	.	0/0/1/U	.	.	0/0/1/U	.	.	.	0/0/1/U	1/0/0/M	.	.	0/0/1/U	.	.	.	.	.	.	.
ENSG00000101363	.	.	.	.	.	.	.	.	.	.	.	.	.	.	.	.	.	.	.	.	.	.	.	.	.	.	.	.	.	.	.	.	.	.	.	.	.	.	.	.	.	.	.	.	.	.	.	.	.
ENSG00000101365	.	.	.	.	.	.	.	.	.	.	.	.	.	.	.	.	.	.	.	.	.	.	.	.	.	.	.	.	.	.	.	.	.	.	.	.	.	.	.	.	.	.	.	.	.	.	.	.	.
ENSG00000101367	.	.	.	.	.	.	.	.	.	.	.	.	.	.	.	.	.	.	.	.	.	.	.	.	.	.	.	.	.	.	.	.	.	.	.	.	.	.	.	.	.	.	.	.	.	.	.	.	.
ENSG00000101384	.	.	.	.	.	.	.	.	.	.	.	.	.	.	.	.	.	.	.	.	.	.	.	.	.	.	.	.	.	.	.	.	.	.	.	.	.	.	.	.	.	.	.	.	.	.	.	.	.
ENSG00000101413	.	.	.	.	.	.	.	.	.	.	.	.	.	.	.	.	.	.	.	.	.	0/0/1/U	.	.	0/0/1/U	.	.	.	1/0/0/M	.	.	.	1/0/0/M	.	.	.	.	.	.	.	.	.	.	.	.	.	.	.	.
ENSG00000101439	.	.	.	.	.	.	.	.	.	.	.	.	.	.	.	.	.	.	.	.	.	.	.	.	.	.	.	.	.	.	.	.	.	.	.	.	.	.	.	.	.	.	.	.	.	.	.	.	.
ENSG00000101445	.	.	.	.	.	.	.	.	.	.	.	.	.	.	.	.	.	.	.	.	.	.	.	.	.	.	.	.	.	.	.	.	.	.	.	.	.	.	.	.	.	.	.	.	.	.	.	.	.
ENSG00000101464	.	.	.	1/0/0/M	.	0/0/1/U	.	.	1/0/0/M	.	.	.	.	.	.	.	.	.	.	.	.	.	.	.	.	.	.	.	.	0/0/1/U	.	.	.	.	.	.	.	1/0/0/M	.	.	.	.	.	.	.	.	.	.	.
ENSG00000101474	.	.	.	.	.	.	.	.	.	.	.	.	.	.	.	.	.	.	.	.	.	.	.	.	.	.	.	.	.	.	.	.	.	.	.	.	.	.	.	.	.	.	.	.	.	.	.	.	.
ENSG00000101489	.	.	.	.	.	.	.	.	.	.	.	.	.	.	.	.	.	.	.	.	.	.	.	.	.	.	.	.	.	.	.	.	.	.	.	.	.	.	.	.	.	.	.	.	.	.	.	.	.
ENSG00000101493	.	.	.	.	.	.	.	.	.	.	.	1/0/0/M	.	.	.	1/0/0/M	0/0/1/U	.	.	.	.	.	.	.	0/0/1/U	.	.	.	.	.	.	.	.	.	.	1/0/0/M	.	0/0/1/U	.	.	.	.	1/0/0/M	0/0/1/U	.	0/0/1/U	.	.	.
ENSG00000101544	.	.	.	.	.	.	.	.	.	.	.	.	.	.	.	.	.	.	.	.	.	.	.	.	.	.	.	.	.	.	.	.	.	.	.	.	.	.	.	.	.	.	.	.	.	.	.	.	.
ENSG00000101546	.	.	.	.	.	.	.	.	.	.	.	.	.	.	.	.	.	.	.	.	.	.	.	.	.	.	.	.	.	.	.	.	.	.	.	.	.	.	.	.	.	.	.	.	.	.	.	.	.
ENSG00000101557	.	.	.	.	.	.	.	.	.	.	.	.	.	.	.	.	.	.	.	.	.	.	.	.	.	.	.	.	.	.	.	.	.	.	.	.	.	.	.	.	.	.	.	.	.	.	.	.	.
ENSG00000101558	1/0/0/M	1/0/0/M	.	.	.	.	.	.	.	.	.	.	2/0/0/M	.	.	0/0/1/U	1/0/0/M	0/0/1/U	.	.	.	.	.	.	0/0/1/U	.	.	.	1/0/0/M	.	.	.	.	.	.	0/0/1/U	0/0/1/U	.	.	1/0/0/M	.	1/0/0/M	1/0/0/M	.	.	.	.	.	.
ENSG00000101574	.	.	.	.	.	.	.	.	.	.	.	.	.	.	.	.	.	.	.	.	.	.	.	.	.	.	.	.	.	.	.	.	.	.	.	.	.	.	.	.	.	.	.	.	.	.	.	.	.
ENSG00000101577	.	.	.	.	.	.	.	.	.	.	.	.	.	.	.	.	.	.	.	.	.	.	.	.	.	.	.	.	.	.	.	.	.	.	.	.	.	.	.	.	.	.	.	.	.	.	.	.	.
ENSG00000101596	.	.	.	.	3/0/0/M	.	1/0/0/M	.	0/0/1/U	.	.	.	.	.	.	3/0/0/M	.	.	.	.	.	.	1/0/0/M	.	.	.	.	.	.	.	.	0/0/1/U	0/0/1/U	.	.	.	.	0/0/1/U	.	.	.	.	0/0/3/U	.	.	.	.	1/0/0/M	.
ENSG00000101639	.	.	.	.	2/0/0/M	.	.	0/0/1/U	0/0/1/U	.	.	0/0/1/U	.	.	.	1/0/0/M	.	.	1/0/0/M	.	0/0/2/U	.	0/0/1/U	.	0/0/1/U	0/0/1/U	1/0/0/M	.	1/0/0/M	.	.	.	.	.	.	.	.	1/0/0/M	.	.	.	0/0/1/U	0/0/1/U	.	.	.	.	.	.
ENSG00000101745	1/0/0/M	1/0/0/M	.	.	.	.	.	1/0/0/M	0/0/1/U	.	.	1/0/0/M	0/1/0/B	0/0/1/U	.	0/0/1/U	1/0/0/M	0/0/1/U	1/0/0/M	.	1/0/0/M	.	1/0/0/M	1/0/0/M	1/0/0/M	1/0/0/M	1/0/0/M	1/0/0/M	.	0/1/0/B	.	.	0/0/1/U	.	1/0/0/M	.	0/0/1/U	.	0/0/1/U	.	.	0/0/1/U	.	.	.	1/0/0/M	.	.	.
ENSG00000101746	.	.	.	.	.	.	.	.	.	.	.	.	.	.	.	.	.	.	.	.	.	.	.	.	.	.	.	.	.	.	.	.	.	.	.	.	.	.	.	.	.	.	.	.	.	.	.	.	.
ENSG00000101751	.	.	.	1/0/0/M	0/0/1/U	.	1/0/0/M	.	0/0/1/U	.	.	.	.	0/0/1/U	.	.	.	0/0/1/U	.	.	.	.	.	.	.	.	.	.	.	.	.	.	.	.	.	.	.	.	.	.	.	0/0/1/U	.	.	.	.	.	.	.
ENSG00000101752	.	.	.	.	.	.	.	.	.	.	.	.	.	.	.	.	.	.	.	.	.	.	.	.	.	.	.	.	.	.	.	.	.	.	.	.	.	.	.	.	.	.	.	.	.	.	.	.	.
ENSG00000101782	.	.	.	.	.	.	.	.	.	.	.	.	.	.	.	.	.	.	.	.	.	.	.	.	.	.	.	.	.	.	.	.	.	.	.	.	.	.	.	.	.	.	.	.	.	.	.	.	.
ENSG00000101846	.	.	.	.	.	.	.	.	0/0/1/U	0/0/1/U	.	1/0/0/M	0/0/1/U	.	.	0/0/1/U	1/0/0/M	.	.	.	.	.	.	.	0/0/1/U	.	.	.	.	.	.	.	.	.	.	.	.	.	.	.	.	.	.	.	.	.	.	.	.
ENSG00000101849	.	.	.	.	.	.	.	.	.	.	.	.	.	.	.	.	.	.	.	.	.	.	.	.	.	.	.	.	.	.	.	.	.	.	.	.	.	.	.	.	.	.	.	.	.	.	.	.	.
ENSG00000101966	.	.	.	.	.	.	.	.	.	.	.	.	.	.	.	.	.	.	.	.	.	.	.	.	.	.	.	.	.	.	.	.	.	.	.	.	.	.	.	.	.	.	.	.	.	.	.	.	.
ENSG00000102003	.	.	.	.	.	.	.	.	.	.	.	.	.	.	.	.	.	.	.	.	.	.	.	.	.	.	.	.	.	.	.	.	.	.	.	.	.	.	.	.	.	.	.	.	.	.	.	.	.
ENSG00000102024	.	0/0/1/U	.	.	.	.	.	.	0/0/1/U	.	0/0/1/U	0/0/1/U	.	.	.	1/0/0/M	0/0/1/U	.	.	.	.	.	.	.	1/0/0/M	1/0/0/M	.	1/0/0/M	.	.	0/0/1/U	.	.	.	.	.	.	.	.	.	.	0/0/1/U	.	.	.	.	.	.	.
ENSG00000102054	.	.	.	.	.	.	.	.	.	.	.	.	.	.	.	.	.	.	.	.	.	.	.	.	.	.	.	.	.	.	.	.	.	.	.	.	.	.	.	.	.	.	.	.	.	.	.	.	.
ENSG00000102172	.	.	.	.	.	.	.	.	.	.	.	.	.	.	.	.	.	.	.	.	.	.	.	.	.	.	.	.	.	.	.	.	.	.	.	.	.	.	.	.	.	.	.	.	.	.	.	.	.
ENSG00000102181	.	.	.	.	.	.	.	.	.	.	.	.	.	.	.	.	.	.	.	.	.	.	.	.	.	.	.	.	.	.	.	.	.	.	.	.	.	.	.	.	.	.	.	.	.	.	.	.	.
ENSG00000102189	.	.	.	.	.	.	.	.	.	.	.	.	.	.	.	.	.	.	.	.	.	.	.	.	.	.	.	.	.	.	.	.	.	.	.	.	.	.	.	.	.	.	.	.	.	.	.	.	.
ENSG00000102226	.	.	.	.	.	.	.	.	.	.	.	.	.	.	.	.	.	.	.	.	.	.	.	.	.	.	.	.	.	.	.	.	.	.	.	.	.	.	.	.	.	.	.	.	.	.	.	.	.
ENSG00000102241	.	.	.	.	.	.	.	.	.	.	.	.	.	.	.	.	.	.	.	.	.	.	.	.	.	.	.	.	.	.	.	.	.	.	.	.	.	.	.	.	.	.	.	.	.	.	.	.	.
ENSG00000102265	.	.	.	.	.	.	.	.	.	.	.	.	.	.	.	.	.	.	.	.	.	.	.	.	.	.	.	.	.	.	.	.	.	.	.	.	.	.	.	.	.	.	.	.	.	.	.	.	.
ENSG00000102309	.	.	.	.	.	.	.	.	.	.	.	.	.	.	.	.	.	.	.	.	.	.	.	.	.	.	.	.	.	.	.	.	.	.	.	.	.	.	.	.	.	.	.	.	.	.	.	.	.
ENSG00000102316	.	1/0/0/M	.	.	.	.	.	.	0/0/1/U	1/0/0/M	.	0/0/1/U	0/1/0/B	.	.	.	0/0/1/U	.	1/0/0/M	.	.	.	.	.	0/0/1/U	.	.	.	.	0/0/1/U	.	.	.	.	0/0/1/U	.	0/0/1/U	.	.	.	.	0/0/1/U	0/0/1/U	.	.	.	0/0/1/U	.	.
ENSG00000102317	.	.	.	.	.	.	.	.	.	.	.	.	.	.	.	.	.	.	.	.	.	.	.	.	.	.	.	.	.	.	.	.	.	.	.	.	.	.	.	.	.	.	.	.	.	.	.	.	.
ENSG00000102452	.	1/0/0/M	.	.	0/0/1/U	.	0/1/0/B	.	.	.	.	.	.	.	.	.	.	.	.	.	.	.	0/0/1/U	.	.	1/0/0/M	.	.	.	.	.	.	.	.	.	.	.	.	.	.	.	0/0/1/U	.	.	.	.	.	.	.
ENSG00000102466	.	1/0/0/M	.	.	.	.	.	.	.	.	.	.	0/0/1/U	.	.	.	1/0/0/M	0/0/1/U	.	.	.	.	.	.	1/0/0/M	.	.	.	.	.	.	.	.	.	.	.	.	.	.	.	.	0/0/1/U	.	.	.	.	.	.	.
ENSG00000102468	.	.	.	.	.	.	.	.	.	.	.	.	.	.	.	.	.	.	.	.	.	.	.	.	.	.	.	.	.	.	.	.	.	.	.	.	.	.	.	.	.	.	.	.	.	.	.	.	.
ENSG00000102471	1/0/0/M	.	.	.	.	0/0/1/U	.	.	0/0/1/U	.	.	.	0/1/0/B	.	.	.	.	.	.	0/0/1/U	.	1/0/0/M	0/0/1/U	.	.	.	.	.	.	.	.	.	0/0/1/U	.	.	0/1/0/B	1/0/0/M	.	.	.	.	0/0/1/U	.	.	0/0/1/U	.	0/0/1/U	.	.
ENSG00000102531	.	.	.	.	.	.	.	.	.	.	.	.	0/0/1/U	.	.	.	.	.	.	.	.	.	0/0/1/U	.	.	.	.	.	.	.	.	.	.	.	.	.	.	.	.	.	.	.	.	.	.	.	.	.	.
ENSG00000102547	.	.	.	.	.	.	.	.	.	.	.	.	.	.	.	.	.	.	.	.	.	.	.	.	.	.	.	.	.	.	.	.	.	.	.	.	.	.	.	.	.	.	.	.	.	.	.	.	.
ENSG00000102580	.	.	.	.	.	.	.	.	.	.	.	.	.	.	.	.	.	.	.	.	.	.	.	.	.	.	.	.	.	.	.	.	.	.	.	.	.	.	.	.	.	.	.	.	.	.	.	.	.
ENSG00000102595	.	.	.	.	.	.	.	.	0/0/1/U	.	.	1/0/1/M	.	.	.	1/0/1/M	1/0/1/M	.	.	.	1/0/1/M	.	1/0/0/M	.	.	1/0/0/M	.	1/0/0/M	0/0/1/U	.	0/0/1/U	.	.	.	.	.	.	.	.	.	.	.	.	.	.	.	.	.	.
ENSG00000102606	.	.	.	0/1/0/B	0/0/1/U	.	1/0/0/M	.	0/0/1/U	.	0/0/1/U	0/0/1/U	1/0/0/M	.	.	0/0/1/U	1/0/0/M	1/0/0/M	.	.	.	.	.	.	1/0/0/M	.	.	.	1/0/0/M	.	.	.	.	.	.	.	.	.	.	.	.	.	.	.	.	.	.	.	.
ENSG00000102699	.	.	.	.	.	.	.	.	.	.	0/0/1/U	.	.	.	.	.	1/0/1/M	.	.	.	.	.	.	.	.	1/0/0/M	.	.	.	2/0/0/M	.	.	.	.	.	.	.	.	.	.	.	.	.	.	.	.	0/1/1/B	.	.
ENSG00000102710	.	.	.	.	.	.	.	.	.	.	.	.	.	.	.	.	.	.	.	.	.	.	.	.	.	.	.	.	.	.	.	.	.	.	.	.	.	.	.	.	.	.	.	.	.	.	.	.	.
ENSG00000102738	.	.	.	.	.	.	.	.	.	.	.	.	.	.	.	.	.	.	.	.	.	.	.	.	.	.	.	.	.	.	.	.	.	.	.	.	.	.	.	.	.	.	.	.	.	.	.	.	.
ENSG00000102743	.	.	.	.	.	.	.	.	.	.	.	.	.	.	.	.	.	.	.	.	.	.	.	.	.	.	.	.	.	.	.	.	.	.	.	.	.	.	.	.	.	.	.	.	.	.	.	.	.
ENSG00000102753	1/0/0/M	.	.	.	.	.	.	.	.	.	.	.	0/0/1/U	.	.	.	0/0/1/U	.	.	.	.	.	.	.	1/0/0/M	.	.	.	.	1/0/0/M	.	.	.	.	0/0/1/U	1/0/0/M	.	.	.	.	.	1/0/0/M	.	1/0/0/M	.	1/0/0/M	0/0/1/U	0/0/1/U	.
ENSG00000102755	.	.	.	.	.	.	.	.	.	.	.	.	.	.	.	.	.	.	.	.	.	.	.	.	.	.	.	.	.	.	.	.	.	.	.	.	1/0/0/M	.	.	1/0/0/M	.	.	.	.	.	.	.	.	.
ENSG00000102763	.	.	.	.	.	.	.	.	.	.	.	.	.	.	.	.	.	.	.	.	.	.	.	.	.	.	.	.	.	.	.	.	.	.	.	.	.	.	.	.	.	.	.	.	.	.	.	.	.
ENSG00000102781	.	.	.	.	.	.	.	.	.	.	.	.	.	.	.	.	.	.	.	.	.	.	.	.	.	.	.	.	.	.	.	.	.	.	.	.	.	.	.	.	.	.	.	.	.	.	.	.	.
ENSG00000102804	0/0/1/U	2/0/0/M	.	1/0/0/M	1/0/1/M	1/0/1/M	2/0/0/M	1/0/0/M	1/0/0/M	0/0/1/U	.	1/0/1/M	1/1/0/B	2/0/0/M	.	2/0/0/M	2/0/0/M	2/0/0/M	.	0/0/1/U	.	2/0/0/M	1/1/0/B	.	1/0/1/M	1/0/0/M	.	.	1/0/1/M	1/0/1/M	1/0/1/M	0/0/2/U	1/0/1/M	2/0/0/M	0/0/1/U	1/1/0/B	1/1/0/B	1/1/0/B	1/0/0/M	2/0/0/M	2/0/0/M	1/1/0/B	1/1/0/B	1/0/0/M	1/0/1/M	1/0/1/M	1/1/0/B	2/0/0/M	.
ENSG00000102805	.	.	.	.	.	.	.	.	.	.	.	.	.	.	.	.	.	.	.	.	.	.	.	.	.	.	.	.	.	.	.	.	.	.	.	.	.	.	.	.	.	.	.	.	.	.	.	.	.
ENSG00000102893	.	0/0/1/U	.	.	.	.	.	.	1/0/0/M	.	.	.	0/0/1/U	.	.	0/0/1/U	0/0/1/U	.	0/0/1/U	.	.	.	.	0/0/1/U	0/0/1/U	.	.	0/0/1/U	.	.	.	.	.	.	.	.	.	.	.	.	.	.	.	.	.	0/0/1/U	0/0/1/U	.	.
ENSG00000102897	.	.	.	.	.	.	.	.	.	.	.	.	.	.	.	.	.	.	.	.	.	.	.	.	.	.	.	.	.	.	.	.	.	.	.	.	.	.	.	.	.	.	.	.	.	.	.	.	.
ENSG00000102898	.	.	.	.	.	.	.	.	.	.	.	.	.	.	.	.	.	.	.	.	.	.	.	.	.	.	.	.	.	.	.	.	.	.	.	.	.	.	.	.	.	.	.	.	.	.	.	.	.
ENSG00000102901	.	.	.	.	.	.	.	.	.	.	.	.	.	.	.	.	.	.	.	.	.	.	.	.	.	.	.	.	.	.	.	.	.	.	.	.	.	.	.	.	.	.	.	.	.	.	.	.	.
ENSG00000102908	.	.	.	.	.	.	.	.	0/0/1/U	.	.	.	0/0/1/U	.	.	.	.	1/0/0/M	.	.	.	.	.	.	.	.	.	.	.	.	.	.	.	.	.	.	.	.	.	.	.	.	1/0/0/M	.	.	.	.	.	.
ENSG00000102910	.	.	.	1/0/0/M	.	.	.	.	0/0/1/U	.	.	.	.	.	.	.	0/1/0/B	.	.	.	1/0/0/M	1/0/0/M	.	.	1/0/0/M	0/0/1/U	.	1/0/0/M	.	.	.	.	1/0/0/M	.	.	.	.	.	.	.	.	.	.	1/0/0/M	1/0/0/M	.	.	.	.
ENSG00000102921	.	.	.	.	.	.	.	.	.	.	.	.	.	.	.	.	.	.	.	.	.	.	.	.	.	.	.	.	.	.	.	.	.	.	.	.	.	.	.	.	.	.	.	.	.	.	.	.	.
ENSG00000102924	.	.	.	.	.	.	.	.	.	.	.	.	.	.	.	.	.	.	.	.	.	.	.	.	.	.	.	.	.	.	.	.	.	.	.	.	.	.	.	.	.	.	.	.	.	.	.	.	.
ENSG00000102931	.	.	.	.	.	.	.	.	.	.	.	.	.	.	.	.	.	.	.	.	.	.	.	.	.	.	.	.	.	.	.	.	.	.	.	.	.	.	.	.	.	.	.	.	.	.	.	.	.
ENSG00000102967	.	.	.	.	.	.	.	.	.	.	.	.	.	.	.	.	.	.	.	.	.	.	.	.	.	.	.	.	.	.	.	.	.	.	.	.	.	.	.	.	.	.	.	.	.	.	.	.	.
ENSG00000102978	.	.	.	.	.	.	.	.	.	.	.	.	.	.	.	.	.	.	.	.	.	.	.	.	.	.	.	.	.	.	.	.	.	.	.	.	.	.	.	.	.	.	.	.	.	.	.	.	.
ENSG00000103005	.	.	.	.	.	.	.	.	.	.	.	.	.	.	.	.	.	.	.	.	.	.	.	.	.	.	.	.	.	.	.	.	.	.	.	.	.	.	.	.	.	.	.	.	.	.	.	.	.
ENSG00000103018	.	.	.	.	1/0/0/M	.	.	.	0/0/1/U	.	.	.	.	.	.	.	.	.	.	.	.	.	.	.	.	.	.	.	.	.	.	.	.	.	.	.	1/0/0/M	.	.	.	1/0/0/M	.	.	.	.	.	.	.	.
ENSG00000103021	.	.	.	.	.	.	.	.	.	.	.	.	.	.	.	.	.	.	.	.	.	.	.	.	.	.	.	.	.	.	.	.	.	.	.	.	.	.	.	.	.	.	.	.	.	.	.	.	.
ENSG00000103024	.	.	.	.	.	.	.	.	.	.	.	.	.	.	.	.	.	.	.	.	.	.	.	.	.	.	.	.	.	.	.	.	.	.	.	.	.	.	.	.	.	.	.	.	.	.	.	.	.
ENSG00000103034	.	.	.	.	.	.	.	.	.	.	.	.	.	.	.	.	.	.	.	.	.	.	.	.	.	.	.	.	.	.	.	.	.	.	.	.	.	.	.	.	.	.	.	.	.	.	.	.	.
ENSG00000103037	.	.	.	.	.	.	.	.	.	.	.	.	.	.	.	.	.	.	.	.	.	.	.	.	.	.	.	.	.	.	.	.	.	.	.	.	.	.	.	.	.	.	.	.	.	.	.	.	.
ENSG00000103051	.	.	.	.	.	.	.	.	.	.	.	.	.	.	.	.	.	.	.	.	.	.	.	.	.	.	.	.	.	.	.	.	.	.	.	.	.	.	.	.	.	.	.	.	.	.	.	.	.
ENSG00000103061	.	.	.	.	.	.	.	.	.	.	.	.	.	.	.	.	.	.	.	.	.	.	.	.	.	.	.	.	.	.	.	.	.	.	.	.	.	.	.	.	.	.	.	.	.	.	.	.	.
ENSG00000103091	.	0/0/1/U	0/0/1/U	.	.	.	.	.	.	.	.	.	.	.	.	.	.	.	.	.	1/0/0/M	.	0/0/1/U	.	.	.	.	.	0/0/1/U	.	.	.	0/0/1/U	0/0/1/U	.	.	.	.	.	.	1/0/0/M	.	.	.	.	.	0/0/1/U	.	.
ENSG00000103111	.	1/0/0/M	.	.	.	0/0/1/U	.	.	.	.	.	.	.	.	.	1/0/0/M	0/0/1/U	.	.	0/0/1/U	.	1/0/0/M	.	1/0/0/M	.	1/0/0/M	0/0/1/U	.	.	.	.	.	.	.	1/0/0/M	.	.	.	.	.	.	0/0/1/U	.	.	.	.	.	.	.
ENSG00000103121	.	0/0/1/U	1/0/0/M	.	1/0/0/M	0/0/1/U	.	1/0/0/M	0/1/0/B	0/0/1/U	.	.	0/1/0/B	.	0/0/1/U	0/0/1/U	.	0/0/1/U	.	.	0/1/0/B	.	.	0/1/0/B	0/0/1/U	0/0/1/U	0/0/1/U	.	0/0/1/U	0/1/0/B	.	.	.	1/0/0/M	.	1/0/0/M	.	.	.	.	0/0/1/U	0/1/0/B	0/1/0/B	.	1/0/0/M	0/0/1/U	0/0/1/U	0/0/1/U	.
ENSG00000103160	.	0/0/1/U	.	0/0/1/U	.	.	.	.	.	.	.	.	.	.	.	.	0/0/1/U	.	1/0/0/M	.	1/0/0/M	.	.	.	1/0/0/M	.	.	.	.	1/0/0/M	.	0/0/1/U	.	.	.	.	.	.	.	.	.	1/0/0/M	.	.	.	.	.	.	.
ENSG00000103184	.	.	.	.	.	.	.	.	.	.	.	.	.	.	.	.	.	.	.	.	.	.	.	.	.	.	.	.	.	.	.	.	.	.	.	.	.	.	.	.	.	.	.	.	.	.	.	.	.
ENSG00000103194	.	.	.	.	.	.	.	.	.	.	.	.	.	.	.	.	.	.	.	.	.	.	.	.	.	.	.	.	.	.	.	.	.	.	.	.	.	.	.	.	.	.	.	.	.	.	.	.	.
ENSG00000103196	.	.	.	.	.	.	.	.	.	.	.	.	.	.	.	.	.	.	.	.	.	.	.	.	.	.	.	.	.	.	.	.	.	.	.	.	.	.	.	.	.	.	.	.	.	.	.	.	.
ENSG00000103226	.	.	.	.	.	.	.	.	.	.	.	.	.	.	.	.	.	.	.	.	.	.	.	.	.	.	.	.	.	.	.	.	.	.	.	.	.	.	.	.	.	.	.	.	.	.	.	.	.
ENSG00000103241	.	.	.	.	.	.	.	.	.	.	.	.	.	.	.	.	.	.	.	.	.	.	.	.	.	.	.	.	.	.	.	.	.	.	.	.	.	.	.	.	.	.	.	.	.	.	.	.	.
ENSG00000103249	.	.	.	.	.	.	.	.	.	.	.	.	.	.	.	.	.	.	.	.	.	.	.	.	.	.	.	.	.	.	.	.	.	.	.	.	.	.	.	.	.	.	.	.	.	.	.	.	.
ENSG00000103260	.	.	.	.	.	.	.	.	.	.	.	.	.	.	.	.	.	.	.	.	.	.	.	.	.	.	.	.	.	.	.	.	.	.	.	.	.	.	.	.	.	.	.	.	.	.	.	.	.
ENSG00000103319	.	.	.	.	.	.	.	.	.	.	.	.	.	.	.	.	.	.	.	.	.	.	.	.	.	.	.	.	.	.	.	.	.	.	.	.	.	.	.	.	.	.	.	.	.	.	.	.	.
ENSG00000103342	.	.	2/0/0/M	.	2/0/0/M	.	2/0/0/M	.	.	.	.	.	.	.	.	.	2/0/0/M	.	.	.	.	.	.	.	2/0/0/M	.	.	.	.	.	.	.	.	.	.	.	.	.	.	.	.	.	.	.	.	.	.	.	0/0/2/U
ENSG00000103351	1/0/0/M	.	.	.	.	.	0/0/1/U	1/0/0/M	.	1/0/0/M	.	.	.	.	.	.	.	0/0/1/U	.	0/0/1/U	.	.	.	.	.	.	.	.	.	.	.	.	.	.	.	.	.	.	.	.	.	0/0/1/U	.	.	.	.	.	.	.
ENSG00000103353	.	.	.	.	.	.	.	.	.	.	.	.	.	.	.	.	.	.	.	.	.	.	.	.	.	.	.	.	.	.	.	.	.	.	.	.	.	.	.	.	.	.	.	.	.	.	.	.	.
ENSG00000103356	.	.	.	.	.	.	.	.	.	.	.	.	.	.	.	.	.	.	.	.	.	.	.	.	.	.	.	.	.	.	.	.	.	.	.	.	.	.	.	.	.	.	.	.	.	.	.	.	.
ENSG00000103363	.	.	.	.	.	.	.	.	.	.	.	.	.	.	.	.	.	.	.	.	.	.	.	.	.	.	.	.	.	.	.	.	.	.	.	.	.	.	.	.	.	.	.	.	.	.	.	.	.
ENSG00000103365	.	.	.	.	.	.	.	.	.	.	.	.	.	.	.	.	.	.	.	.	.	.	.	.	.	.	.	.	.	.	.	.	.	.	.	.	.	.	.	.	.	.	.	.	.	.	.	.	.
ENSG00000103404	.	2/0/0/M	.	.	.	.	.	.	0/2/0/B	2/0/0/M	.	2/0/0/M	.	.	.	0/0/1/U	2/0/0/M	0/0/1/U	.	1/0/1/M	.	2/0/0/M	2/0/0/M	.	2/0/0/M	.	.	.	0/0/2/U	.	.	.	0/0/1/U	.	0/0/1/U	0/0/2/U	.	.	.	.	.	2/0/0/M	.	.	.	.	.	0/0/2/U	.
ENSG00000103415	.	.	.	.	.	.	.	.	.	.	.	.	.	.	.	.	.	.	.	.	.	.	.	.	.	.	.	.	.	.	.	.	.	.	.	.	.	.	.	.	.	.	.	.	.	.	.	.	.
ENSG00000103429	.	.	.	.	.	.	.	.	.	.	.	.	.	.	.	.	.	.	.	.	.	.	.	.	.	.	.	.	.	.	.	.	.	.	.	.	.	.	.	.	.	.	.	.	.	.	.	.	.
ENSG00000103449	.	.	.	.	.	.	.	.	.	.	.	.	.	.	.	.	.	.	.	.	.	.	.	.	.	.	.	.	.	.	.	.	.	.	.	.	.	.	.	.	.	.	.	.	.	.	.	.	.
ENSG00000103472	.	.	1/0/0/M	.	.	0/0/1/U	.	.	1/0/0/M	.	.	.	.	0/0/1/U	.	.	.	.	.	.	.	.	.	0/0/1/U	.	.	.	.	.	1/0/0/M	.	.	.	0/0/1/U	.	.	.	.	1/0/0/M	0/0/1/U	.	.	.	.	.	0/0/1/U	.	1/0/0/M	1/0/0/M
ENSG00000103479	.	.	.	.	.	.	.	.	.	.	.	.	.	.	.	.	.	.	.	.	.	.	.	.	.	.	.	.	.	.	.	.	.	.	.	.	.	.	.	.	.	.	.	.	.	.	.	.	.
ENSG00000103485	.	.	.	.	.	.	.	.	.	.	.	.	.	.	.	.	.	.	.	.	.	.	.	.	.	.	.	.	.	.	.	.	.	.	.	.	.	.	.	.	.	.	.	.	.	.	.	.	.
ENSG00000103489	.	.	.	.	1/0/0/M	.	.	.	.	.	.	.	.	.	.	.	.	.	.	.	.	.	1/0/0/M	.	.	0/0/1/U	.	.	.	.	.	.	.	0/0/1/U	.	1/0/0/M	1/0/0/M	0/0/1/U	.	.	1/0/0/M	.	0/1/0/B	1/0/0/M	0/1/0/B	.	0/0/1/U	.	0/0/1/U
ENSG00000103494	.	.	.	.	.	.	.	.	.	.	.	.	.	.	.	.	.	.	.	.	.	.	.	.	.	.	.	.	.	.	.	.	.	.	.	.	.	.	.	.	.	.	.	.	.	.	.	.	.
ENSG00000103502	.	.	.	.	.	.	.	.	.	.	.	.	.	.	.	.	.	.	.	.	.	.	.	.	.	.	.	.	.	.	.	.	.	.	.	.	.	.	.	.	.	.	.	.	.	.	.	.	.
ENSG00000103512	.	.	.	.	.	.	.	.	.	.	.	.	.	.	.	.	.	.	.	.	.	.	.	.	.	.	.	.	.	.	.	.	.	.	.	.	.	.	.	.	.	.	.	.	.	.	.	.	.
ENSG00000103528	.	.	.	.	0/0/1/U	.	.	.	1/0/0/M	.	.	1/0/0/M	.	.	.	0/0/1/U	0/1/0/B	0/0/1/U	.	.	.	.	0/0/1/U	.	0/1/0/B	0/1/0/B	.	.	.	.	.	.	.	.	0/0/1/U	.	0/0/1/U	.	.	.	.	1/0/0/M	.	.	0/0/1/U	0/0/1/U	.	.	.
ENSG00000103540	.	.	.	.	0/0/1/U	.	0/1/0/B	.	.	.	1/0/0/M	.	0/0/1/U	1/0/0/M	.	0/0/1/U	.	1/0/0/M	.	.	0/0/1/U	.	.	0/0/1/U	.	1/0/0/M	1/0/0/M	.	.	.	.	0/1/0/B	.	.	.	.	.	.	.	.	.	.	.	.	.	1/0/0/M	.	.	.
ENSG00000103544	.	.	.	.	.	.	.	.	.	.	.	.	.	.	.	.	.	.	.	.	.	.	.	.	.	.	.	.	.	.	.	.	.	.	.	.	.	.	.	.	.	.	.	.	.	.	.	.	.
ENSG00000103550	.	.	.	.	.	.	.	.	.	.	.	.	.	.	.	.	.	.	.	.	.	.	.	.	.	.	.	.	.	.	.	.	.	.	.	.	.	.	.	.	.	.	.	.	.	.	.	.	.
ENSG00000103591	.	.	.	.	.	.	.	.	.	.	.	.	.	.	.	.	.	.	.	.	.	.	.	.	.	.	.	.	.	.	.	.	.	.	.	.	.	.	.	.	.	.	.	.	.	.	.	.	.
ENSG00000103642	.	.	.	.	.	.	.	.	.	.	.	.	.	.	.	.	.	.	.	.	.	.	.	.	.	.	.	.	.	.	.	.	.	.	.	.	.	.	.	.	.	.	.	.	.	.	.	.	.
ENSG00000103647	1/0/0/M	.	.	.	.	.	.	.	.	0/0/1/U	.	.	0/1/0/B	.	.	.	.	.	1/0/0/M	.	.	.	0/0/1/U	.	.	.	.	.	.	.	.	.	.	.	.	.	.	.	.	.	.	0/0/1/U	.	.	.	1/0/0/M	.	.	.
ENSG00000103657	.	.	.	.	1/0/0/M	.	.	.	0/1/0/B	.	.	.	0/0/1/U	0/0/1/U	.	.	0/0/1/U	0/0/1/U	.	.	.	.	.	.	.	.	.	.	.	.	.	.	.	.	.	.	.	.	.	.	1/0/0/M	.	.	.	.	.	0/0/1/U	.	.
ENSG00000103671	.	.	.	.	.	.	.	.	.	.	.	.	.	.	.	.	.	.	.	.	.	.	.	.	.	.	.	.	.	.	.	.	.	.	.	.	.	.	.	.	.	.	.	.	.	.	.	.	.
ENSG00000103740	.	.	.	.	.	.	.	.	.	.	.	.	.	.	.	.	.	.	.	.	.	.	.	.	.	.	.	.	.	.	.	.	.	.	.	.	.	.	.	.	.	.	.	.	.	.	.	.	.
ENSG00000103742	1/0/0/M	1/0/0/M	.	1/0/0/M	.	1/0/0/M	.	1/0/0/M	1/0/0/M	0/0/1/U	.	.	1/0/0/M	0/0/1/U	.	1/0/0/M	1/0/0/M	0/0/1/U	.	.	.	.	1/0/0/M	.	.	1/0/0/M	.	.	.	.	.	.	0/0/1/U	.	0/0/1/U	.	.	1/0/0/M	.	.	1/0/0/M	1/0/0/M	.	.	1/0/0/M	0/0/1/U	.	1/0/0/M	.
ENSG00000103769	.	.	.	.	.	.	.	.	.	.	.	.	.	.	.	.	.	.	.	.	.	.	.	.	.	.	.	.	.	.	.	.	.	.	.	.	.	.	.	.	.	.	.	.	.	.	.	.	.
ENSG00000103855	.	.	.	.	.	.	.	.	.	.	.	.	.	.	.	.	.	.	.	.	.	.	.	.	.	.	.	.	.	.	.	.	.	.	.	.	.	.	.	.	.	.	.	.	.	.	.	.	.
ENSG00000103932	.	.	.	.	.	.	.	.	.	.	.	.	.	.	.	.	.	.	.	.	.	.	.	.	.	.	.	.	.	.	.	.	.	.	.	.	.	.	.	.	.	.	.	.	.	.	.	.	.
ENSG00000103978	.	.	.	.	.	.	.	.	.	.	.	.	.	.	.	.	.	.	.	.	.	.	.	.	.	.	.	.	.	.	.	.	.	.	.	.	.	.	.	.	.	.	.	.	.	.	.	.	.
ENSG00000103994	.	.	.	.	.	.	.	.	.	.	.	.	.	.	.	.	.	.	.	.	.	.	.	.	.	.	.	.	.	.	.	.	.	.	.	.	.	.	.	.	.	.	.	.	.	.	.	.	.
ENSG00000104047	.	.	.	.	1/0/0/M	0/0/1/U	.	.	.	.	1/0/0/M	.	.	.	.	.	1/0/0/M	.	.	0/0/1/U	0/0/1/U	1/0/0/M	.	1/0/0/M	1/0/0/M	.	.	1/0/0/M	.	.	.	.	1/0/0/M	.	0/0/1/U	0/0/1/U	.	.	.	.	.	0/1/0/B	.	.	.	.	1/0/0/M	.	.
ENSG00000104059	.	.	.	.	.	.	.	.	.	.	.	.	.	.	.	.	.	.	.	.	.	.	.	.	.	.	.	.	.	.	.	.	.	.	.	.	.	.	.	.	.	.	.	.	.	.	.	.	.
ENSG00000104067	.	.	.	.	.	.	.	.	.	.	.	.	.	.	.	.	.	.	.	.	.	.	.	.	.	.	.	.	.	.	.	.	.	.	.	.	.	.	.	.	.	.	.	.	.	.	.	.	.
ENSG00000104093	.	.	.	.	.	.	.	.	.	.	.	.	.	.	.	.	.	.	.	.	.	.	.	.	.	.	.	.	.	.	.	.	.	.	.	.	.	.	.	.	.	.	.	.	.	.	.	.	.
ENSG00000104112	0/0/1/U	.	.	0/0/1/U	.	.	.	.	0/0/1/U	.	.	0/0/1/U	0/0/1/U	0/0/1/U	.	0/0/1/U	0/0/1/U	0/0/1/U	.	.	.	.	.	.	0/0/1/U	1/0/0/M	.	.	.	.	.	.	.	0/0/1/U	.	0/1/0/B	0/1/0/B	.	.	.	.	.	0/0/1/U	.	.	0/0/1/U	.	1/0/0/M	.
ENSG00000104131	.	.	.	.	.	.	.	.	.	.	.	.	.	.	.	.	.	.	.	.	.	.	.	.	.	.	.	.	.	.	.	.	.	.	.	.	.	.	.	.	.	.	.	.	.	.	.	.	.
ENSG00000104154	2/0/0/M	.	.	.	.	0/0/2/U	.	.	.	.	.	.	.	.	2/0/0/M	0/0/1/U	2/0/0/M	.	.	.	.	.	.	.	.	.	.	.	.	.	2/0/0/M	.	.	.	.	.	.	.	.	.	.	0/0/1/U	.	.	.	.	.	.	.
ENSG00000104177	.	.	.	.	.	.	.	.	.	.	.	.	.	.	.	.	.	.	.	.	.	.	.	.	.	.	.	.	.	.	.	.	.	.	.	.	.	.	.	.	.	.	.	.	.	.	.	.	.
ENSG00000104218	.	.	.	.	.	.	.	.	.	.	.	.	.	.	.	.	.	.	.	.	.	.	.	.	.	.	.	.	.	.	.	.	.	.	.	.	.	.	.	.	.	.	.	.	.	.	.	.	.
ENSG00000104219	.	.	.	.	.	0/0/1/U	.	.	.	0/0/1/U	.	.	0/1/0/B	.	.	.	.	.	.	1/0/0/M	.	1/0/0/M	.	.	.	.	.	.	.	.	.	.	.	.	.	.	1/0/0/M	0/0/1/U	.	.	.	.	1/0/0/M	.	0/0/1/U	.	.	0/0/1/U	.
ENSG00000104228	.	.	.	.	.	.	.	.	.	.	.	.	1/0/0/M	.	.	.	1/0/0/M	.	.	.	1/0/0/M	.	.	.	.	.	.	.	.	.	.	.	.	.	.	.	.	.	.	.	.	.	.	.	.	.	.	.	.
ENSG00000104231	.	.	.	.	1/0/0/M	0/0/1/U	1/0/0/M	.	.	.	.	.	1/0/0/M	.	.	1/0/0/M	0/1/0/B	.	.	.	.	.	.	1/0/0/M	1/0/0/M	.	.	.	.	.	.	.	.	.	0/0/1/U	1/0/0/M	.	.	.	.	.	0/0/1/U	.	.	.	.	.	.	.
ENSG00000104267	.	.	.	.	.	.	.	.	.	.	.	.	.	.	.	.	.	.	.	.	.	.	.	.	.	.	.	.	.	.	.	.	.	.	.	.	.	.	.	.	.	.	.	.	.	.	.	.	.
ENSG00000104290	.	.	.	.	.	.	.	.	.	.	.	.	.	.	.	.	.	.	.	.	.	.	.	.	.	.	.	.	.	.	.	.	.	.	.	.	.	.	.	.	.	.	.	.	.	.	.	.	.
ENSG00000104320	3/0/0/M	.	.	.	.	.	.	0/0/1/U	1/0/2/M	.	0/0/1/U	.	1/0/2/M	.	.	0/0/1/U	0/0/2/U	3/0/0/M	.	.	.	.	0/0/2/U	3/0/0/M	0/0/2/U	1/0/2/M	.	.	2/0/0/M	.	2/1/0/B	2/0/1/M	.	.	.	2/0/1/M	.	3/0/0/M	0/0/1/U	.	.	.	.	.	.	.	.	.	.
ENSG00000104331	.	.	.	.	.	.	.	.	.	.	.	.	0/0/1/U	.	.	.	0/0/3/U	.	.	.	.	.	.	.	0/0/2/U	1/0/1/M	2/0/1/M	2/0/0/M	3/0/0/M	3/0/0/M	.	.	.	.	.	.	.	.	1/0/1/M	.	.	.	.	.	.	1/0/0/M	3/0/0/M	.	.
ENSG00000104332	.	.	.	.	.	.	.	.	.	.	.	.	.	.	.	.	.	.	.	.	.	.	.	.	.	.	.	.	.	.	.	.	.	.	.	.	.	.	.	.	.	.	.	.	.	.	.	.	.
ENSG00000104341	.	.	.	.	.	.	.	.	0/0/1/U	.	.	.	0/0/1/U	.	.	.	0/0/1/U	0/0/1/U	.	.	.	.	.	.	.	.	.	.	.	.	1/0/0/M	.	.	.	.	.	1/0/0/M	.	.	.	.	.	.	.	.	.	.	.	.
ENSG00000104343	.	.	.	.	.	.	.	.	.	.	.	.	.	.	.	.	.	.	.	.	.	.	.	.	.	.	.	.	.	.	.	.	.	.	.	.	.	.	.	.	.	.	.	.	.	.	.	.	.
ENSG00000104365	.	.	.	.	.	.	.	.	.	.	.	.	.	.	.	.	.	.	.	.	.	.	.	.	.	.	.	.	.	.	.	.	.	.	.	.	.	.	.	.	.	.	.	.	.	.	.	.	.
ENSG00000104381	.	.	.	.	.	.	.	.	.	.	.	.	.	.	.	.	.	.	.	.	.	.	.	.	.	.	.	.	.	.	.	.	.	.	.	.	.	.	.	.	.	.	.	.	.	.	.	.	.
ENSG00000104388	0/0/1/U	1/0/0/M	.	0/0/1/U	1/0/0/M	1/0/0/M	.	0/0/1/U	0/1/0/B	0/0/1/U	1/0/0/M	1/0/0/M	1/1/1/B	.	.	1/0/0/M	0/0/1/U	1/0/0/M	3/0/0/M	.	1/0/0/M	.	1/0/0/M	.	.	.	.	.	0/0/1/U	.	.	3/0/0/M	0/0/1/U	.	0/0/1/U	3/0/0/M	1/0/0/M	2/0/1/M	.	0/0/1/U	.	1/1/0/B	3/0/0/M	1/0/0/M	1/1/0/B	.	.	0/0/1/U	.
ENSG00000104408	.	.	.	.	.	0/0/1/U	0/0/1/U	.	.	.	1/0/0/M	.	.	.	.	.	.	.	.	.	.	.	.	.	.	.	.	.	.	.	.	.	.	1/0/0/M	.	.	.	.	0/1/0/B	.	.	.	.	.	.	.	.	.	.
ENSG00000104412	.	.	.	.	.	.	.	.	.	.	.	.	.	.	.	.	.	.	.	.	.	.	.	.	.	.	.	.	.	.	.	.	.	.	.	.	.	.	.	.	.	.	.	.	.	.	.	.	.
ENSG00000104419	.	.	.	.	.	.	.	.	.	.	.	.	.	.	.	.	.	.	.	.	.	.	.	.	.	.	.	.	.	.	.	.	.	.	.	.	.	.	.	.	.	.	.	.	.	.	.	.	.
ENSG00000104427	.	.	.	.	.	.	.	.	.	.	.	.	.	.	.	.	.	.	.	.	.	.	.	.	.	.	.	.	.	.	.	.	.	.	.	.	.	.	.	.	.	.	.	.	.	.	.	.	.
ENSG00000104442	.	.	.	.	.	.	.	.	.	.	.	.	.	.	.	.	.	.	.	.	.	.	.	.	.	.	.	.	.	.	1/0/0/M	.	.	.	.	1/0/0/M	.	.	.	.	.	.	.	.	.	.	1/0/0/M	.	.
ENSG00000104450	.	.	.	.	.	.	.	.	.	.	.	.	.	.	.	.	.	.	.	.	.	.	.	.	.	.	.	.	.	.	.	.	.	.	.	.	.	.	.	.	.	.	.	.	.	.	.	.	.
ENSG00000104490	.	.	.	.	.	.	.	.	.	.	.	.	.	.	.	.	.	.	.	.	.	.	.	.	.	.	.	.	.	.	.	.	.	.	.	.	.	.	.	.	.	.	.	.	.	.	.	.	.
ENSG00000104517	.	.	.	.	.	.	.	.	0/1/0/B	.	.	.	0/0/1/U	.	.	.	.	1/0/0/M	.	.	.	.	.	.	.	.	.	.	.	.	.	.	.	.	.	1/0/0/M	.	.	.	.	.	0/0/1/U	.	.	.	1/0/0/M	.	.	.
ENSG00000104549	.	.	.	.	.	.	.	.	.	.	.	.	.	.	.	.	.	.	.	.	.	.	.	.	.	.	.	.	.	.	.	.	.	.	.	.	.	.	.	.	.	.	.	.	.	.	.	.	.
ENSG00000104613	.	.	.	.	.	.	.	.	.	.	.	.	.	.	.	.	.	.	.	.	.	.	.	.	.	.	.	.	.	.	.	.	.	.	.	.	.	.	.	.	.	.	.	.	.	.	.	.	.
ENSG00000104626	.	.	.	.	.	.	.	.	.	.	.	.	.	.	.	.	.	.	.	.	.	.	.	.	.	.	.	.	.	.	.	.	.	.	.	.	.	.	.	.	.	.	.	.	.	.	.	.	.
ENSG00000104635	.	.	.	.	.	.	.	.	.	.	.	.	.	.	.	.	.	.	.	.	.	.	.	.	.	.	.	.	.	.	.	.	.	.	.	.	.	.	.	.	.	.	.	.	.	.	.	.	.
ENSG00000104643	.	.	.	.	.	.	.	.	.	.	.	.	.	.	.	.	.	.	.	.	.	.	.	.	.	.	.	.	.	.	.	.	.	.	.	.	.	.	.	.	.	.	.	.	.	.	.	.	.
ENSG00000104660	.	.	.	.	.	.	.	.	.	.	.	.	.	.	.	.	.	.	.	.	.	.	.	.	.	.	.	.	.	.	.	.	.	.	.	.	.	.	.	.	.	.	.	.	.	.	.	.	.
ENSG00000104671	.	.	.	.	.	.	.	.	.	.	.	.	.	.	.	.	.	.	.	.	.	.	.	.	.	.	.	.	.	.	.	.	.	.	.	.	.	.	.	.	.	.	.	.	.	.	.	.	.
ENSG00000104679	.	.	.	.	.	.	.	.	.	.	.	.	.	.	.	.	.	.	.	.	.	.	.	.	.	.	.	.	.	.	.	.	.	.	.	.	.	.	.	.	.	.	.	.	.	.	.	.	.
ENSG00000104687	.	.	.	.	.	.	.	.	.	.	.	.	.	.	.	.	.	.	.	.	.	.	.	.	.	.	.	.	.	.	.	.	.	.	.	.	.	.	.	.	.	.	.	.	.	.	.	.	.
ENSG00000104691	.	.	.	.	.	.	0/1/0/B	.	0/1/0/B	.	.	.	.	0/0/1/U	.	.	0/1/0/B	0/0/1/U	.	.	.	.	.	.	.	.	.	.	.	.	0/1/0/B	.	.	.	.	.	.	.	.	.	.	.	.	.	.	.	.	.	.
ENSG00000104695	.	.	.	.	.	.	.	.	.	.	.	.	.	.	.	.	.	.	.	.	.	.	.	.	.	.	.	.	.	.	.	.	.	.	.	.	.	.	.	.	.	.	.	.	.	.	.	.	.
ENSG00000104714	.	.	.	.	.	.	.	.	.	.	.	.	.	.	.	.	.	.	.	.	.	.	.	.	.	.	.	.	.	.	.	.	.	.	.	.	.	.	.	.	.	.	.	.	.	.	.	.	.
ENSG00000104722	.	.	.	.	.	.	.	.	.	.	.	.	.	.	.	.	.	.	.	.	.	.	.	.	.	.	.	.	.	.	.	.	.	.	.	.	.	.	.	.	.	.	.	.	.	.	.	.	.
ENSG00000104723	.	.	.	.	.	.	.	.	.	.	.	.	.	.	.	.	.	.	.	.	.	.	.	.	.	.	.	.	.	.	.	.	.	.	.	.	.	.	.	.	.	.	.	.	.	.	.	.	.
ENSG00000104725	.	.	.	.	1/0/0/M	.	.	0/0/2/U	.	0/0/2/U	.	0/0/1/U	0/2/0/B	1/1/0/B	.	0/0/1/U	0/0/2/U	.	.	.	.	.	.	.	2/0/0/M	.	.	.	.	.	.	.	.	.	.	.	.	.	.	.	.	.	.	.	.	.	.	.	.
ENSG00000104728	.	.	.	.	.	.	.	.	.	.	.	.	.	.	.	.	.	.	.	.	.	.	.	.	.	.	.	.	.	.	.	.	.	.	.	.	.	.	.	.	.	.	.	.	.	.	.	.	.
ENSG00000104731	.	.	.	.	.	.	.	.	.	.	.	.	.	.	.	.	.	.	.	.	.	.	.	.	.	.	.	.	.	.	.	.	.	.	.	.	.	.	.	.	.	.	.	.	.	.	.	.	.
ENSG00000104763	.	0/0/1/U	.	1/0/0/M	0/0/2/U	.	2/0/1/M	.	.	0/0/2/U	.	.	0/3/0/B	.	.	0/0/3/U	0/0/1/U	.	.	.	.	0/0/3/U	0/2/0/B	.	0/0/1/U	0/0/2/U	0/0/1/U	.	0/0/3/U	.	.	0/0/2/U	2/1/0/B	.	0/0/1/U	0/0/1/U	0/0/1/U	0/0/2/U	.	.	.	0/0/3/U	0/2/1/B	.	.	0/0/2/U	0/0/1/U	.	0/0/1/U
ENSG00000104765	.	.	.	.	.	.	.	.	.	.	.	.	.	.	.	.	.	.	.	.	.	.	.	.	.	.	.	.	.	.	.	.	.	.	.	.	.	.	.	.	.	.	.	.	.	.	.	.	.
ENSG00000104805	.	.	.	.	.	.	.	.	.	.	.	.	.	.	.	.	.	.	.	.	.	.	.	.	.	.	.	.	.	.	.	.	.	.	.	.	.	.	.	.	.	.	.	.	.	.	.	.	.
ENSG00000104823	.	.	.	.	.	.	.	.	.	.	.	.	.	.	.	.	.	.	.	.	.	.	.	.	.	.	.	.	.	.	.	.	.	.	.	.	.	.	.	.	.	.	.	.	.	.	.	.	.
ENSG00000104833	.	.	.	.	.	.	.	.	.	.	.	.	.	.	.	.	.	.	.	.	.	.	.	.	.	.	.	.	.	.	.	.	.	.	.	.	.	.	.	.	.	.	.	.	.	.	.	.	.
ENSG00000104872	.	.	.	.	.	.	.	.	.	.	.	.	.	.	.	.	.	.	.	.	.	.	.	.	.	.	.	.	.	.	.	.	.	.	.	.	.	.	.	.	.	.	.	.	.	.	.	.	.
ENSG00000104881	.	.	.	.	.	.	.	.	.	.	.	.	.	.	.	.	.	.	.	.	.	.	.	.	.	.	.	.	.	.	.	.	.	.	.	.	.	.	.	.	.	.	.	.	.	.	.	.	.
ENSG00000104960	.	.	.	.	.	.	.	.	.	.	.	.	.	.	.	.	.	.	.	.	.	.	.	.	.	.	.	.	.	.	.	.	.	.	.	.	.	.	.	.	.	.	.	.	.	.	.	.	.
ENSG00000104964	.	.	.	.	.	.	.	.	.	.	.	.	.	.	.	.	.	.	.	.	.	.	.	.	.	.	.	.	.	.	.	.	.	.	.	.	.	.	.	.	.	.	.	.	.	.	.	.	.
ENSG00000104967	2/0/1/M	.	.	.	.	.	0/0/1/U	1/0/0/M	0/0/2/U	.	3/0/0/M	.	1/0/1/M	.	.	.	0/1/2/B	2/0/0/M	.	.	.	.	2/0/1/M	.	0/3/0/B	1/0/1/M	1/0/1/M	.	.	.	.	.	.	.	0/0/1/U	.	0/0/2/U	0/0/1/U	.	.	.	1/0/1/M	0/0/3/U	.	.	2/0/0/M	0/0/1/U	.	.
ENSG00000104969	.	.	.	.	.	.	.	.	.	.	.	.	.	.	.	.	.	.	.	.	.	.	.	.	.	.	.	.	.	.	.	.	.	.	.	.	.	.	.	.	.	.	.	.	.	.	.	.	.
ENSG00000104979	.	.	.	.	.	.	.	.	.	.	.	.	.	.	.	.	.	.	.	.	.	.	.	.	.	.	.	.	.	.	.	.	.	.	.	.	.	.	.	.	.	.	.	.	.	.	.	.	.
ENSG00000104980	.	.	.	.	.	.	.	.	.	.	.	.	.	.	.	.	.	.	.	.	.	.	.	.	.	.	.	.	.	.	.	.	.	.	.	.	.	.	.	.	.	.	.	.	.	.	.	.	.
ENSG00000104998	.	.	.	.	.	.	.	.	.	.	.	.	.	.	.	.	.	.	.	.	.	.	.	.	.	.	.	.	.	.	.	.	.	.	.	.	.	.	.	.	.	.	.	.	.	.	.	.	.
ENSG00000105135	.	.	.	.	.	.	.	.	.	.	.	.	.	.	.	.	.	.	.	.	.	.	.	.	.	.	.	.	.	.	.	.	.	.	.	.	.	.	.	.	.	.	.	.	.	.	.	.	.
ENSG00000105136	.	.	.	.	.	.	.	.	.	.	.	.	.	.	.	.	.	.	.	.	.	.	.	.	.	.	.	.	.	.	.	.	.	.	.	.	.	.	.	.	.	.	.	.	.	.	.	.	.
ENSG00000105143	.	.	.	.	.	.	.	.	.	.	.	.	.	.	.	.	.	.	.	.	.	.	.	.	.	.	.	.	.	.	.	.	.	.	.	.	.	.	.	.	.	.	.	.	.	.	.	.	.
ENSG00000105185	.	.	.	1/0/0/M	1/0/0/M	0/0/1/U	.	.	.	.	.	.	.	.	.	1/0/0/M	1/0/0/M	.	.	.	.	.	.	1/0/0/M	.	.	.	.	.	.	.	.	.	.	.	.	0/0/1/U	.	.	.	.	.	.	.	.	.	.	.	.
ENSG00000105186	.	.	.	.	.	.	.	.	.	.	.	.	.	.	.	.	.	.	.	.	.	.	.	.	.	.	.	.	.	.	.	.	.	.	.	.	.	.	.	.	.	.	.	.	.	.	.	.	.
ENSG00000105193	.	.	.	.	.	.	.	.	.	.	.	.	.	.	.	.	.	.	.	.	.	.	.	.	.	.	.	.	.	.	.	.	.	.	.	.	.	.	.	.	.	.	.	.	.	.	.	.	.
ENSG00000105202	.	.	.	.	.	.	.	.	.	.	.	.	.	.	.	.	.	.	.	.	.	.	.	.	.	.	.	.	.	.	.	.	.	.	.	.	.	.	.	.	.	.	.	.	.	.	.	.	.
ENSG00000105220	.	1/0/0/M	.	.	.	0/0/1/U	.	0/0/1/U	.	.	.	0/0/1/U	0/1/0/B	1/0/0/M	.	.	0/0/1/U	0/1/0/B	0/0/1/U	.	.	.	0/1/0/B	.	0/1/0/B	0/0/1/U	1/0/0/M	.	.	.	.	.	.	.	0/0/1/U	1/0/0/M	0/1/0/B	.	.	.	.	0/1/0/B	0/0/1/U	.	0/1/0/B	0/0/1/U	.	1/0/0/M	.
ENSG00000105221	.	.	.	.	.	.	.	.	.	.	.	.	.	.	.	.	.	.	.	.	.	.	.	.	.	.	.	.	.	.	.	.	.	.	.	.	.	.	.	.	.	.	.	.	.	.	.	.	.
ENSG00000105223	.	.	.	.	.	.	.	.	.	.	.	.	.	.	.	.	.	.	.	.	.	.	.	.	.	.	.	.	.	.	.	.	.	.	.	.	.	.	.	.	.	.	.	.	.	.	.	.	.
ENSG00000105248	.	.	.	.	.	.	.	.	.	.	.	.	.	.	.	.	.	.	.	.	.	.	.	.	.	.	.	.	.	.	.	.	.	.	.	.	.	.	.	.	.	.	.	.	.	.	.	.	.
ENSG00000105254	.	.	.	.	.	.	.	.	.	.	.	.	.	.	.	.	.	.	.	.	.	.	.	.	.	.	.	.	.	.	.	.	.	.	.	.	.	.	.	.	.	.	.	.	.	.	.	.	.
ENSG00000105255	.	.	.	.	.	.	.	.	.	.	.	.	.	.	.	.	.	.	.	.	.	.	.	.	.	.	.	.	.	.	.	.	.	.	.	.	.	.	.	.	.	.	.	.	.	.	.	.	.
ENSG00000105258	.	.	.	.	.	.	.	.	.	.	.	.	.	.	.	.	.	.	.	.	.	.	.	.	.	.	.	.	.	.	.	.	.	.	.	.	.	.	.	.	.	.	.	.	.	.	.	.	.
ENSG00000105270	.	0/1/0/B	.	.	.	.	.	.	.	1/0/0/M	0/0/1/U	.	0/0/1/U	0/1/0/B	.	0/1/0/B	0/0/1/U	.	.	1/0/0/M	.	.	0/0/1/U	.	0/1/0/B	0/0/1/U	.	.	.	.	1/0/0/M	.	.	.	.	.	.	.	.	.	.	0/0/1/U	.	.	.	.	0/0/1/U	.	.
ENSG00000105278	.	.	.	.	.	.	.	.	.	.	.	.	.	.	.	.	.	.	.	.	.	.	.	.	.	.	.	.	.	.	.	.	.	.	.	.	.	.	.	.	.	.	.	.	.	.	.	.	.
ENSG00000105290	.	.	.	.	.	.	.	.	.	.	.	.	.	.	.	.	.	.	.	.	.	.	.	.	.	.	.	.	.	.	.	.	.	.	.	.	.	.	.	.	.	.	.	.	.	.	.	.	.
ENSG00000105341	.	.	.	.	.	.	.	.	.	.	.	.	.	.	.	.	.	.	.	.	.	.	.	.	.	.	.	.	.	.	.	.	.	.	.	.	.	.	.	.	.	.	.	.	.	.	.	.	.
ENSG00000105355	.	.	.	.	.	.	.	.	.	.	.	.	.	.	.	.	.	.	.	.	.	.	.	.	.	.	.	.	.	.	.	.	.	.	.	.	.	.	.	.	.	.	.	.	.	.	.	.	.
ENSG00000105379	.	.	.	.	.	.	.	.	.	.	.	.	.	.	.	.	.	.	.	.	.	.	.	.	.	.	.	.	.	.	.	.	.	.	.	.	.	.	.	.	.	.	.	.	.	.	.	.	.
ENSG00000105393	.	.	.	.	.	.	.	.	.	.	.	.	.	.	.	.	.	.	.	.	.	.	.	.	.	.	.	.	.	.	.	.	.	.	.	.	.	.	.	.	.	.	.	.	.	.	.	.	.
ENSG00000105397	.	.	.	.	.	.	.	.	.	.	.	.	.	.	.	.	.	.	.	.	.	.	.	.	.	.	.	.	.	.	.	.	.	.	.	.	.	.	.	.	.	.	.	.	.	.	.	.	.
ENSG00000105402	.	.	.	.	.	.	.	.	.	.	.	.	.	.	.	.	.	.	.	.	.	.	.	.	.	.	.	.	.	.	.	.	.	.	.	.	.	.	.	.	.	.	.	.	.	.	.	.	.
ENSG00000105404	.	.	.	.	.	.	.	.	.	.	.	.	.	.	.	.	.	.	.	.	.	.	.	.	.	.	.	.	.	.	.	.	.	.	.	.	.	.	.	.	.	.	.	.	.	.	.	.	.
ENSG00000105426	.	0/0/1/U	0/0/1/U	0/1/0/B	0/0/1/U	.	0/0/1/U	.	.	.	.	.	0/0/1/U	.	0/0/1/U	0/0/1/U	0/0/1/U	0/0/1/U	.	0/0/1/U	0/0/1/U	0/0/1/U	.	.	0/0/1/U	.	0/0/1/U	0/0/1/U	0/0/1/U	0/0/1/U	.	.	.	.	0/0/1/U	.	.	.	.	.	.	0/0/1/U	0/0/1/U	0/0/1/U	.	.	0/0/1/U	0/1/0/B	.
ENSG00000105429	.	.	.	.	.	.	.	.	.	.	.	.	.	.	.	.	.	.	.	.	.	.	.	.	.	.	.	.	.	.	.	.	.	.	.	.	.	.	.	.	.	.	.	.	.	.	.	.	.
ENSG00000105438	.	.	.	.	.	.	.	.	.	.	.	.	.	.	.	.	.	.	.	.	.	.	.	.	.	.	.	.	.	.	.	.	.	.	.	.	.	.	.	.	.	.	.	.	.	.	.	.	.
ENSG00000105483	.	.	.	.	.	.	.	.	.	.	.	.	.	.	.	.	.	.	.	.	.	.	.	.	.	.	.	.	.	.	.	.	.	.	.	.	.	.	.	.	.	.	.	.	.	.	.	.	.
ENSG00000105499	.	.	1/0/0/M	.	.	.	.	.	.	.	.	.	.	.	.	1/0/0/M	.	.	.	0/0/1/U	1/0/0/M	1/0/0/M	.	.	.	.	.	.	0/0/1/U	.	.	.	.	.	.	.	.	.	.	.	.	.	.	.	.	0/0/1/U	.	.	.
ENSG00000105552	.	.	.	.	.	.	.	.	.	.	.	.	.	.	.	.	.	.	.	.	.	.	.	.	.	.	.	.	.	.	.	.	.	.	.	.	.	.	.	.	.	.	.	.	.	.	.	.	.
ENSG00000105568	.	.	.	.	.	.	.	.	.	.	.	.	.	.	.	.	.	.	.	.	.	.	.	.	.	.	.	.	.	.	.	.	.	.	.	.	.	.	.	.	.	.	.	.	.	.	.	.	.
ENSG00000105576	.	.	.	.	.	.	.	.	.	.	.	.	.	.	.	.	.	.	.	.	.	.	.	.	.	.	.	.	.	.	.	.	.	.	.	.	.	.	.	.	.	.	.	.	.	.	.	.	.
ENSG00000105643	.	.	.	.	.	.	.	.	.	.	.	.	.	.	.	.	.	.	.	.	.	.	.	.	.	.	.	.	.	.	.	.	.	.	.	.	.	.	.	.	.	.	.	.	.	.	.	.	.
ENSG00000105649	.	.	.	.	.	.	.	.	.	.	.	.	.	.	.	.	.	.	.	.	.	.	.	.	.	.	.	.	.	.	.	.	.	.	.	.	.	.	.	.	.	.	.	.	.	.	.	.	.
ENSG00000105655	.	.	.	.	.	.	.	.	.	.	.	.	.	.	.	.	.	.	.	.	.	.	.	.	.	.	.	.	.	.	.	.	.	.	.	.	.	.	.	.	.	.	.	.	.	.	.	.	.
ENSG00000105677	.	.	.	.	.	.	.	.	.	.	.	.	.	.	.	.	.	.	.	.	.	.	.	.	.	.	.	.	.	.	.	.	.	.	.	.	.	.	.	.	.	.	.	.	.	.	.	.	.
ENSG00000105696	.	.	.	.	.	.	.	.	.	.	.	.	.	.	.	.	.	.	.	.	.	.	.	.	.	.	.	.	.	.	.	.	.	.	.	.	.	.	.	.	.	.	.	.	.	.	.	.	.
ENSG00000105700	.	.	.	.	.	.	.	.	.	.	.	.	.	.	.	.	.	.	.	.	.	.	.	.	.	.	.	.	.	.	.	.	.	.	.	.	.	.	.	.	.	.	.	.	.	.	.	.	.
ENSG00000105708	.	.	.	.	.	.	.	.	.	.	.	.	.	.	.	.	.	.	.	.	.	.	.	.	.	.	.	.	.	.	.	.	.	.	.	.	.	.	.	.	.	.	.	.	.	.	.	.	.
ENSG00000105750	.	.	.	.	.	.	.	.	.	.	.	.	.	.	.	.	.	.	.	.	.	.	.	.	.	.	.	.	.	.	.	.	.	.	.	.	.	.	.	.	.	.	.	.	.	.	.	.	.
ENSG00000105792	.	.	.	.	.	.	.	.	.	.	.	.	.	.	.	.	.	.	.	.	.	.	.	.	.	.	.	.	.	.	.	.	.	.	.	.	.	.	.	.	.	.	.	.	.	.	.	.	.
ENSG00000105793	.	.	.	.	.	.	.	.	.	.	.	.	.	.	.	.	.	.	.	.	.	.	.	.	.	.	.	.	.	.	.	.	.	.	.	.	.	.	.	.	.	.	.	.	.	.	.	.	.
ENSG00000105819	.	.	.	.	.	.	.	.	.	.	.	.	.	.	.	.	.	.	.	.	.	.	.	.	.	.	.	.	.	.	.	.	.	.	.	.	.	.	.	.	.	.	.	.	.	.	.	.	.
ENSG00000105835	.	.	.	.	.	.	.	.	.	.	.	.	.	.	.	.	.	.	.	.	.	.	.	.	.	.	.	.	.	.	.	.	.	.	.	.	.	.	.	.	.	.	.	.	.	.	.	.	.
ENSG00000105849	.	.	.	.	.	.	.	.	.	.	.	.	.	.	.	.	.	.	.	.	.	.	.	.	.	.	.	.	.	.	.	.	.	.	.	.	.	.	.	.	.	.	.	.	.	.	.	.	.
ENSG00000105854	.	.	.	.	.	.	.	.	.	.	.	.	.	.	.	.	.	.	.	.	.	.	.	.	.	.	.	.	.	.	.	.	.	.	.	.	.	.	.	.	.	.	.	.	.	.	.	.	.
ENSG00000105855	0/2/1/B	.	2/0/1/M	.	.	1/0/2/M	.	.	0/0/2/U	.	0/0/1/U	.	0/0/3/U	.	.	0/0/1/U	0/0/2/U	.	0/0/3/U	0/0/1/U	.	2/0/1/M	3/0/0/M	1/0/0/M	.	0/2/1/B	3/0/0/M	.	0/1/2/B	1/0/1/M	2/0/0/M	3/0/0/M	0/0/2/U	.	.	0/3/0/B	1/2/0/B	0/1/0/B	2/0/1/M	.	.	0/0/1/U	0/3/0/B	0/0/2/U	1/0/2/M	0/0/1/U	0/0/1/U	1/1/1/B	.
ENSG00000105856	.	.	.	.	.	.	.	.	.	.	.	.	.	.	.	.	.	.	.	.	.	.	.	.	.	.	.	.	.	.	.	.	.	.	.	.	.	.	.	.	.	.	.	.	.	.	.	.	.
ENSG00000105866	.	.	.	.	.	.	.	.	.	0/0/1/U	.	.	0/1/0/B	.	.	.	.	.	.	.	.	.	.	.	1/0/0/M	.	.	.	.	.	.	.	.	.	0/0/1/U	.	.	.	.	.	.	0/0/1/U	1/0/0/M	.	.	.	.	.	.
ENSG00000105875	.	.	.	.	.	.	.	.	.	.	.	.	.	.	.	.	.	.	.	.	.	.	.	.	.	.	.	.	.	.	.	.	.	.	.	.	.	.	.	.	.	.	.	.	.	.	.	.	.
ENSG00000105926	.	.	.	.	.	.	.	.	.	.	.	.	.	.	.	.	.	.	.	.	.	.	.	.	.	.	.	.	.	.	.	.	.	.	.	.	.	.	.	.	.	.	.	.	.	.	.	.	.
ENSG00000105928	.	.	.	.	.	0/0/1/U	.	.	0/2/0/B	.	.	1/1/0/B	.	1/0/0/M	.	0/0/1/U	2/0/0/M	.	0/0/2/U	.	.	0/0/2/U	.	.	.	0/0/2/U	2/0/0/M	.	.	.	.	2/0/0/M	2/0/0/M	.	.	.	.	.	.	.	.	0/0/1/U	.	.	.	.	.	.	.
ENSG00000105939	.	.	.	.	.	.	.	.	.	.	.	.	1/0/0/M	.	.	.	.	.	.	.	.	.	.	.	.	.	.	.	.	.	.	.	.	1/0/0/M	.	1/0/0/M	.	.	1/0/0/M	.	.	1/0/0/M	.	1/0/0/M	.	.	.	.	.
ENSG00000105968	1/0/0/M	.	.	.	.	0/0/1/U	.	.	0/0/1/U	0/0/1/U	.	0/0/1/U	1/0/0/M	1/0/0/M	.	1/0/0/M	.	.	1/0/0/M	.	.	.	1/0/0/M	.	.	.	.	.	.	.	.	0/0/1/U	.	.	0/0/1/U	1/0/0/M	0/0/1/U	.	.	.	1/0/0/M	1/0/0/M	.	.	.	.	1/0/0/M	.	.
ENSG00000105983	.	.	.	.	.	.	.	.	.	.	.	.	.	.	.	.	.	.	.	.	.	.	.	.	.	.	.	.	.	.	.	.	.	.	.	.	.	.	.	.	.	.	.	.	.	.	.	.	.
ENSG00000105993	.	.	.	.	.	.	.	.	.	.	.	.	.	.	.	.	.	.	.	.	.	.	.	.	.	.	.	.	.	.	.	.	.	.	.	.	.	.	.	.	.	.	.	.	.	.	.	.	.
ENSG00000106009	.	.	.	.	.	.	.	.	.	.	.	.	.	.	.	.	.	.	.	.	.	.	.	.	.	.	.	.	.	.	.	.	.	.	.	.	.	.	.	.	.	.	.	.	.	.	.	.	.
ENSG00000106025	.	.	.	.	.	.	.	.	.	.	.	.	.	.	.	.	.	.	.	.	.	.	.	.	.	.	.	.	.	.	.	.	.	.	.	.	.	.	.	.	.	.	.	.	.	.	.	.	.
ENSG00000106028	.	.	.	.	.	.	.	.	.	.	.	.	.	.	.	.	.	.	.	.	.	.	.	.	.	.	.	.	.	.	.	.	.	.	.	.	.	.	.	.	.	.	.	.	.	.	.	.	.
ENSG00000106049	.	.	.	.	.	.	.	.	.	.	.	.	.	.	.	.	.	.	.	.	.	.	.	.	.	.	.	.	.	.	.	.	.	.	.	.	.	.	.	.	.	.	.	.	.	.	.	.	.
ENSG00000106052	.	1/0/0/M	.	.	.	.	.	.	0/0/1/U	.	1/0/0/M	.	0/0/1/U	0/0/1/U	.	1/0/0/M	1/0/0/M	.	.	.	0/0/1/U	.	1/0/0/M	.	1/0/0/M	.	.	1/0/0/M	.	.	.	1/0/0/M	0/0/1/U	.	.	1/0/0/M	.	.	.	.	.	0/0/1/U	0/0/1/U	1/0/0/M	.	.	.	.	.
ENSG00000106069	.	2/0/0/M	2/0/0/M	.	.	.	.	.	0/0/1/U	.	.	.	.	.	.	.	0/0/1/U	.	2/0/0/M	0/0/2/U	2/0/0/M	2/0/0/M	.	.	.	.	.	.	0/0/2/U	2/0/0/M	.	2/0/0/M	.	.	.	.	.	.	.	.	.	.	.	.	.	.	.	.	.
ENSG00000106078	.	.	.	.	.	.	.	.	.	.	.	.	.	.	.	.	.	.	.	.	.	.	.	.	.	.	.	.	.	.	.	.	.	.	.	.	.	.	.	.	.	.	.	.	.	.	.	.	.
ENSG00000106089	.	.	.	.	.	.	.	.	.	.	.	.	.	.	.	.	.	.	.	.	.	.	.	.	.	.	.	.	.	.	.	.	.	.	.	.	.	.	.	.	.	.	.	.	.	.	.	.	.
ENSG00000106105	.	.	.	.	.	.	.	.	.	.	.	.	.	.	.	.	.	.	.	.	.	.	.	.	.	.	.	.	.	.	.	.	.	.	.	.	.	.	.	.	.	.	.	.	.	.	.	.	.
ENSG00000106133	.	.	.	.	.	.	.	.	.	.	.	.	.	.	.	.	.	.	.	.	.	.	.	.	.	.	.	.	.	.	.	.	.	.	.	.	.	.	.	.	.	.	.	.	.	.	.	.	.
ENSG00000106144	.	.	.	.	.	0/0/1/U	0/0/1/U	.	0/0/1/U	1/0/0/M	.	1/0/0/M	.	.	.	0/0/1/U	1/0/0/M	.	1/0/0/M	.	.	.	.	.	.	.	.	.	.	.	.	.	.	0/0/1/U	0/0/1/U	.	.	0/0/1/U	1/0/0/M	.	.	0/1/0/B	1/0/0/M	0/1/0/B	.	.	.	.	.
ENSG00000106153	.	.	.	.	.	.	.	.	.	.	.	.	.	.	.	.	.	.	.	.	.	.	.	.	.	.	.	.	.	.	.	.	.	.	.	.	.	.	.	.	.	.	.	.	.	.	.	.	.
ENSG00000106245	.	.	.	.	.	.	.	.	.	.	.	.	.	.	.	.	.	.	.	.	.	.	.	.	.	.	.	.	.	.	.	.	.	.	.	.	.	.	.	.	.	.	.	.	.	.	.	.	.
ENSG00000106261	.	.	.	.	.	.	.	.	1/0/0/M	0/0/1/U	.	.	0/1/0/B	0/0/1/U	.	0/0/1/U	1/0/0/M	1/0/0/M	.	.	.	.	.	.	.	.	.	.	.	0/0/1/U	0/0/1/U	.	.	.	0/0/1/U	.	.	.	.	1/0/0/M	.	1/0/0/M	.	.	.	.	0/0/1/U	.	1/0/0/M
ENSG00000106266	.	.	.	.	.	.	.	.	.	.	.	.	.	.	.	.	.	.	.	.	.	.	.	.	.	.	.	.	.	.	.	.	.	.	.	.	.	.	.	.	.	.	.	.	.	.	.	.	.
ENSG00000106278	.	.	.	.	.	.	.	.	.	.	.	.	.	.	1/0/0/M	.	.	.	.	.	.	.	0/1/1/B	.	.	.	.	.	.	.	.	.	.	1/0/0/M	.	1/0/1/M	1/1/0/B	1/1/0/B	.	1/0/1/M	.	.	1/0/1/M	1/0/1/M	1/0/1/M	0/0/2/U	1/0/1/M	1/0/1/M	1/0/0/M
ENSG00000106299	.	.	.	.	.	.	.	.	.	.	.	.	0/1/0/B	0/0/1/U	.	.	.	.	.	.	.	.	.	.	.	0/0/1/U	.	.	.	.	.	0/1/0/B	0/1/0/B	.	.	.	.	0/1/0/B	.	.	.	.	0/1/0/B	.	.	.	0/0/1/U	.	.
ENSG00000106344	.	.	.	.	.	.	.	.	.	.	.	.	.	.	.	.	.	.	.	.	.	.	.	.	.	.	.	.	.	.	.	.	.	.	.	.	.	.	.	.	.	.	.	.	.	.	.	.	.
ENSG00000106355	.	.	.	.	.	.	.	.	.	.	.	.	.	.	.	.	.	.	.	.	.	.	.	.	.	.	.	.	.	.	.	.	.	.	.	.	.	.	.	.	.	.	.	.	.	.	.	.	.
ENSG00000106366	.	.	.	.	.	.	.	.	.	.	.	.	.	.	.	.	.	.	.	.	.	0/0/1/U	.	.	.	.	.	.	.	.	.	.	0/0/1/U	0/0/1/U	0/0/1/U	.	.	.	0/1/0/B	0/0/1/U	.	.	0/0/1/U	.	.	.	.	.	.
ENSG00000106392	.	.	.	.	.	.	.	.	.	.	.	.	.	.	.	.	.	.	.	.	.	.	.	.	.	.	.	.	.	.	.	.	.	.	.	.	.	.	.	.	.	.	.	.	.	.	.	.	.
ENSG00000106415	.	.	.	.	.	.	.	.	.	.	.	.	.	.	.	.	.	.	.	.	.	.	.	.	.	.	.	.	.	.	.	.	.	.	.	.	.	.	.	.	.	.	.	.	.	.	.	.	.
ENSG00000106443	.	.	.	.	.	.	.	.	.	.	.	.	.	.	.	.	.	.	.	.	.	.	.	.	.	.	.	.	.	.	.	.	.	.	.	.	.	.	.	.	.	.	.	.	.	.	.	.	.
ENSG00000106459	.	.	.	.	.	.	.	.	.	.	.	.	.	.	.	.	.	.	.	.	.	.	.	.	.	.	.	.	.	.	.	.	.	.	.	.	.	.	.	.	.	.	.	.	.	.	.	.	.
ENSG00000106460	0/0/1/U	.	1/1/0/B	.	.	1/0/2/M	1/0/0/M	.	0/0/1/U	1/1/1/B	.	1/0/1/M	0/1/2/B	.	.	0/0/1/U	2/0/1/M	2/0/0/M	1/1/0/B	.	.	.	0/0/1/U	.	1/0/0/M	0/0/2/U	0/0/1/U	.	1/0/0/M	1/0/0/M	.	1/0/1/M	.	0/0/2/U	.	.	1/0/1/M	.	.	.	.	0/0/1/U	.	.	0/0/1/U	1/0/1/M	1/0/1/M	2/0/0/M	.
ENSG00000106484	.	.	.	.	.	.	.	.	.	.	.	.	.	.	.	.	.	.	.	.	.	.	.	.	.	.	.	.	.	.	.	.	.	.	.	.	.	.	.	.	.	.	.	.	.	.	.	.	.
ENSG00000106524	.	.	.	.	.	.	.	.	.	.	.	.	.	.	.	.	.	.	.	.	.	.	.	.	.	.	.	.	.	.	.	.	.	.	.	.	.	.	.	.	.	.	.	.	.	.	.	.	.
ENSG00000106526	.	.	.	.	.	.	.	.	.	.	.	.	.	.	.	.	.	.	.	.	.	.	.	.	.	.	.	.	.	.	.	.	.	.	.	.	.	.	.	.	.	.	.	.	.	.	.	.	.
ENSG00000106537	.	1/0/0/M	.	.	1/0/0/M	0/0/1/U	.	1/0/0/M	.	.	.	.	.	.	.	0/0/1/U	.	.	.	.	.	.	.	.	0/0/1/U	1/0/0/M	.	.	.	.	.	0/0/1/U	.	.	.	.	0/0/1/U	.	.	.	.	0/0/1/U	1/0/0/M	.	.	.	.	.	.
ENSG00000106538	.	.	.	.	.	.	.	.	.	.	.	.	.	.	.	.	.	.	.	.	.	.	.	.	.	.	.	.	.	.	.	.	.	.	.	.	.	.	.	.	.	.	.	.	.	.	.	.	.
ENSG00000106554	.	.	.	.	.	.	.	.	.	.	.	.	.	.	.	.	.	.	.	.	.	.	.	.	.	.	.	.	.	.	.	.	.	.	.	.	.	.	.	.	.	.	.	.	.	.	.	.	.
ENSG00000106571	.	.	.	.	.	.	.	.	.	.	.	.	.	.	.	.	.	.	.	.	.	.	.	.	.	.	.	.	.	.	.	.	.	.	.	.	.	.	.	.	.	.	.	.	.	.	.	.	.
ENSG00000106591	0/0/1/U	.	1/0/0/M	1/0/0/M	0/0/1/U	1/0/0/M	0/0/1/U	.	.	1/0/0/M	1/0/0/M	0/0/1/U	1/0/0/M	0/1/0/B	.	1/0/0/M	.	.	.	0/0/1/U	1/0/0/M	1/0/0/M	.	.	.	.	.	.	0/0/1/U	.	1/0/0/M	.	.	.	0/0/1/U	.	.	0/0/1/U	.	0/0/1/U	.	0/0/1/U	1/0/0/M	.	.	.	.	.	.
ENSG00000106603	.	.	.	.	.	.	.	.	.	.	.	.	.	.	.	.	.	.	.	.	.	.	.	.	.	.	.	.	.	.	.	.	.	.	.	.	.	.	.	.	.	.	.	.	.	.	.	.	.
ENSG00000106605	.	.	.	.	.	.	.	.	.	.	.	.	.	.	.	.	.	.	.	.	.	.	.	.	.	.	.	.	.	.	.	.	.	.	.	.	.	.	.	.	.	.	.	.	.	.	.	.	.
ENSG00000106608	.	.	.	.	.	.	.	.	.	.	.	.	.	.	.	.	.	.	.	.	.	.	.	.	.	.	.	.	.	.	.	.	.	.	.	.	.	.	.	.	.	.	.	.	.	.	.	.	.
ENSG00000106609	.	.	.	.	.	.	.	.	.	.	.	.	.	.	.	.	.	.	.	.	.	.	.	.	.	.	.	.	.	.	.	.	.	.	.	.	.	.	.	.	.	.	.	.	.	.	.	.	.
ENSG00000106610	.	.	.	.	.	.	.	.	.	.	.	.	.	.	.	.	.	.	.	.	.	.	.	.	.	.	.	.	.	.	.	.	.	.	.	.	.	.	.	.	.	.	.	.	.	.	.	.	.
ENSG00000106617	.	.	.	.	.	.	.	.	.	.	.	.	.	.	.	.	.	.	.	.	.	.	.	.	.	.	.	.	.	.	.	.	.	.	.	.	.	.	.	.	.	.	.	.	.	.	.	.	.
ENSG00000106624	.	.	.	.	.	.	.	.	.	.	.	.	.	.	.	.	.	.	.	.	.	.	.	.	.	.	.	.	.	.	.	.	.	.	.	.	.	.	.	.	.	.	.	.	.	.	.	.	.
ENSG00000106628	.	.	.	.	.	.	.	.	.	.	.	.	.	.	.	.	.	.	.	.	.	.	.	.	.	.	.	.	.	.	.	.	.	.	.	.	.	.	.	.	.	.	.	.	.	.	.	.	.
ENSG00000106665	.	.	.	.	.	.	.	.	.	.	.	.	.	.	.	.	.	.	.	.	.	.	.	.	.	.	.	.	.	.	.	.	.	.	.	.	.	.	.	.	.	.	.	.	.	.	.	.	.
ENSG00000106688	.	1/0/0/M	.	.	.	.	.	.	.	.	.	1/0/0/M	.	.	.	.	1/0/0/M	.	.	.	.	.	.	.	.	.	.	.	.	.	.	.	.	.	.	.	0/0/1/U	0/1/0/B	.	.	.	.	.	.	.	0/0/1/U	.	.	.
ENSG00000106692	.	.	.	.	.	.	.	.	.	.	.	.	.	.	.	.	.	.	.	.	.	.	.	.	.	.	.	.	.	.	.	.	.	.	.	.	.	.	.	.	.	.	.	.	.	.	.	.	.
ENSG00000106701	.	.	.	.	.	.	.	.	.	.	.	.	.	.	.	.	.	.	.	.	.	.	.	.	.	.	.	.	.	.	.	.	.	.	.	.	.	.	.	.	.	.	.	.	.	.	.	.	.
ENSG00000106714	.	.	.	.	.	.	.	.	.	.	.	.	.	.	.	.	.	.	.	.	.	.	.	.	.	.	.	.	.	.	.	.	.	.	.	.	.	.	.	.	.	.	.	.	.	.	.	.	.
ENSG00000106723	.	.	.	0/0/1/U	.	.	.	.	0/0/1/U	.	.	0/0/1/U	.	0/0/1/U	.	0/0/1/U	0/0/1/U	.	.	0/0/1/U	.	1/0/0/M	.	.	0/1/0/B	.	.	.	.	.	.	.	.	.	.	.	1/0/0/M	.	.	.	.	.	.	.	0/0/1/U	.	0/0/1/U	.	.
ENSG00000106733	.	.	.	.	.	.	.	.	.	.	.	.	.	.	.	.	.	.	.	.	.	.	.	.	.	.	.	.	.	.	.	.	.	.	.	.	.	.	.	.	.	.	.	.	.	.	.	.	.
ENSG00000106771	1/0/0/M	1/0/0/M	.	.	.	.	.	.	0/0/1/U	.	.	0/0/1/U	.	.	.	.	.	.	1/0/0/M	.	.	.	.	.	.	.	.	.	.	1/0/0/M	.	.	.	.	.	.	1/0/0/M	.	.	.	.	.	.	.	.	.	.	.	.
ENSG00000106772	.	.	.	.	.	.	.	.	.	.	.	.	.	.	.	.	.	.	.	.	.	.	.	.	.	.	.	.	.	.	.	.	.	.	.	.	.	.	.	.	.	.	.	.	.	.	.	.	.
ENSG00000106780	.	.	1/0/0/M	.	.	.	.	.	.	.	.	.	.	.	.	.	.	.	.	.	1/0/0/M	.	.	.	.	0/0/1/U	1/0/0/M	.	0/0/1/U	.	.	.	.	.	.	.	.	.	.	.	.	0/0/1/U	.	.	1/0/0/M	.	.	.	.
ENSG00000106799	.	.	.	.	.	.	.	.	.	.	.	.	.	.	.	.	.	.	.	.	.	.	.	.	.	.	.	.	.	.	.	.	.	.	.	.	.	.	.	.	.	.	.	.	.	.	.	.	.
ENSG00000106803	.	.	.	.	.	.	.	.	.	.	.	.	.	.	.	.	.	.	.	.	.	.	.	.	.	.	.	.	.	.	.	.	.	.	.	.	.	.	.	.	.	.	.	.	.	.	.	.	.
ENSG00000106809	.	.	.	.	.	.	.	.	.	.	.	.	.	.	.	.	.	.	.	.	.	.	.	.	.	.	.	.	.	.	.	.	.	.	.	.	.	.	.	.	.	.	.	.	.	.	.	.	.
ENSG00000106853	.	.	.	.	.	.	.	.	.	.	.	.	.	.	.	.	.	.	.	.	.	.	.	.	.	.	.	.	.	.	.	.	.	.	.	.	.	.	.	.	.	.	.	.	.	.	.	.	.
ENSG00000106948	.	.	.	.	.	.	.	.	.	.	.	.	.	.	.	.	.	.	.	.	.	.	.	.	.	.	.	.	.	.	.	.	.	.	.	.	.	.	.	.	.	.	.	.	.	.	.	.	.
ENSG00000106952	.	.	.	.	.	.	.	.	.	.	.	.	.	.	.	.	.	.	.	.	.	.	.	.	.	.	.	.	.	.	.	.	.	.	.	.	.	.	.	.	.	.	.	.	.	.	.	.	.
ENSG00000106992	.	.	.	.	.	.	.	.	.	.	.	.	.	.	.	.	.	.	.	.	.	.	.	.	.	.	.	.	.	.	.	.	.	.	.	.	.	.	.	.	.	.	.	.	.	.	.	.	.
ENSG00000106993	.	.	.	.	.	.	.	.	.	.	.	.	.	.	.	.	.	.	.	.	.	.	.	.	.	.	.	.	.	.	.	.	.	.	.	.	.	.	.	.	.	.	.	.	.	.	.	.	.
ENSG00000107021	.	.	.	.	.	.	.	.	.	.	.	.	.	.	.	.	.	.	.	.	.	.	.	.	.	.	.	.	.	.	.	.	.	.	.	.	.	.	.	.	.	.	.	.	.	.	.	.	.
ENSG00000107077	.	.	.	.	.	.	.	.	.	.	.	.	.	.	.	.	.	.	.	.	.	.	.	.	.	.	.	.	.	.	.	.	.	.	.	.	.	.	.	.	.	.	.	.	.	.	.	.	.
ENSG00000107099	.	.	.	.	.	.	.	.	.	.	.	.	.	.	.	.	.	.	.	.	.	.	.	.	.	.	.	.	.	.	.	.	.	.	1/0/0/M	.	.	0/0/1/U	.	0/0/1/U	.	.	1/0/0/M	.	.	.	.	.	.
ENSG00000107104	.	.	.	.	.	.	.	.	0/0/1/U	.	.	.	0/0/1/U	.	.	.	.	0/0/1/U	.	.	.	.	0/0/1/U	.	.	.	1/0/0/M	.	1/0/0/M	0/1/0/B	.	.	.	.	.	.	1/0/0/M	.	.	.	.	.	0/0/1/U	0/0/1/U	.	0/1/0/B	0/0/1/U	.	.
ENSG00000107105	.	.	.	1/0/0/M	.	.	.	.	0/0/1/U	0/0/1/U	.	.	1/0/0/M	.	.	.	0/0/1/U	.	.	.	.	.	.	.	1/0/0/M	0/0/1/U	.	1/0/0/M	.	.	.	.	.	.	.	.	.	.	.	.	.	.	.	.	.	.	.	.	.
ENSG00000107130	.	.	.	.	.	.	.	.	.	.	.	.	.	.	.	.	.	.	.	.	.	.	.	.	.	.	.	.	.	.	.	.	.	.	.	.	.	.	.	.	.	.	.	.	.	.	.	.	.
ENSG00000107186	.	.	.	.	.	.	.	.	.	.	.	.	.	.	.	.	.	.	.	.	.	.	.	.	.	.	.	.	.	.	.	.	.	.	.	.	.	.	.	.	.	.	.	.	.	.	.	.	.
ENSG00000107201	.	.	.	.	.	.	.	.	.	.	.	.	.	.	.	.	.	.	.	.	.	.	.	.	.	.	.	.	.	.	.	.	.	.	.	.	.	.	.	.	.	.	.	.	.	.	.	.	.
ENSG00000107249	.	.	.	.	.	.	.	.	.	.	.	.	.	.	.	.	.	.	.	.	.	.	.	.	.	.	.	.	.	.	.	.	.	.	.	.	.	.	.	.	.	.	.	.	.	.	.	.	.
ENSG00000107281	.	.	.	.	.	.	.	.	.	.	.	.	.	.	.	.	.	.	.	.	.	.	.	.	.	.	.	.	.	.	.	.	.	.	.	.	.	.	.	.	.	.	.	.	.	.	.	.	.
ENSG00000107282	.	.	.	.	.	.	.	.	.	.	.	.	.	.	.	.	.	.	.	.	.	.	.	.	.	.	.	.	.	.	.	.	.	.	.	.	.	.	.	.	.	.	.	.	.	.	.	.	.
ENSG00000107290	.	.	.	.	.	.	.	.	.	.	.	.	.	.	.	.	.	.	.	.	.	.	.	.	.	.	.	.	.	.	.	.	.	.	.	.	.	.	.	.	.	.	.	.	.	.	.	.	.
ENSG00000107295	.	.	.	.	.	.	.	.	.	.	.	.	0/0/1/U	0/1/0/B	.	1/0/0/M	1/0/0/M	.	.	.	.	.	.	.	.	.	.	.	.	.	.	.	.	.	0/0/1/U	.	.	.	.	.	.	1/0/0/M	.	.	.	.	.	.	.
ENSG00000107331	.	.	.	.	.	.	.	.	.	.	.	.	.	.	.	.	.	.	.	.	.	.	.	.	.	.	.	.	.	.	.	.	.	.	.	.	.	.	.	.	.	.	.	.	.	.	.	.	.
ENSG00000107341	.	0/0/1/U	.	0/0/1/U	.	.	.	.	0/0/1/U	.	.	.	.	.	.	.	1/0/0/M	.	.	.	.	.	.	.	.	.	.	.	.	.	1/0/0/M	.	.	.	.	.	0/0/1/U	.	.	1/0/0/M	.	0/1/0/B	.	0/0/1/U	.	.	1/0/0/M	.	.
ENSG00000107372	.	.	.	.	.	.	.	.	.	.	.	.	.	.	.	.	.	.	.	.	.	.	.	.	.	.	.	.	.	.	.	.	.	.	.	.	.	.	.	.	.	.	.	.	.	.	.	.	.
ENSG00000107438	.	.	.	.	.	.	.	.	.	.	.	.	.	.	.	.	.	.	.	.	.	.	.	.	.	.	.	.	.	.	.	.	.	.	.	.	.	.	.	.	.	.	.	.	.	.	.	.	.
ENSG00000107518	.	.	.	.	.	.	.	.	.	.	.	.	.	.	.	.	.	.	.	.	.	.	.	.	.	.	.	.	.	.	.	.	.	.	.	.	.	.	.	.	.	.	.	.	.	.	.	.	.
ENSG00000107521	.	.	.	.	.	.	.	.	.	.	.	.	.	.	.	.	.	.	.	.	.	.	.	.	.	.	.	.	.	.	.	.	.	.	.	.	.	.	.	.	.	.	.	.	.	.	.	.	.
ENSG00000107551	.	.	.	.	.	.	.	.	.	.	.	.	.	.	.	.	.	.	.	.	.	.	.	.	.	.	.	.	.	.	.	.	.	.	.	.	.	.	.	.	.	.	.	.	.	.	.	.	.
ENSG00000107554	.	.	.	.	.	.	.	.	.	.	.	.	.	.	.	.	.	.	.	.	.	.	.	.	.	.	.	.	.	.	.	.	.	.	.	.	.	.	.	.	.	.	.	.	.	.	.	.	.
ENSG00000107560	.	.	.	.	.	.	.	.	.	.	.	.	.	.	.	.	.	.	.	.	.	.	.	.	.	.	.	.	.	.	.	.	.	.	.	.	.	.	.	.	.	.	.	.	.	.	.	.	.
ENSG00000107581	.	.	.	.	.	.	.	.	.	.	.	.	.	.	.	.	.	.	.	.	.	.	.	.	.	.	.	.	.	.	.	.	.	.	.	.	.	.	.	.	.	.	.	.	.	.	.	.	.
ENSG00000107611	.	.	.	.	.	.	.	.	.	.	.	.	.	.	.	.	.	.	.	.	.	.	.	.	.	.	.	.	.	.	.	.	.	.	.	.	.	.	.	.	.	.	.	.	.	.	.	.	.
ENSG00000107614	.	.	.	.	.	.	.	.	.	.	.	.	.	.	.	.	.	.	.	.	.	.	.	.	.	.	.	.	.	.	.	.	.	.	.	.	.	.	.	.	.	.	.	.	.	.	.	.	.
ENSG00000107643	.	.	.	.	.	.	.	.	.	.	.	.	.	.	.	.	.	.	.	.	.	.	.	.	.	.	.	.	.	.	.	.	.	.	.	.	.	.	.	.	.	.	.	.	.	.	.	.	.
ENSG00000107651	.	.	.	.	.	.	.	.	.	.	.	.	.	.	.	0/0/1/U	1/0/0/M	.	1/0/0/M	1/0/0/M	.	.	.	.	.	.	.	.	.	.	1/0/0/M	.	.	.	.	.	.	.	.	1/0/0/M	.	.	.	.	.	.	.	.	1/0/0/M
ENSG00000107669	.	.	.	.	.	.	0/0/1/U	.	.	.	.	.	.	.	.	.	.	.	0/0/1/U	.	.	.	.	.	0/0/1/U	1/0/0/M	0/0/1/U	0/0/1/U	1/0/0/M	1/0/0/M	1/0/0/M	.	.	.	.	.	0/0/1/U	1/0/0/M	1/0/0/M	.	.	0/0/1/U	0/0/1/U	.	0/0/1/U	.	.	.	.
ENSG00000107679	.	.	1/0/0/M	.	.	.	1/0/0/M	0/0/1/U	.	.	.	.	.	.	.	0/0/1/U	0/0/1/U	0/0/1/U	.	.	1/0/0/M	.	.	.	.	.	.	.	0/0/1/U	.	.	.	.	.	.	.	.	.	.	.	.	.	.	.	.	.	.	.	.
ENSG00000107738	.	.	.	.	.	.	.	.	.	.	.	.	.	.	.	.	.	.	.	.	.	.	.	.	.	.	.	.	.	.	.	.	.	.	.	.	.	.	.	.	.	.	.	.	.	.	.	.	.
ENSG00000107758	.	.	.	.	.	.	.	.	.	.	.	.	.	.	.	.	.	.	.	.	.	.	.	.	.	.	.	.	.	.	.	.	.	.	.	.	.	.	.	.	.	.	.	.	.	.	.	.	.
ENSG00000107771	.	.	.	.	.	.	.	.	.	.	.	.	.	.	.	.	.	.	.	.	.	.	.	.	.	.	.	.	.	.	.	.	.	.	.	.	.	.	.	.	.	.	.	.	.	.	.	.	.
ENSG00000107779	.	.	.	.	.	.	.	.	.	.	.	.	.	.	.	.	.	.	.	.	.	.	.	.	.	.	.	.	.	.	.	.	.	.	.	.	.	.	.	.	.	.	.	.	.	.	.	.	.
ENSG00000107798	0/0/1/U	.	.	.	.	.	1/0/0/M	.	.	0/0/1/U	.	.	.	.	.	.	.	.	.	.	0/0/1/U	0/0/1/U	.	0/0/1/U	0/0/1/U	.	.	.	1/0/0/M	0/0/1/U	1/0/0/M	1/0/0/M	1/0/0/M	.	.	.	.	.	.	.	.	.	0/0/1/U	.	.	.	0/0/1/U	.	0/0/1/U
ENSG00000107829	.	.	.	.	.	.	.	.	.	.	.	.	.	.	.	.	.	.	.	.	.	.	.	.	.	.	.	.	.	.	.	.	.	.	.	.	.	.	.	.	.	.	.	.	.	.	.	.	.
ENSG00000107854	.	.	.	.	.	.	.	.	.	.	.	.	.	.	.	.	.	.	.	.	.	.	.	.	.	.	.	.	.	.	.	.	.	.	.	.	.	.	.	.	.	.	.	.	.	.	.	.	.
ENSG00000107862	.	.	.	.	.	.	.	.	.	.	.	.	.	.	.	.	.	.	.	.	.	.	.	.	.	.	.	.	.	.	.	.	.	.	.	.	.	.	.	.	.	.	.	.	.	.	.	.	.
ENSG00000107863	.	1/0/0/M	0/0/1/U	0/0/1/U	.	0/0/1/U	.	.	0/1/1/B	1/0/0/M	.	.	0/0/1/U	.	.	.	0/0/1/U	0/0/1/U	0/0/1/U	.	.	.	0/0/2/U	0/1/1/B	.	0/1/1/B	.	0/0/1/U	0/0/1/U	0/0/1/U	1/0/0/M	1/1/0/B	.	0/0/1/U	.	0/0/1/U	.	.	.	.	1/0/0/M	.	.	.	.	.	.	.	.
ENSG00000107864	.	.	.	.	.	.	.	.	.	.	.	.	.	.	.	.	.	.	.	.	.	.	.	.	.	.	.	.	.	.	.	.	.	.	.	.	.	.	.	.	.	.	.	.	.	.	.	.	.
ENSG00000107874	.	.	.	.	.	.	.	.	.	.	.	.	.	.	.	.	.	.	.	.	.	.	.	.	.	.	.	.	.	.	.	.	.	.	.	.	.	.	.	.	.	.	.	.	.	.	.	.	.
ENSG00000107890	.	.	.	0/0/1/U	1/0/0/M	1/0/0/M	.	.	.	.	.	.	1/0/0/M	.	.	.	1/0/0/M	.	.	.	0/1/0/B	.	.	.	.	.	.	1/0/0/M	.	.	.	.	.	.	.	.	.	.	.	.	.	.	.	.	.	.	.	.	.
ENSG00000107897	.	.	.	.	.	.	.	.	.	.	.	.	.	.	.	.	.	.	.	.	.	.	.	.	.	.	.	.	.	.	.	.	.	.	.	.	.	.	.	.	.	.	.	.	.	.	.	.	.
ENSG00000107937	.	.	.	.	.	.	.	.	.	.	.	.	.	.	.	.	.	.	.	.	.	.	.	.	.	.	.	.	.	.	.	.	.	.	.	.	.	.	.	.	.	.	.	.	.	.	.	.	.
ENSG00000107938	.	.	.	.	.	.	.	.	.	.	.	.	.	.	.	.	.	.	.	.	.	.	.	.	.	.	.	.	.	.	.	.	.	.	.	.	.	.	.	.	.	.	.	.	.	.	.	.	.
ENSG00000107951	.	.	.	.	.	.	.	.	.	0/0/1/U	.	.	0/1/0/B	.	1/0/0/M	.	1/0/0/M	.	.	.	.	.	.	1/0/0/M	1/0/0/M	.	.	.	.	.	.	.	.	.	.	.	.	.	1/0/0/M	.	.	.	.	.	.	1/0/0/M	1/0/0/M	.	.
ENSG00000107957	.	.	.	.	.	.	.	.	.	.	.	.	.	.	.	.	.	.	.	.	.	.	.	.	.	.	.	.	.	.	.	.	.	.	.	.	.	.	.	.	.	.	.	.	.	.	.	.	.
ENSG00000107959	.	.	.	.	.	.	.	.	.	.	.	.	.	.	.	.	.	.	.	.	.	.	.	.	.	.	.	.	.	.	.	.	.	.	.	.	.	.	.	.	.	.	.	.	.	.	.	.	.
ENSG00000107960	.	.	.	.	.	.	.	.	.	.	.	.	.	.	.	.	.	.	.	.	.	.	.	.	.	.	.	.	.	.	.	.	.	.	.	.	.	.	.	.	.	.	.	.	.	.	.	.	.
ENSG00000108018	.	.	.	.	.	.	.	.	.	.	.	.	.	.	.	.	.	.	.	.	.	.	.	.	.	.	.	.	.	.	.	.	.	.	.	1/0/0/M	.	.	.	.	.	.	.	1/0/0/M	.	.	.	.	.
ENSG00000108021	.	.	.	.	.	.	.	.	.	.	.	.	.	.	.	.	.	.	.	.	.	.	.	.	.	.	.	.	.	.	.	.	.	.	.	.	.	.	.	.	.	.	.	.	.	.	.	.	.
ENSG00000108039	.	.	.	.	.	.	.	.	.	.	.	.	.	.	.	.	.	.	.	.	.	.	.	.	.	.	.	.	.	.	.	.	.	.	.	.	.	.	.	.	.	.	.	.	.	.	.	.	.
ENSG00000108055	.	.	.	.	.	.	.	.	.	.	.	.	.	.	.	.	.	.	.	.	.	.	.	.	.	.	.	.	.	.	.	.	.	.	.	.	.	.	.	.	.	.	.	.	.	.	.	.	.
ENSG00000108091	.	.	.	.	.	.	.	.	.	.	.	.	.	.	.	.	.	.	.	.	.	.	.	.	.	.	.	.	.	.	.	.	.	.	.	.	.	.	.	.	.	.	.	.	.	.	.	.	.
ENSG00000108107	.	.	.	.	.	.	.	.	.	.	.	.	.	.	.	.	.	.	.	.	.	.	.	.	.	.	.	.	.	.	.	.	.	.	.	.	.	.	.	.	.	.	.	.	.	.	.	.	.
ENSG00000108175	.	.	.	.	.	.	.	.	.	.	.	.	.	.	.	.	.	.	.	.	.	.	.	.	.	.	.	.	.	.	.	.	.	.	.	.	.	.	.	.	.	.	.	.	.	.	.	.	.
ENSG00000108176	.	.	.	.	.	.	.	.	.	.	.	.	.	.	.	.	.	.	.	.	.	.	.	.	.	.	.	.	.	.	.	.	.	.	.	.	.	.	.	.	.	.	.	.	.	.	.	.	.
ENSG00000108187	.	.	.	.	.	.	.	.	.	.	.	.	.	.	.	.	.	.	.	.	.	.	.	.	.	.	.	.	.	.	.	.	.	.	.	.	.	.	.	.	.	.	.	.	.	.	.	.	.
ENSG00000108219	.	.	.	.	.	.	.	.	.	.	.	.	.	.	.	.	.	.	.	.	.	.	.	.	.	.	.	.	.	.	.	.	.	.	.	.	.	.	.	.	.	.	.	.	.	.	.	.	.
ENSG00000108231	.	.	.	.	.	.	.	.	.	.	.	.	.	.	.	.	.	.	.	.	.	.	.	.	.	.	.	.	.	.	.	.	.	.	.	.	.	.	.	.	.	.	.	.	.	.	.	.	.
ENSG00000108239	1/0/0/M	1/0/0/M	.	.	.	.	.	.	1/0/0/M	.	.	.	.	.	.	.	.	.	.	.	1/0/0/M	.	.	1/0/0/M	.	.	.	.	0/0/1/U	.	.	1/0/0/M	1/0/0/M	.	.	.	.	.	.	.	.	1/0/0/M	.	.	.	.	.	.	.
ENSG00000108256	.	.	.	.	0/0/1/U	.	1/0/0/M	.	.	.	.	.	.	.	.	.	.	.	.	.	.	.	.	.	.	.	.	.	.	.	.	0/0/1/U	.	.	.	.	0/0/1/U	.	.	1/0/0/M	.	.	.	.	.	.	.	.	.
ENSG00000108262	.	.	.	.	.	.	.	.	.	.	.	.	.	.	.	.	.	.	.	.	.	.	.	.	.	.	.	.	.	.	.	.	.	.	.	.	.	.	.	.	.	.	.	.	.	.	.	.	.
ENSG00000108278	.	.	.	.	.	.	.	.	.	.	.	.	.	.	.	.	.	.	.	.	.	.	.	.	.	.	.	.	.	.	.	.	.	.	.	.	.	.	.	.	.	.	.	.	.	.	.	.	.
ENSG00000108296	.	.	.	.	.	.	.	0/0/1/U	.	.	.	.	.	.	.	.	0/0/1/U	.	.	.	.	.	.	.	1/0/0/M	.	.	.	.	.	1/0/0/M	.	.	.	.	.	.	.	.	.	.	.	0/0/1/U	.	.	0/0/1/U	.	.	.
ENSG00000108298	.	.	.	.	.	.	.	.	.	.	.	.	.	.	.	.	.	.	.	.	.	.	.	.	.	.	.	.	.	.	.	.	.	.	.	.	.	.	.	.	.	.	.	.	.	.	.	.	.
ENSG00000108306	.	.	.	.	.	.	.	.	.	.	.	.	.	.	.	.	.	.	.	.	.	.	.	.	.	.	.	.	.	.	.	.	.	.	.	.	.	.	.	.	.	.	.	.	.	.	.	.	.
ENSG00000108309	.	.	.	.	.	.	.	.	.	.	.	.	.	.	.	.	.	.	.	.	.	.	.	.	.	.	.	.	.	.	.	.	.	.	.	.	.	.	.	.	.	.	.	.	.	.	.	.	.
ENSG00000108352	.	.	.	.	.	.	.	.	.	.	.	.	.	.	.	.	.	.	.	.	.	.	.	.	.	.	.	.	.	.	.	.	.	.	.	.	.	.	.	.	.	.	.	.	.	.	.	.	.
ENSG00000108381	.	.	.	.	.	.	.	.	.	.	.	.	.	.	.	.	.	.	.	.	.	.	.	.	.	.	.	.	.	.	.	.	.	.	.	.	.	.	.	.	.	.	.	.	.	.	.	.	.
ENSG00000108387	.	.	.	.	.	.	.	.	.	.	.	.	.	.	.	.	.	.	.	.	.	.	.	.	.	.	.	.	.	.	.	.	.	.	.	.	.	.	.	.	.	.	.	.	.	.	.	.	.
ENSG00000108389	.	.	.	.	.	.	.	.	.	.	.	.	.	.	.	.	.	.	.	.	.	.	.	.	.	.	.	.	.	.	.	.	.	.	.	.	.	.	.	.	.	.	.	.	.	.	.	.	.
ENSG00000108395	.	.	.	.	0/0/1/U	.	.	.	0/1/0/B	1/0/0/M	.	1/0/0/M	1/0/0/M	1/0/0/M	1/0/0/M	.	1/0/0/M	.	.	.	.	.	1/0/0/M	.	0/0/1/U	.	.	.	.	.	.	.	.	.	.	.	.	.	.	.	.	.	.	.	.	.	.	.	.
ENSG00000108406	.	.	.	.	.	.	.	.	.	.	.	.	.	.	.	.	.	.	.	.	.	.	.	.	.	.	.	.	.	.	.	.	.	.	.	.	.	.	.	.	.	.	.	.	.	.	.	.	.
ENSG00000108439	.	.	.	.	.	.	.	.	.	.	.	.	.	.	.	.	.	.	.	.	.	.	.	.	.	.	.	.	.	.	.	.	.	.	.	.	.	.	.	.	.	.	.	.	.	.	.	.	.
ENSG00000108443	.	.	.	.	1/0/0/M	.	1/0/0/M	.	0/0/1/U	.	.	.	1/0/0/M	.	.	1/0/0/M	.	.	1/0/0/M	.	.	.	.	.	.	1/0/0/M	.	1/0/0/M	.	.	1/0/0/M	.	.	.	.	.	0/0/1/U	.	.	1/0/0/M	.	.	.	.	.	.	.	.	.
ENSG00000108448	.	.	.	.	.	.	.	.	.	.	.	.	.	.	.	.	.	.	.	.	.	.	.	.	.	.	.	.	.	.	.	.	.	.	.	.	.	.	.	.	.	.	.	.	.	.	.	.	.
ENSG00000108468	.	.	.	.	.	.	.	.	.	.	.	.	.	.	.	.	.	.	.	.	.	.	.	.	.	.	.	.	.	.	.	.	.	.	.	.	.	.	.	.	.	.	.	.	.	.	.	.	.
ENSG00000108509	.	.	.	.	.	.	.	.	.	.	.	.	.	.	.	.	.	.	.	.	.	.	.	.	.	.	.	.	.	.	.	.	.	.	.	.	.	.	.	.	.	.	.	.	.	.	.	.	.
ENSG00000108510	.	.	.	.	1/0/0/M	.	.	.	.	.	.	.	0/0/1/U	.	.	.	.	.	.	.	.	.	.	1/0/0/M	.	.	.	.	.	.	.	.	.	.	.	1/0/0/M	.	.	.	.	.	.	0/0/1/U	1/0/0/M	.	1/0/0/M	0/0/1/U	.	.
ENSG00000108518	.	.	.	.	.	.	.	.	.	.	.	.	.	.	.	.	.	.	.	.	.	.	.	.	.	.	.	.	.	.	.	.	.	.	.	.	.	.	.	.	.	.	.	.	.	.	.	.	.
ENSG00000108528	.	.	.	.	.	.	.	.	.	.	.	.	.	.	.	.	.	.	.	.	.	.	.	.	.	.	.	.	.	.	.	.	.	.	.	.	.	.	.	.	.	.	.	.	.	.	.	.	.
ENSG00000108551	.	.	.	.	.	.	.	.	.	.	.	.	.	.	.	.	.	.	.	.	.	.	.	.	.	.	.	.	.	.	.	.	.	.	.	.	.	.	.	.	.	.	.	.	.	.	.	.	.
ENSG00000108559	.	.	.	.	.	.	.	.	0/0/1/U	.	1/0/0/M	1/0/0/M	.	.	.	.	.	.	.	.	1/0/0/M	.	.	.	.	.	.	.	.	.	.	.	.	.	.	.	.	.	.	.	.	.	0/0/1/U	.	.	1/0/0/M	.	.	.
ENSG00000108561	.	.	.	.	.	.	.	.	.	.	.	.	.	.	.	.	.	.	.	.	.	.	.	.	.	.	.	.	.	.	.	.	.	.	.	.	.	.	.	.	.	.	.	.	.	.	.	.	.
ENSG00000108578	.	.	.	.	.	.	.	.	.	.	.	.	.	.	.	.	.	.	.	.	.	.	.	.	.	.	.	.	.	.	.	.	.	.	.	.	.	.	.	.	.	.	.	.	.	.	.	.	.
ENSG00000108582	.	.	.	.	.	.	.	.	.	.	.	.	.	.	.	.	.	.	.	.	.	.	.	.	.	.	.	.	.	.	.	.	.	.	.	.	.	.	.	.	.	.	.	.	.	.	.	.	.
ENSG00000108587	.	.	.	.	.	.	.	.	.	.	.	.	1/0/0/M	.	.	.	.	0/0/1/U	.	.	.	.	.	.	.	.	.	.	.	.	.	.	.	.	.	.	.	.	.	.	.	.	.	.	.	1/0/0/M	.	.	.
ENSG00000108588	.	1/0/0/M	.	.	.	.	.	.	0/1/0/B	1/0/0/M	.	.	0/0/1/U	.	.	.	0/0/1/U	0/0/1/U	.	.	1/0/0/M	.	.	.	.	.	.	.	.	1/0/0/M	0/0/1/U	.	.	.	.	.	.	.	.	.	.	.	.	.	.	.	.	.	.
ENSG00000108590	.	.	.	.	.	.	.	.	.	.	.	.	.	.	.	.	.	.	.	.	.	.	.	.	.	.	.	.	.	.	.	.	.	.	.	.	.	.	.	.	.	.	.	.	.	.	.	.	.
ENSG00000108591	.	.	.	.	.	.	.	.	.	.	.	.	.	.	.	.	.	.	.	.	.	.	.	.	.	.	.	.	.	.	.	.	.	.	.	.	.	.	.	.	.	.	.	.	.	.	.	.	.
ENSG00000108599	.	.	.	.	.	.	.	.	.	.	.	.	.	.	.	.	.	.	.	.	.	.	.	.	.	.	.	.	.	.	.	.	.	.	.	.	.	.	.	.	.	.	.	.	.	.	.	.	.
ENSG00000108641	.	.	.	.	.	.	.	.	.	.	.	.	.	.	.	.	.	.	.	.	.	.	.	.	.	.	.	.	.	.	.	.	.	.	.	.	.	.	.	.	.	.	.	.	.	.	.	.	.
ENSG00000108651	.	.	.	.	.	.	.	.	.	.	.	.	.	.	.	.	.	.	.	.	.	.	.	.	.	.	.	.	.	.	.	.	.	.	.	.	.	.	.	.	.	.	.	.	.	.	.	.	.
ENSG00000108654	0/0/1/U	1/0/0/M	.	1/0/0/M	1/0/0/M	1/0/0/M	1/0/0/M	1/0/0/M	1/0/0/M	0/0/1/U	1/0/0/M	1/0/0/M	1/0/0/M	1/0/0/M	1/0/0/M	1/0/0/M	1/0/0/M	1/0/0/M	1/0/0/M	1/0/0/M	1/0/0/M	1/0/0/M	1/0/0/M	1/0/0/M	1/0/0/M	1/0/0/M	1/0/0/M	1/0/0/M	1/0/0/M	1/0/0/M	1/0/0/M	1/0/0/M	1/0/0/M	1/0/0/M	1/0/0/M	1/0/0/M	1/0/0/M	1/0/0/M	1/0/0/M	1/0/0/M	1/0/0/M	1/0/0/M	1/0/0/M	1/0/0/M	0/0/1/U	1/0/0/M	1/0/0/M	1/0/0/M	1/0/0/M
ENSG00000108671	.	.	.	.	.	.	.	.	.	.	.	.	.	.	.	.	.	.	.	.	.	.	.	.	.	.	.	.	.	.	.	.	.	.	.	.	.	.	.	.	.	.	.	.	.	.	.	.	.
ENSG00000108679	.	.	.	.	.	.	.	.	.	.	.	.	.	.	.	.	.	.	.	.	.	.	.	.	.	.	.	.	.	.	.	.	.	.	.	.	.	.	.	.	.	.	.	.	.	.	.	.	.
ENSG00000108691	.	.	.	.	.	.	.	.	.	.	.	.	.	.	.	.	.	.	.	.	.	.	.	.	.	.	.	.	.	.	.	.	.	.	.	.	.	.	.	.	.	.	.	.	.	.	.	.	.
ENSG00000108733	.	.	.	.	.	.	.	.	.	.	.	.	.	.	.	.	.	.	.	.	.	.	.	.	.	.	.	.	.	.	.	.	.	.	.	.	.	.	.	.	.	.	.	.	.	.	.	.	.
ENSG00000108788	.	.	.	.	.	.	.	.	.	.	.	.	.	.	.	.	.	.	.	.	.	.	.	.	.	.	.	.	.	.	.	.	.	.	.	.	.	.	.	.	.	.	.	.	.	.	.	.	.
ENSG00000108799	.	.	.	.	.	.	.	.	.	.	.	.	.	.	.	.	.	.	.	.	.	.	.	.	.	.	.	.	.	.	.	.	.	.	.	.	.	.	.	.	.	.	.	.	.	.	.	.	.
ENSG00000108826	.	.	.	.	.	.	.	.	.	.	.	.	.	.	.	.	.	.	.	.	.	.	.	.	.	.	.	.	.	.	.	.	.	.	.	.	.	.	.	.	.	.	.	.	.	.	.	.	.
ENSG00000108830	.	.	.	.	.	.	.	.	.	.	.	.	.	.	.	.	.	.	.	.	.	.	.	.	.	.	.	.	.	.	.	.	.	.	.	.	.	.	.	.	.	.	.	.	.	.	.	.	.
ENSG00000108848	.	0/1/0/B	.	.	0/0/1/U	.	0/0/1/U	.	0/0/1/U	.	.	1/0/0/M	0/0/1/U	.	.	1/0/0/M	1/0/0/M	.	.	.	.	.	1/0/0/M	1/0/0/M	1/0/0/M	0/0/1/U	0/0/1/U	.	0/1/0/B	.	1/0/0/M	.	.	.	.	0/0/1/U	0/0/1/U	.	.	.	1/0/0/M	0/0/1/U	.	.	.	.	0/0/1/U	.	.
ENSG00000108852	.	.	.	.	.	.	.	.	.	.	.	.	.	.	.	.	.	.	.	.	.	.	.	.	.	.	.	.	.	.	.	.	.	.	.	.	.	.	.	.	.	.	.	.	.	.	.	.	.
ENSG00000108854	.	.	.	.	.	.	.	.	.	.	.	.	.	.	.	.	.	.	.	.	.	.	.	.	.	.	.	.	.	.	.	.	.	.	.	.	.	.	.	.	.	.	.	.	.	.	.	.	.
ENSG00000108861	0/1/0/B	.	.	.	0/0/2/U	0/0/1/U	0/2/0/B	.	0/0/1/U	.	1/0/0/M	.	0/0/1/U	.	.	2/0/0/M	0/0/1/U	.	0/0/1/U	.	1/0/0/M	.	.	.	1/0/1/M	.	0/0/2/U	.	2/0/0/M	0/0/1/U	1/0/0/M	.	.	.	.	.	.	.	.	.	.	0/0/1/U	.	.	0/0/1/U	.	.	.	.
ENSG00000108883	.	.	.	.	.	.	.	.	.	.	.	.	.	.	.	.	.	.	.	.	.	.	.	.	.	.	.	.	.	.	.	.	.	.	.	.	.	.	.	.	.	.	.	.	.	.	.	.	.
ENSG00000108924	.	.	.	.	.	.	.	.	.	.	.	.	.	.	.	.	.	.	.	.	.	.	.	.	.	.	.	.	.	.	.	.	.	.	.	.	.	.	.	.	.	.	.	.	.	.	.	.	.
ENSG00000108946	.	1/0/0/M	.	.	0/0/1/U	.	1/0/0/M	.	0/0/1/U	.	1/0/0/M	.	0/0/1/U	.	1/0/0/M	.	1/0/0/M	.	1/0/0/M	.	.	.	1/0/0/M	.	1/0/0/M	.	.	.	1/0/0/M	1/0/0/M	0/0/1/U	1/0/0/M	.	.	0/0/1/U	1/0/0/M	.	0/0/1/U	.	1/0/0/M	.	1/0/0/M	1/0/0/M	1/0/0/M	.	1/0/0/M	.	0/0/1/U	1/0/0/M
ENSG00000108953	1/0/0/M	1/0/0/M	1/0/0/M	1/0/0/M	1/0/0/M	1/0/0/M	1/0/0/M	1/0/0/M	1/0/0/M	1/0/0/M	1/0/0/M	1/0/0/M	1/0/0/M	1/0/0/M	1/0/0/M	1/0/0/M	1/0/0/M	1/0/0/M	1/0/0/M	1/0/0/M	1/0/0/M	1/0/0/M	1/0/0/M	1/0/0/M	1/0/0/M	1/0/0/M	1/0/0/M	1/0/0/M	1/0/0/M	1/0/0/M	1/0/0/M	1/0/0/M	0/0/1/U	1/0/0/M	0/0/1/U	1/0/0/M	1/0/0/M	1/0/0/M	1/0/0/M	1/0/0/M	0/0/1/U	1/0/0/M	1/0/0/M	.	1/0/0/M	1/0/0/M	1/0/0/M	1/0/0/M	1/0/0/M
ENSG00000108984	.	.	.	.	.	.	.	.	.	.	.	.	.	.	.	.	.	.	.	.	.	.	.	.	.	.	.	.	.	.	.	.	.	.	.	.	.	.	.	.	.	.	.	.	.	.	.	.	.
ENSG00000109046	0/0/1/U	0/1/0/B	0/0/1/U	0/0/1/U	0/0/1/U	0/0/1/U	1/0/0/M	.	0/0/1/U	0/0/1/U	1/0/0/M	0/0/1/U	0/1/0/B	1/0/0/M	1/0/0/M	0/0/1/U	0/0/1/U	0/1/0/B	0/0/1/U	.	0/0/1/U	.	1/0/0/M	.	0/0/1/U	0/0/1/U	0/1/0/B	1/0/0/M	0/0/1/U	.	.	.	.	0/0/1/U	.	0/1/0/B	.	1/0/0/M	.	.	0/0/1/U	.	0/0/1/U	0/0/1/U	0/0/1/U	0/0/1/U	0/0/1/U	.	.
ENSG00000109065	.	.	.	.	.	.	.	.	.	.	.	.	.	.	.	.	.	.	.	.	.	.	.	.	.	.	.	.	.	.	.	.	.	.	.	.	.	.	.	.	.	.	.	.	.	.	.	.	.
ENSG00000109084	1/0/0/M	.	.	.	.	.	.	.	.	.	.	.	.	.	.	.	0/0/1/U	.	.	.	.	.	.	.	1/0/0/M	.	.	.	.	.	.	.	.	.	.	.	.	.	.	.	.	.	.	.	.	.	0/0/1/U	.	.
ENSG00000109099	0/1/0/B	.	.	0/0/1/U	.	0/0/1/U	0/0/1/U	.	0/0/1/U	.	0/1/0/B	0/0/1/U	.	.	.	0/1/0/B	0/0/1/U	.	1/0/0/M	0/1/0/B	1/0/0/M	0/1/0/B	0/1/0/B	0/1/0/B	0/1/0/B	.	.	.	0/1/0/B	0/1/0/B	0/1/0/B	0/1/0/B	.	0/0/1/U	.	0/0/1/U	.	1/0/0/M	1/0/0/M	0/0/1/U	.	0/0/1/U	.	.	0/0/1/U	.	0/0/1/U	0/0/1/U	.
ENSG00000109118	.	.	.	.	.	.	.	.	.	.	.	.	.	.	.	.	.	.	.	.	.	.	.	.	.	.	.	.	.	.	.	.	.	.	.	.	.	.	.	.	.	.	.	.	.	.	.	.	.
ENSG00000109133	.	.	.	.	.	.	.	.	.	.	.	.	.	.	.	.	.	.	.	.	.	.	.	.	.	.	.	.	.	.	.	.	.	.	.	.	.	.	.	.	.	.	.	.	.	.	.	.	.
ENSG00000109158	.	.	.	.	.	.	.	.	.	.	.	.	.	.	.	.	.	.	.	.	.	.	.	.	.	.	.	.	.	.	.	.	.	.	.	.	.	.	.	.	.	.	.	.	.	.	.	.	.
ENSG00000109163	.	.	.	.	.	.	.	.	.	.	.	.	.	.	.	.	.	.	.	.	.	.	.	.	.	.	.	.	.	.	.	.	.	.	.	.	.	.	.	.	.	.	.	.	.	.	.	.	.
ENSG00000109171	.	.	.	.	.	.	.	.	.	.	.	.	.	.	.	.	.	.	.	.	.	.	.	.	.	.	.	.	.	.	.	.	.	.	.	.	.	.	.	.	.	.	.	.	.	.	.	.	.
ENSG00000109180	.	.	.	.	.	.	.	.	.	.	.	.	.	.	.	.	.	.	.	.	.	.	.	.	.	.	.	.	.	.	.	.	.	.	.	.	.	.	.	.	.	.	.	.	.	.	.	.	.
ENSG00000109184	.	.	.	.	.	.	.	.	.	.	.	1/0/0/M	.	.	.	.	.	.	.	.	.	.	.	.	.	.	.	.	.	.	1/0/0/M	.	.	.	0/0/1/U	1/0/0/M	.	.	.	.	.	0/1/0/B	.	.	.	.	.	.	.
ENSG00000109265	.	.	.	.	.	.	.	.	.	.	.	.	.	.	.	.	.	.	.	.	.	.	.	.	.	.	.	.	.	.	.	.	.	.	.	.	.	.	.	.	.	.	.	.	.	.	.	.	.
ENSG00000109270	.	.	.	.	.	.	.	.	.	.	.	.	.	.	.	.	.	.	.	.	.	.	.	.	.	.	.	.	.	.	.	.	.	.	.	.	.	.	.	.	.	.	.	.	.	.	.	.	.
ENSG00000109323	.	.	.	.	.	.	.	.	.	.	.	.	.	.	.	.	.	.	.	.	.	.	.	.	.	.	.	.	.	.	.	.	.	.	.	.	.	.	.	.	.	.	.	.	.	.	.	.	.
ENSG00000109332	.	.	.	.	.	.	.	.	.	.	.	.	.	.	.	.	.	.	.	.	.	.	.	.	.	.	.	.	.	.	.	.	.	.	.	.	.	.	.	.	.	.	.	.	.	.	.	.	.
ENSG00000109339	.	.	.	.	.	.	.	.	.	.	.	.	.	.	.	.	.	.	.	.	.	.	.	.	.	.	.	.	.	.	.	.	.	.	.	.	.	.	.	.	.	.	.	.	.	.	.	.	.
ENSG00000109390	.	.	.	.	.	.	.	.	.	.	.	.	.	.	.	.	.	.	.	.	.	.	.	.	.	.	.	.	.	.	.	.	.	.	.	.	.	.	.	.	.	.	.	.	.	.	.	.	.
ENSG00000109445	.	.	.	.	.	.	.	.	.	.	.	.	.	.	.	.	.	.	.	.	.	.	.	.	.	.	.	.	.	.	.	.	.	.	.	.	.	.	.	.	.	.	.	.	.	.	.	.	.
ENSG00000109452	.	.	.	.	.	.	.	.	.	.	.	.	.	.	.	.	.	.	.	.	.	.	.	.	.	.	.	.	.	.	.	.	.	.	.	.	.	.	.	.	.	.	.	.	.	.	.	.	.
ENSG00000109472	.	.	.	.	.	.	.	.	.	.	.	.	.	.	.	.	.	.	.	.	.	.	.	.	.	.	.	.	.	.	.	.	.	.	.	.	.	.	.	.	.	.	.	.	.	.	.	.	.
ENSG00000109475	0/0/1/U	0/0/1/U	.	0/0/1/U	0/0/1/U	.	0/0/1/U	.	0/0/1/U	1/0/0/M	0/0/1/U	.	1/0/0/M	0/0/1/U	.	0/0/1/U	0/0/1/U	0/0/1/U	1/0/0/M	.	0/0/1/U	1/0/0/M	0/0/1/U	0/0/1/U	0/1/0/B	0/0/1/U	.	1/0/0/M	0/0/1/U	.	0/0/1/U	.	0/0/1/U	0/0/1/U	1/0/0/M	1/0/0/M	.	0/0/1/U	0/0/1/U	1/0/0/M	.	1/0/0/M	1/0/0/M	.	.	0/0/1/U	.	0/0/1/U	1/0/0/M
ENSG00000109501	.	.	.	.	.	.	.	.	.	.	.	.	.	.	.	.	.	.	.	.	.	.	.	.	.	.	.	.	.	.	.	.	.	.	.	.	.	.	.	.	.	.	.	.	.	.	.	.	.
ENSG00000109519	.	.	.	.	.	.	.	.	.	.	.	.	.	.	.	.	.	.	.	.	.	.	.	.	.	.	.	.	.	.	.	.	.	.	.	.	.	.	.	.	.	.	.	.	.	.	.	.	.
ENSG00000109536	.	0/0/2/U	.	0/0/2/U	0/0/2/U	.	0/0/2/U	.	.	0/0/2/U	0/0/2/U	.	0/0/2/U	.	.	0/0/2/U	0/0/1/U	.	.	0/0/1/U	0/0/2/U	2/0/0/M	.	.	.	.	0/0/2/U	.	.	.	0/0/2/U	1/0/1/M	0/0/2/U	0/0/1/U	0/0/1/U	.	.	0/0/2/U	.	0/0/1/U	.	0/0/2/U	.	.	.	.	.	.	0/0/2/U
ENSG00000109572	.	.	.	.	.	.	.	.	.	.	.	.	.	.	.	.	.	.	.	.	.	.	.	.	.	.	.	.	.	.	.	.	.	.	.	.	.	.	.	.	.	.	.	.	.	.	.	.	.
ENSG00000109576	.	.	.	.	.	.	.	.	.	.	.	.	.	.	.	.	.	.	.	.	.	.	.	.	.	.	.	.	.	.	.	.	.	.	.	.	.	.	.	.	.	.	.	.	.	.	.	.	.
ENSG00000109586	.	.	.	.	.	.	.	.	.	.	.	.	.	.	.	.	.	.	.	.	.	.	.	.	.	.	.	.	.	.	.	.	.	.	.	.	.	.	.	.	.	.	.	.	.	.	.	.	.
ENSG00000109606	.	.	.	.	.	.	.	.	.	.	.	.	.	.	.	.	.	.	.	.	.	.	.	.	.	.	.	.	.	.	.	.	.	.	.	.	.	.	.	.	.	.	.	.	.	.	.	.	.
ENSG00000109654	.	.	.	.	.	.	.	.	.	0/0/1/U	.	.	0/0/1/U	.	.	.	.	.	.	.	.	.	0/0/2/U	.	0/0/2/U	.	.	.	2/0/0/M	.	.	.	.	.	.	.	.	.	.	.	.	2/0/0/M	.	0/0/2/U	.	.	.	0/0/2/U	.
ENSG00000109670	.	.	.	.	.	.	.	.	.	.	.	.	.	.	.	.	.	.	.	.	.	.	.	.	.	.	.	.	.	.	.	.	.	.	.	.	.	.	.	.	.	.	.	.	.	.	.	.	.
ENSG00000109680	.	.	.	.	.	.	.	.	.	.	.	.	.	.	.	.	.	.	.	.	.	.	.	.	.	.	.	.	.	.	.	.	.	.	.	.	.	.	.	.	.	.	.	.	.	.	.	.	.
ENSG00000109686	.	.	.	.	.	.	.	.	.	.	.	.	.	.	.	.	.	.	.	.	.	.	.	.	.	.	.	.	.	.	.	.	.	.	.	.	.	.	.	.	.	.	.	.	.	.	.	.	.
ENSG00000109689	.	.	.	.	.	.	.	.	.	.	.	.	.	.	.	.	.	.	.	.	.	.	.	.	.	.	.	.	.	.	.	.	.	.	.	.	.	.	.	.	.	.	.	.	.	.	.	.	.
ENSG00000109738	.	.	.	.	.	.	.	.	.	.	.	.	.	.	.	.	.	.	.	.	.	.	.	.	.	.	.	.	.	.	.	.	.	.	.	.	.	.	.	.	.	.	.	.	.	.	.	.	.
ENSG00000109756	.	.	.	.	.	.	0/0/1/U	.	.	.	.	0/0/1/U	.	.	.	.	.	1/0/0/M	.	.	.	.	.	.	0/0/1/U	.	.	.	.	.	1/0/0/M	.	.	0/0/1/U	.	.	.	.	.	.	.	.	0/0/1/U	0/0/1/U	.	0/0/1/U	.	.	.
ENSG00000109771	.	.	.	.	.	.	.	.	.	.	.	.	.	.	.	.	.	.	.	.	.	.	.	.	.	.	.	.	.	.	.	.	.	1/0/0/M	.	.	1/0/0/M	.	.	.	.	.	0/0/1/U	.	0/0/1/U	1/0/0/M	.	.	.
ENSG00000109775	.	.	.	.	.	.	.	.	.	.	.	.	.	.	.	.	.	.	.	.	.	.	.	.	.	.	.	.	.	.	.	.	.	.	.	.	.	.	.	.	.	.	.	.	.	.	.	.	.
ENSG00000109787	.	.	.	.	.	.	1/0/0/M	.	.	0/0/1/U	1/0/0/M	.	1/0/0/M	.	.	.	.	.	.	1/0/0/M	.	.	.	.	.	.	.	.	.	.	.	0/0/1/U	.	0/1/0/B	0/0/1/U	.	.	1/0/0/M	.	0/0/1/U	0/0/1/U	.	.	0/0/1/U	.	.	0/1/0/B	.	.
ENSG00000109790	.	.	.	.	.	.	.	.	.	.	.	.	0/0/1/U	0/1/0/B	.	.	0/1/0/B	.	.	.	.	.	.	.	.	.	.	.	.	.	.	.	.	0/0/2/U	.	.	.	.	2/0/0/M	1/0/0/M	.	0/1/0/B	0/0/1/U	.	.	0/0/2/U	.	.	1/0/1/M
ENSG00000109794	.	.	.	.	.	.	.	.	.	.	.	.	.	.	.	.	.	.	.	.	.	.	.	.	.	.	.	.	.	.	.	.	.	.	.	.	.	.	.	.	.	.	.	.	.	.	.	.	.
ENSG00000109814	.	.	.	.	.	.	.	.	.	.	.	.	.	.	.	.	.	.	.	.	.	.	.	.	.	.	.	.	.	.	.	.	.	.	.	.	.	.	.	.	.	.	.	.	.	.	.	.	.
ENSG00000109819	.	.	.	.	.	.	.	.	.	.	.	.	.	.	.	.	.	.	.	.	.	.	.	.	.	.	.	.	.	.	.	.	.	.	.	.	.	.	.	.	.	.	.	.	.	.	.	.	.
ENSG00000109846	.	.	.	.	.	.	.	.	.	.	.	.	.	.	.	.	.	.	.	.	.	.	.	.	.	.	.	.	.	.	.	.	.	.	.	.	.	.	.	.	.	.	.	.	.	.	.	.	.
ENSG00000109906	.	.	.	.	.	.	.	.	.	.	.	.	.	.	.	.	.	.	.	.	.	.	.	.	.	.	.	.	.	.	.	.	.	.	.	.	.	.	.	.	.	.	.	.	.	.	.	.	.
ENSG00000109911	.	.	.	.	.	.	.	.	.	.	.	.	.	.	.	.	.	.	.	.	.	.	.	.	.	.	.	.	.	.	.	.	.	.	.	.	.	.	.	.	.	.	.	.	.	.	.	.	.
ENSG00000109919	.	.	.	.	.	.	.	.	.	.	.	.	.	.	.	.	.	.	.	.	.	.	.	.	.	.	.	.	.	.	.	.	.	.	.	.	.	.	.	.	.	.	.	.	.	.	.	.	.
ENSG00000109920	.	.	.	.	.	.	.	.	.	.	.	.	.	.	.	.	.	.	.	.	.	.	.	.	.	.	.	.	.	.	.	.	.	.	.	.	.	.	.	.	.	.	.	.	.	.	.	.	.
ENSG00000109927	.	.	.	.	.	.	.	.	.	.	.	.	.	.	.	.	.	.	.	.	.	.	.	.	.	.	.	.	.	.	.	.	.	.	.	.	.	.	.	.	.	.	.	.	.	.	.	.	.
ENSG00000109929	.	1/0/0/M	.	.	.	.	.	.	.	0/0/1/U	.	.	0/0/1/U	.	.	.	.	.	0/0/1/U	.	0/1/0/B	.	0/0/1/U	.	1/0/0/M	0/0/1/U	.	.	.	.	0/1/0/B	.	.	.	.	0/0/1/U	.	0/0/1/U	.	.	.	.	0/0/1/U	.	.	.	0/0/1/U	0/1/0/B	.
ENSG00000109944	.	.	.	.	.	.	.	.	.	.	.	.	.	.	.	.	.	.	.	.	.	.	.	.	.	.	.	.	.	.	.	.	.	.	.	.	.	.	.	.	.	.	.	.	.	.	.	.	.
ENSG00000109971	.	.	.	.	.	.	.	.	.	.	.	.	.	.	.	.	.	.	.	.	.	.	.	.	.	.	.	.	.	.	.	.	.	.	.	.	.	.	.	.	.	.	.	.	.	.	.	.	.
ENSG00000110002	.	.	.	.	.	.	.	.	.	.	.	.	.	.	.	.	.	.	.	.	.	.	.	.	.	.	.	.	.	.	.	.	.	.	.	.	.	.	.	.	.	.	.	.	.	.	.	.	.
ENSG00000110031	.	.	.	.	.	.	.	.	.	.	.	.	.	.	.	.	.	.	.	.	.	.	.	.	.	.	.	.	.	.	.	.	.	.	.	.	.	.	.	.	.	.	.	.	.	.	.	.	.
ENSG00000110047	.	.	.	.	.	.	.	.	.	.	.	.	.	.	.	.	.	.	.	.	.	.	.	.	.	.	.	.	.	.	.	.	.	.	.	.	.	.	.	.	.	.	.	.	.	.	.	.	.
ENSG00000110074	.	.	.	.	.	.	.	.	.	.	.	.	.	.	.	.	.	.	.	.	.	.	.	.	.	.	.	.	.	.	.	.	.	.	.	.	.	.	.	.	.	.	.	.	.	.	.	.	.
ENSG00000110172	.	.	.	.	.	.	.	.	.	.	.	.	.	.	.	.	.	.	.	.	.	.	.	.	1/0/0/M	.	.	.	.	.	.	.	.	.	.	0/0/1/U	.	.	.	.	.	.	.	.	.	1/0/0/M	.	1/0/0/M	.
ENSG00000110200	.	.	.	.	.	.	.	.	.	.	.	.	.	.	.	.	.	.	.	.	.	.	.	.	.	.	.	.	.	.	.	.	.	.	.	.	.	.	.	.	.	.	.	.	.	.	.	.	.
ENSG00000110274	.	.	.	.	.	.	.	.	.	.	.	.	.	.	.	.	.	.	.	.	.	.	.	.	.	.	.	.	.	.	.	.	.	.	.	.	.	.	.	.	.	.	.	.	.	.	.	.	.
ENSG00000110315	2/0/0/M	0/0/3/U	.	.	.	.	0/0/1/U	.	0/0/3/U	2/0/0/M	2/0/0/M	.	.	.	.	.	1/0/2/M	0/0/1/U	.	1/2/0/B	1/0/1/M	.	.	1/0/1/M	.	.	.	.	.	0/2/0/B	1/1/1/B	1/1/1/B	.	.	.	.	0/0/1/U	.	.	.	.	.	.	.	0/0/1/U	.	.	0/0/1/U	.
ENSG00000110318	.	.	.	.	.	.	.	.	.	.	.	.	1/0/0/M	.	.	.	.	.	.	.	.	.	.	.	.	.	.	.	.	.	.	.	.	.	.	.	.	.	.	.	.	0/0/1/U	.	.	0/1/0/B	.	.	.	.
ENSG00000110321	1/0/0/M	1/0/0/M	.	.	.	.	.	.	1/0/0/M	0/0/1/U	0/0/1/U	0/0/1/U	1/0/0/M	0/0/1/U	.	0/0/1/U	1/0/0/M	1/0/0/M	1/0/0/M	.	.	1/0/0/M	1/0/0/M	0/0/1/U	1/0/0/M	.	.	.	1/0/0/M	.	1/0/0/M	.	1/0/0/M	0/0/1/U	1/0/0/M	1/0/0/M	0/1/0/B	1/0/0/M	1/0/0/M	1/0/0/M	.	1/0/0/M	1/0/0/M	1/0/0/M	0/0/1/U	0/0/1/U	0/0/1/U	.	.
ENSG00000110324	.	.	.	.	.	.	.	.	.	.	.	.	.	.	.	.	.	.	.	.	.	.	.	.	.	.	.	.	.	.	.	.	.	.	.	.	0/0/1/U	.	1/0/0/M	1/0/0/M	.	.	.	.	.	.	.	.	1/0/0/M
ENSG00000110330	.	.	.	.	.	.	.	.	.	.	.	.	.	.	.	.	.	.	.	.	.	.	.	.	.	.	.	.	.	.	.	.	.	.	.	.	.	.	.	.	.	.	.	.	.	.	.	.	.
ENSG00000110344	.	.	.	.	.	.	.	.	.	.	.	.	.	.	.	.	.	.	.	.	.	.	.	.	.	.	.	.	.	.	.	.	.	.	.	.	.	.	.	.	.	.	.	.	.	.	.	.	.
ENSG00000110367	.	.	.	.	.	.	.	0/0/1/U	.	1/0/0/M	.	.	0/0/1/U	1/0/0/M	.	.	.	1/0/0/M	.	.	.	.	.	.	.	.	.	.	.	.	.	.	.	.	.	.	.	.	.	0/0/1/U	.	.	.	.	.	.	.	.	.
ENSG00000110395	.	.	.	.	1/0/0/M	.	1/0/0/M	.	0/0/1/U	.	.	.	.	.	.	.	.	.	.	.	.	.	.	.	.	.	.	.	.	.	.	.	.	0/0/1/U	.	1/0/0/M	.	.	1/0/0/M	.	.	.	.	.	.	.	1/0/0/M	.	.
ENSG00000110400	.	.	.	.	.	.	.	.	.	.	.	.	.	.	.	.	.	.	.	.	.	.	.	.	.	.	.	.	.	.	.	.	.	.	.	.	.	.	.	.	.	.	.	.	.	.	.	.	.
ENSG00000110422	.	.	.	.	.	.	.	.	.	.	.	.	.	.	.	.	.	.	.	.	.	.	.	.	.	.	.	.	.	.	.	.	.	.	.	.	.	.	.	.	.	.	.	.	.	.	.	.	.
ENSG00000110427	.	.	.	.	.	.	.	.	.	.	.	.	.	.	.	.	.	.	.	.	.	.	.	.	.	.	.	.	.	.	.	.	.	.	.	.	.	.	.	.	.	.	.	.	.	.	.	.	.
ENSG00000110429	1/0/0/M	.	.	1/0/0/M	.	0/0/1/U	0/0/1/U	.	0/0/1/U	.	.	0/0/1/U	1/0/0/M	.	.	0/0/1/U	0/0/1/U	.	1/0/0/M	0/0/2/U	.	2/0/0/M	.	.	0/0/1/U	.	.	.	.	2/0/0/M	1/0/0/M	.	.	2/0/0/M	0/0/1/U	.	.	.	.	.	.	0/0/1/U	0/0/2/U	1/0/0/M	.	.	.	.	.
ENSG00000110435	1/0/0/M	.	.	.	.	.	.	.	.	0/0/1/U	.	.	0/0/1/U	.	.	0/0/1/U	.	.	.	.	.	.	.	1/0/0/M	.	.	.	.	.	.	.	.	.	.	1/0/0/M	.	.	.	.	.	.	.	.	.	.	1/0/0/M	.	.	.
ENSG00000110436	.	.	.	0/0/1/U	.	0/0/1/U	.	.	.	.	.	.	.	.	0/1/0/B	.	.	.	.	.	.	.	0/0/1/U	.	1/0/0/M	.	.	.	.	1/0/0/M	.	.	.	.	.	1/0/0/M	0/1/0/B	.	.	.	1/0/0/M	.	0/0/1/U	.	0/0/1/U	.	.	.	.
ENSG00000110497	.	.	.	.	.	.	.	.	.	.	.	.	.	.	.	.	.	.	.	.	.	.	.	.	.	.	.	.	.	.	.	.	.	.	.	.	.	.	.	.	.	.	.	.	.	.	.	.	.
ENSG00000110514	.	.	.	.	.	.	.	.	.	.	.	.	.	.	.	.	.	.	.	.	.	.	.	.	.	.	.	.	.	.	.	.	.	.	.	.	.	.	.	.	.	.	.	.	.	.	.	.	.
ENSG00000110619	.	.	.	.	.	.	.	.	.	.	.	.	.	.	.	.	.	.	.	.	.	.	.	.	.	.	.	.	.	.	.	.	.	.	.	.	.	.	.	.	.	.	.	.	.	.	.	.	.
ENSG00000110660	.	.	.	.	.	.	.	.	.	.	.	.	.	.	.	.	.	.	.	.	.	.	.	.	.	.	.	.	.	.	.	.	.	.	.	.	.	.	.	.	.	.	.	.	.	.	.	.	.
ENSG00000110693	.	.	.	.	.	.	.	.	.	.	.	.	.	.	.	.	.	.	.	.	.	.	.	.	.	.	.	.	.	.	.	.	.	.	.	1/0/1/M	0/0/2/U	2/0/0/M	.	.	.	.	.	.	.	.	.	.	.
ENSG00000110696	.	.	.	.	.	.	.	.	.	.	.	.	.	.	.	.	.	.	.	.	.	.	.	.	.	.	.	.	.	.	.	.	.	.	.	.	.	.	.	.	.	.	.	.	.	.	.	.	.
ENSG00000110700	.	.	.	.	.	.	.	.	.	.	.	.	.	.	.	.	.	.	.	.	.	.	.	.	.	.	.	.	.	.	.	.	.	.	.	.	.	.	.	.	.	.	.	.	.	.	.	.	.
ENSG00000110711	.	.	.	.	.	.	.	.	.	.	.	.	.	.	.	.	.	.	.	.	.	.	.	.	.	.	.	.	.	.	.	.	.	.	.	.	.	.	.	.	.	.	.	.	.	.	.	.	.
ENSG00000110713	.	.	.	.	.	.	.	.	.	.	.	.	.	.	.	.	.	.	.	.	.	.	.	.	.	.	.	.	.	.	.	.	.	.	.	.	.	.	.	.	.	.	.	.	.	.	.	.	.
ENSG00000110717	.	.	.	.	.	.	.	.	.	.	.	.	.	.	.	.	.	.	.	.	.	.	.	.	.	.	.	.	.	.	.	.	.	.	.	.	.	.	.	.	.	.	.	.	.	.	.	.	.
ENSG00000110721	.	.	.	.	.	.	.	.	.	.	.	.	.	.	.	.	.	.	.	.	.	.	.	.	.	.	.	.	.	.	.	.	.	.	.	.	.	.	.	.	.	.	.	.	.	.	.	.	.
ENSG00000110723	.	.	.	.	.	.	.	.	.	.	.	.	.	.	.	.	.	.	.	.	.	.	.	.	.	.	.	.	.	.	.	.	.	.	.	.	.	.	.	.	.	.	.	.	.	.	.	.	.
ENSG00000110756	.	.	.	.	.	.	.	.	.	.	.	.	.	.	.	.	.	.	.	.	.	.	.	.	.	.	.	.	.	.	.	.	.	.	.	.	.	.	.	.	.	.	.	.	.	.	.	.	.
ENSG00000110768	.	.	.	.	.	.	.	.	.	.	.	.	.	.	.	.	.	.	.	.	.	.	.	.	.	.	.	.	.	.	.	.	.	.	.	.	.	.	.	.	.	.	.	.	.	.	.	.	.
ENSG00000110801	.	.	.	.	.	.	.	.	.	.	.	.	.	.	.	.	.	.	.	.	.	.	.	.	.	.	.	.	.	.	.	.	.	.	.	.	.	.	.	.	.	.	.	.	.	.	.	.	.
ENSG00000110811	.	.	.	.	.	.	.	.	.	.	.	.	.	.	.	.	.	.	.	.	.	.	.	.	.	.	.	.	.	.	.	.	.	.	.	.	.	.	.	.	.	.	.	.	.	.	.	.	.
ENSG00000110841	.	.	.	.	.	.	.	.	.	.	.	.	.	.	.	.	.	.	.	.	.	.	.	.	.	.	.	.	.	.	.	.	.	.	.	.	.	.	.	.	.	.	.	.	.	.	.	.	.
ENSG00000110848	.	.	.	.	.	.	.	.	.	.	.	.	.	.	.	.	.	.	.	.	.	.	.	.	.	.	.	.	.	.	.	.	.	1/0/1/M	.	.	0/0/2/U	.	1/1/0/B	2/0/0/M	.	.	.	.	.	.	.	.	.
ENSG00000110851	.	.	.	.	.	.	.	.	.	.	.	.	.	.	.	.	.	.	.	.	.	.	.	.	.	.	.	.	.	.	.	.	.	.	.	.	.	.	.	.	.	.	.	.	.	.	.	.	.
ENSG00000110871	.	.	.	.	.	.	.	.	.	.	.	.	.	.	.	.	.	.	.	.	.	.	.	.	.	.	.	.	.	.	.	.	.	.	.	.	.	.	.	.	.	.	.	.	.	.	.	.	.
ENSG00000110880	.	.	.	.	.	.	.	.	.	.	.	.	.	.	.	.	.	.	.	.	.	.	.	.	.	.	.	.	.	.	.	.	.	.	.	.	.	.	.	.	.	.	.	.	.	.	.	.	.
ENSG00000110888	.	.	.	.	.	.	.	.	.	.	.	.	.	.	.	.	.	.	.	.	.	.	.	.	.	.	.	.	.	.	.	.	.	.	.	.	.	.	.	.	.	.	.	.	.	.	.	.	.
ENSG00000110911	.	.	.	.	.	.	.	.	.	.	.	.	.	.	.	.	.	.	.	.	.	.	.	.	.	.	.	.	.	.	.	.	.	.	.	.	.	.	.	.	.	.	.	.	.	.	.	.	.
ENSG00000110917	.	.	.	.	.	.	.	.	.	.	.	.	.	.	.	.	.	.	.	.	.	.	.	.	.	.	.	.	.	.	.	.	.	.	.	.	.	.	.	.	.	.	.	.	.	.	.	.	.
ENSG00000110925	.	.	.	.	.	.	.	.	.	.	.	.	.	.	.	.	.	.	.	.	.	.	.	.	.	.	.	.	.	.	.	.	.	.	.	.	.	.	.	.	.	.	.	.	.	.	.	.	.
ENSG00000110931	.	.	.	.	.	.	.	.	.	.	.	.	.	.	.	.	.	.	.	.	.	.	.	.	.	.	.	.	.	.	.	.	.	.	.	.	.	.	.	.	.	.	.	.	.	.	.	.	.
ENSG00000110958	.	.	.	.	.	.	.	.	.	.	.	.	.	.	.	.	.	.	.	.	.	.	.	.	.	.	.	.	.	.	.	.	.	.	.	.	.	.	.	.	.	.	.	.	.	.	.	.	.
ENSG00000110975	.	.	.	.	.	.	.	.	.	.	.	.	.	.	.	.	.	.	.	.	.	.	.	.	.	.	.	.	.	.	.	.	.	.	.	.	.	.	.	.	.	.	.	.	.	.	.	.	.
ENSG00000111011	.	1/0/0/M	.	1/0/0/M	0/0/1/U	.	1/0/0/M	.	0/0/1/U	.	.	.	.	.	.	0/0/1/U	1/0/0/M	.	1/0/0/M	.	.	.	.	.	.	.	.	.	.	.	.	.	.	.	.	1/0/0/M	.	.	.	.	.	.	.	.	.	.	.	.	.
ENSG00000111110	1/0/0/M	1/0/0/M	.	.	.	.	.	.	0/0/1/U	.	1/0/0/M	.	.	0/0/1/U	.	.	.	.	1/0/0/M	0/1/0/B	.	.	.	.	.	.	.	.	.	1/0/0/M	.	.	.	.	0/0/1/U	.	.	.	.	.	.	0/0/1/U	.	.	.	.	1/0/0/M	.	.
ENSG00000111142	.	0/0/1/U	.	.	.	.	.	.	.	1/0/0/M	.	.	1/0/0/M	.	.	1/0/0/M	0/0/1/U	.	.	.	.	.	.	.	1/0/0/M	0/1/0/B	.	.	1/0/0/M	.	.	.	.	.	.	.	1/0/0/M	.	.	.	.	.	.	.	0/0/1/U	.	0/0/1/U	0/0/1/U	.
ENSG00000111144	.	.	.	.	.	.	.	.	.	.	.	.	.	.	.	.	.	.	.	.	.	.	.	.	.	.	.	.	.	.	.	.	.	.	.	.	.	.	.	.	.	.	.	.	.	.	.	.	.
ENSG00000111181	.	.	.	.	.	.	.	.	.	.	.	.	.	.	.	.	.	.	.	.	.	.	.	.	.	.	.	.	.	.	.	.	.	.	.	.	.	.	.	.	.	.	.	.	.	.	.	.	.
ENSG00000111196	.	.	.	.	.	.	0/0/1/U	.	.	1/0/0/M	1/0/0/M	.	1/0/0/M	.	.	.	.	1/0/0/M	.	.	.	.	0/0/1/U	.	.	0/0/1/U	.	.	.	.	.	.	.	.	1/0/0/M	.	.	.	0/0/1/U	.	.	1/0/0/M	.	.	.	.	.	.	.
ENSG00000111203	.	.	.	.	.	.	.	.	.	.	.	.	.	.	.	.	.	.	.	.	.	.	.	.	.	.	.	.	.	.	.	.	.	.	.	.	.	.	.	.	.	.	.	.	.	.	.	.	.
ENSG00000111215	.	0/0/1/U	.	.	.	.	.	.	.	.	.	.	.	.	.	.	.	.	.	.	.	.	.	.	1/0/0/M	.	.	.	.	.	.	.	.	.	.	.	.	.	.	.	.	0/0/1/U	.	.	1/0/0/M	.	.	.	.
ENSG00000111218	.	.	.	.	.	.	.	.	.	.	.	.	.	.	.	.	.	.	.	.	.	.	.	.	.	.	.	.	.	.	.	.	.	.	.	.	.	.	.	.	.	.	.	.	.	.	.	.	.
ENSG00000111224	.	.	.	.	.	.	.	.	.	.	.	.	.	.	.	.	.	.	.	.	.	.	.	.	.	.	.	.	.	.	.	.	.	.	.	.	.	.	.	.	.	.	.	.	.	.	.	.	.
ENSG00000111252	.	.	.	.	.	.	.	.	.	.	.	.	.	.	.	.	.	.	.	.	.	.	.	.	.	.	.	.	.	.	.	.	.	.	.	.	.	.	.	.	.	.	.	.	.	.	.	.	.
ENSG00000111261	.	.	.	.	.	.	.	.	.	.	.	.	.	.	.	.	.	.	.	.	.	.	.	.	.	.	.	.	.	.	.	.	.	.	.	.	.	.	.	.	.	.	.	.	.	.	.	.	.
ENSG00000111269	.	.	.	.	.	0/0/1/U	.	.	0/0/1/U	.	.	.	.	.	1/0/0/M	.	0/0/1/U	.	.	.	.	0/1/0/B	.	.	1/0/0/M	.	.	.	.	.	.	.	0/1/0/B	.	.	.	.	.	.	.	.	.	.	.	.	.	.	.	.
ENSG00000111275	.	.	.	.	.	.	.	.	.	.	.	.	.	.	.	.	.	.	.	.	.	.	.	.	.	.	.	.	.	.	.	.	.	.	.	.	.	.	.	.	.	.	.	.	.	.	.	.	.
ENSG00000111276	.	.	.	.	.	.	.	.	.	.	.	.	.	.	.	.	.	.	.	.	.	.	.	.	.	.	.	.	.	.	.	.	.	.	.	.	.	.	.	.	.	.	.	.	.	.	.	.	.
ENSG00000111300	.	.	.	.	.	.	.	.	.	.	.	.	.	.	.	.	.	.	.	.	.	.	.	.	.	.	.	.	.	.	.	.	.	.	.	.	.	.	.	.	.	.	.	.	.	.	.	.	.
ENSG00000111348	.	.	.	.	.	.	.	.	.	.	.	.	.	.	.	.	.	.	.	.	.	.	.	.	.	.	.	.	.	.	.	.	.	.	.	.	.	.	.	.	.	.	.	.	.	.	.	.	.
ENSG00000111358	.	.	.	.	.	.	.	.	.	.	.	.	.	.	.	.	.	.	.	.	.	.	.	.	.	.	.	.	.	.	.	.	.	.	.	.	.	.	.	.	.	.	.	.	.	.	.	.	.
ENSG00000111361	.	.	.	.	.	.	.	.	.	.	.	.	.	.	.	.	.	.	.	.	.	.	.	.	.	.	.	.	.	.	.	.	.	.	.	.	.	.	.	.	.	.	.	.	.	.	.	.	.
ENSG00000111371	1/0/0/M	.	.	.	.	1/0/0/M	.	.	.	1/0/0/M	.	.	0/0/1/U	0/0/1/U	.	.	.	.	1/0/0/M	.	.	.	.	.	.	1/0/0/M	.	.	.	.	1/0/0/M	.	.	.	.	.	.	.	.	.	.	.	.	.	.	.	.	.	.
ENSG00000111450	.	.	.	.	.	.	.	.	.	.	.	.	0/0/1/U	.	.	.	.	.	.	0/0/1/U	.	1/0/0/M	.	.	.	.	.	.	.	.	.	.	.	.	.	.	.	1/0/0/M	.	0/0/1/U	.	.	.	.	.	.	.	.	1/0/0/M
ENSG00000111481	1/0/0/M	.	1/0/0/M	.	0/1/0/B	.	0/0/1/U	.	0/0/1/U	.	.	.	1/0/0/M	.	.	1/0/0/M	.	.	0/0/1/U	1/0/0/M	.	.	.	.	.	.	1/0/0/M	.	.	.	0/1/0/B	1/0/0/M	.	.	.	.	.	.	.	.	.	0/0/1/U	.	.	.	.	.	.	.
ENSG00000111530	1/0/0/M	1/0/0/M	.	.	.	.	.	2/0/0/M	.	0/0/1/U	.	.	0/1/1/B	0/0/1/U	.	1/0/0/M	1/0/0/M	.	.	.	.	.	1/0/0/M	.	.	.	.	.	.	.	.	.	0/0/1/U	.	.	.	.	.	.	.	.	.	.	.	.	1/0/0/M	.	.	.
ENSG00000111581	.	.	.	.	.	.	.	.	.	.	.	.	.	.	.	.	.	.	.	.	.	.	.	.	.	.	.	.	.	.	.	.	.	.	.	.	.	.	.	.	.	.	.	.	.	.	.	.	.
ENSG00000111596	.	.	.	.	.	.	.	.	.	.	.	.	.	.	.	.	.	.	.	.	.	.	.	.	.	.	.	.	.	.	.	.	.	.	.	.	.	.	.	.	.	.	.	.	.	.	.	.	.
ENSG00000111602	.	.	.	.	.	.	.	.	.	.	.	.	.	.	.	.	.	.	.	.	.	.	.	.	.	.	.	.	.	.	.	.	.	.	.	.	.	.	.	.	.	.	.	.	.	.	.	.	.
ENSG00000111605	.	.	.	.	.	.	.	.	.	.	.	.	.	.	.	.	.	.	.	.	.	.	.	.	.	.	.	.	.	.	.	.	.	.	.	.	.	.	.	.	.	.	.	.	.	.	.	.	.
ENSG00000111615	.	.	.	.	.	.	.	.	.	.	.	.	.	.	.	.	.	.	.	.	.	.	.	.	.	.	.	.	.	.	.	.	.	.	.	.	.	.	.	.	.	.	.	.	.	.	.	.	.
ENSG00000111639	.	.	.	.	.	.	.	.	.	.	.	.	.	.	.	.	.	.	.	.	.	.	.	.	.	.	.	.	.	.	.	.	.	.	.	.	.	.	.	.	.	.	.	.	.	.	.	.	.
ENSG00000111640	.	.	.	.	.	.	.	.	.	.	.	.	.	.	.	.	.	.	.	.	.	.	.	.	.	.	.	.	.	.	.	.	.	.	.	.	.	.	.	.	.	.	.	.	.	.	.	.	.
ENSG00000111642	.	.	.	.	.	.	.	.	.	.	.	.	.	.	.	.	.	.	.	.	.	.	.	.	.	.	.	.	.	.	.	.	.	.	.	.	.	.	.	.	.	.	.	.	.	.	.	.	.
ENSG00000111652	.	.	.	.	.	.	.	.	.	.	.	.	.	.	.	.	.	.	.	.	.	.	.	.	.	.	.	.	.	.	.	.	.	.	.	.	.	.	.	.	.	.	.	.	.	.	.	.	.
ENSG00000111653	.	.	.	.	.	.	.	.	.	.	.	.	.	.	.	.	.	.	.	.	.	.	.	.	.	.	.	.	.	.	.	.	.	.	.	.	.	.	.	.	.	.	.	.	.	.	.	.	.
ENSG00000111666	.	.	.	.	.	.	.	.	.	.	.	.	.	.	.	.	.	.	.	.	.	.	.	.	.	.	.	.	.	.	.	.	.	.	.	.	.	.	.	.	.	.	.	.	.	.	.	.	.
ENSG00000111669	.	.	.	.	.	.	.	.	.	.	.	.	.	.	.	.	.	.	.	.	.	.	.	.	.	.	.	.	.	.	.	.	.	.	.	.	.	.	.	.	.	.	.	.	.	.	.	.	.
ENSG00000111670	.	.	.	.	.	.	.	.	.	.	.	.	.	.	.	.	.	.	.	.	.	.	.	.	.	.	.	.	.	.	.	.	.	.	.	.	.	.	.	.	.	.	.	.	.	.	.	.	.
ENSG00000111674	.	.	.	.	.	.	.	.	.	.	.	.	.	.	.	.	.	.	.	.	.	.	.	.	.	.	.	.	.	.	.	.	.	.	.	.	.	.	.	.	.	.	.	.	.	.	.	.	.
ENSG00000111696	.	1/0/0/M	.	.	.	.	.	.	.	.	.	.	.	.	.	1/0/0/M	.	.	.	.	.	.	.	.	.	.	.	.	.	.	.	0/0/1/U	.	.	.	.	1/0/0/M	0/1/0/B	.	.	.	1/0/0/M	0/1/0/B	1/0/0/M	0/1/0/B	1/0/0/M	1/0/0/M	.	.
ENSG00000111704	.	.	.	.	.	.	.	.	.	.	.	.	.	.	.	.	.	.	.	.	.	.	.	.	.	.	.	.	.	.	.	.	.	.	.	.	.	.	.	.	.	.	.	.	.	.	.	.	.
ENSG00000111707	.	.	.	.	.	.	.	.	.	.	.	.	.	.	.	.	.	.	.	.	.	.	.	.	.	.	.	.	.	.	.	.	.	.	.	.	.	.	.	.	.	.	.	.	.	.	.	.	.
ENSG00000111711	1/0/0/M	.	.	.	2/0/1/M	.	.	1/0/0/M	2/0/1/M	0/0/1/U	.	0/0/1/U	3/0/0/M	.	.	3/0/0/M	0/2/1/B	0/0/2/U	.	.	3/0/0/M	.	.	0/1/2/B	1/0/0/M	.	.	.	0/0/2/U	3/0/0/M	.	0/0/1/U	.	.	.	1/0/0/M	.	0/0/3/U	.	.	.	0/0/3/U	.	.	.	.	2/0/1/M	.	.
ENSG00000111716	1/0/0/M	1/0/0/M	.	1/0/0/M	1/0/0/M	0/0/1/U	0/0/1/U	1/0/0/M	1/0/0/M	1/0/0/M	1/0/0/M	1/0/0/M	1/0/0/M	1/0/0/M	.	1/0/0/M	1/0/0/M	1/0/0/M	1/0/0/M	1/0/0/M	1/0/0/M	1/0/0/M	1/0/0/M	1/0/0/M	1/0/0/M	1/0/0/M	0/0/1/U	1/0/0/M	0/0/1/U	1/0/0/M	1/0/0/M	1/0/0/M	1/0/0/M	1/0/0/M	1/0/0/M	1/0/0/M	1/0/0/M	1/0/0/M	1/0/0/M	0/0/1/U	.	1/0/0/M	1/0/0/M	.	0/0/1/U	1/0/0/M	1/0/0/M	1/0/0/M	1/0/0/M
ENSG00000111726	.	.	.	.	.	.	.	.	.	1/0/0/M	.	0/0/1/U	.	0/1/0/B	.	.	.	.	.	.	.	.	.	.	.	.	.	.	.	.	.	1/0/0/M	.	0/0/1/U	0/0/1/U	1/0/0/M	.	.	1/0/0/M	.	.	1/0/0/M	.	.	.	.	.	0/0/1/U	.
ENSG00000111728	.	.	.	.	.	.	.	.	.	.	.	.	.	.	.	.	.	.	.	.	.	.	.	.	.	.	.	.	.	.	.	.	.	.	.	.	.	.	.	.	.	.	.	.	.	.	.	.	.
ENSG00000111729	.	.	.	.	.	.	.	.	.	.	.	.	.	.	.	.	.	.	.	.	.	.	.	.	.	.	.	.	.	.	.	.	.	.	.	.	.	.	.	.	.	.	.	.	.	.	.	.	.
ENSG00000111731	.	.	.	.	.	.	.	.	.	.	.	.	.	.	.	.	.	.	.	.	.	.	.	.	.	.	.	.	.	.	.	.	.	.	.	.	.	.	.	.	.	.	.	.	.	.	.	.	.
ENSG00000111775	.	.	.	.	.	.	.	.	.	.	.	.	.	.	.	.	.	.	.	.	.	.	.	.	.	.	.	.	.	.	.	.	.	.	.	.	.	.	.	.	.	.	.	.	.	.	.	.	.
ENSG00000111785	.	.	.	.	.	.	.	.	.	.	.	.	.	.	.	.	.	.	.	.	.	.	.	.	.	.	.	.	.	.	.	.	.	.	.	.	.	.	.	.	.	.	.	.	.	.	.	.	.
ENSG00000111786	.	.	.	.	.	.	.	.	.	.	.	.	.	.	.	.	.	.	.	.	.	.	.	.	.	.	.	.	.	.	.	.	.	.	.	.	.	.	.	.	.	.	.	.	.	.	.	.	.
ENSG00000111788	.	.	.	.	.	.	.	.	.	.	.	.	.	.	.	.	.	.	.	.	.	.	.	.	.	.	.	.	.	.	.	.	.	.	.	.	.	.	.	.	.	.	.	.	.	.	.	.	.
ENSG00000111790	.	.	.	.	.	.	.	.	.	.	.	.	.	.	.	.	.	.	.	.	.	.	.	.	.	.	.	.	.	.	.	.	.	.	.	.	.	.	.	.	.	.	.	.	.	.	.	.	.
ENSG00000111799	.	.	.	.	.	.	.	.	.	.	.	.	.	.	.	.	.	.	.	.	.	.	.	.	.	.	.	.	.	.	.	.	.	.	.	.	.	.	.	.	.	.	.	.	.	.	.	.	.
ENSG00000111802	.	.	.	.	.	.	.	.	.	.	.	.	.	.	.	.	.	.	.	.	.	.	.	.	.	.	.	.	.	.	.	.	.	.	.	.	.	.	.	.	.	.	.	.	.	.	.	.	.
ENSG00000111817	.	.	.	.	.	.	.	.	.	.	.	.	.	.	.	.	.	.	.	.	.	.	.	.	.	.	.	.	.	.	.	.	.	.	.	.	.	.	.	.	.	.	.	.	.	.	.	.	.
ENSG00000111837	.	.	.	.	.	.	.	.	.	.	.	.	.	.	.	.	.	.	.	.	.	.	.	.	.	.	.	.	.	.	.	.	.	.	.	.	.	.	.	.	.	.	.	.	.	.	.	.	.
ENSG00000111843	.	.	.	.	.	.	.	.	.	.	.	.	.	.	.	.	.	.	.	.	.	.	.	.	.	.	.	.	.	.	.	.	.	.	.	.	.	.	.	.	.	.	.	.	.	.	.	.	.
ENSG00000111845	.	.	.	.	.	.	.	.	.	.	.	.	.	.	.	.	.	.	.	.	.	.	.	.	.	.	.	.	.	.	.	.	.	.	.	.	.	.	.	.	.	.	.	.	.	.	.	.	.
ENSG00000111859	.	.	.	.	.	.	.	.	.	.	.	.	.	.	.	.	.	.	.	.	.	.	.	.	.	.	.	.	.	.	.	.	.	.	.	.	.	.	.	.	.	.	.	.	.	.	.	.	.
ENSG00000111860	.	.	.	.	.	.	.	.	.	.	.	.	.	.	.	.	.	.	.	.	.	.	.	.	.	.	.	.	.	.	.	.	.	.	.	.	.	.	.	.	.	.	.	.	.	.	.	.	.
ENSG00000111877	.	.	.	.	.	.	.	.	.	.	.	.	.	.	.	.	.	.	.	.	.	.	.	.	.	.	.	.	.	.	.	.	.	.	.	.	.	.	.	.	.	.	.	.	.	.	.	.	.
ENSG00000111897	.	.	.	.	.	.	.	.	.	.	.	.	.	.	.	.	.	.	.	.	.	.	.	.	.	.	.	.	.	.	.	.	.	.	.	.	.	.	.	.	.	.	.	.	.	.	.	.	.
ENSG00000111911	.	.	.	.	.	.	.	.	.	.	.	.	.	.	.	.	.	.	1/0/0/M	.	.	.	.	0/0/1/U	.	.	.	.	.	1/0/0/M	.	.	.	.	1/0/0/M	.	.	.	.	0/0/1/U	.	0/0/1/U	.	.	.	.	.	.	1/0/0/M
ENSG00000111912	.	.	.	.	.	.	.	.	.	.	.	.	.	.	.	.	.	.	.	.	.	.	.	.	.	.	.	.	.	.	.	.	.	.	.	.	.	.	.	.	.	.	.	.	.	.	.	.	.
ENSG00000111913	.	.	.	.	.	.	.	.	.	.	.	.	.	.	.	.	.	.	.	.	.	.	.	.	.	.	.	.	.	.	.	.	.	.	.	.	.	.	.	.	.	.	.	.	.	.	.	.	.
ENSG00000111961	1/0/0/M	.	.	.	.	.	0/0/1/U	.	.	.	1/0/0/M	.	.	.	1/0/0/M	0/0/1/U	0/1/0/B	.	.	.	.	.	0/0/1/U	.	.	.	.	.	.	.	.	.	.	.	.	.	.	.	.	.	.	.	.	.	1/0/0/M	.	0/0/1/U	.	.
ENSG00000112031	.	.	.	.	.	.	.	.	.	.	.	.	.	.	.	.	.	.	.	.	.	.	.	.	.	.	.	.	.	.	.	.	.	.	.	.	.	.	.	.	.	.	.	.	.	.	.	.	.
ENSG00000112062	.	.	.	.	.	.	.	.	.	.	.	.	.	.	.	.	.	.	.	.	.	.	.	.	.	.	.	.	.	.	.	.	.	.	.	.	.	.	.	.	.	.	.	.	.	.	.	.	.
ENSG00000112078	.	.	.	.	.	.	.	.	.	.	.	.	.	.	.	.	.	.	.	.	.	.	.	.	.	.	.	.	.	.	.	.	.	.	.	.	.	.	.	.	.	.	.	.	.	.	.	.	.
ENSG00000112079	.	.	.	.	.	.	.	.	.	.	.	.	.	.	.	.	.	.	.	.	.	.	.	.	.	.	.	.	.	.	.	.	.	.	.	.	.	.	.	.	.	.	.	.	.	.	.	.	.
ENSG00000112081	.	.	.	.	.	.	.	.	.	.	.	.	.	.	.	.	.	.	.	.	.	.	.	.	.	.	.	.	.	.	.	.	.	.	.	.	.	.	.	.	.	.	.	.	.	.	.	.	.
ENSG00000112096	.	.	.	.	.	.	.	.	.	.	.	.	.	.	.	.	.	.	.	.	.	.	.	.	.	.	.	.	.	.	.	.	.	.	.	.	.	.	.	.	.	.	.	.	.	.	.	.	.
ENSG00000112110	.	.	.	.	.	.	.	.	.	.	.	.	.	.	.	.	.	.	.	.	.	.	.	.	.	.	.	.	.	.	.	.	.	.	.	.	.	.	.	.	.	.	.	.	.	.	.	.	.
ENSG00000112130	.	.	.	.	.	.	.	.	.	.	.	.	.	.	.	.	.	.	.	.	.	.	.	.	.	.	.	.	.	.	.	.	.	.	.	.	.	.	.	.	.	.	.	.	.	.	.	.	.
ENSG00000112137	.	.	.	.	.	.	.	.	.	.	.	.	.	.	.	.	0/0/1/U	.	.	.	0/0/1/U	.	.	.	1/0/0/M	.	.	1/0/0/M	.	.	.	.	.	.	.	.	.	.	.	.	.	.	.	.	.	.	.	.	.
ENSG00000112149	.	.	.	.	.	.	.	.	.	.	.	.	.	.	.	.	.	.	.	.	.	.	.	.	.	.	.	.	.	.	.	.	.	.	.	.	.	.	.	.	.	.	.	.	.	.	.	.	.
ENSG00000112159	.	.	.	.	.	.	.	.	.	.	.	.	.	.	.	.	.	.	.	.	.	.	.	.	.	.	.	.	.	.	.	.	.	.	.	.	.	.	.	.	.	.	.	.	.	.	.	.	.
ENSG00000112182	.	.	.	.	.	.	.	.	.	.	.	.	.	.	.	.	.	.	.	.	.	.	.	.	.	.	.	.	.	.	.	.	.	.	.	.	.	.	.	.	.	.	.	.	.	.	.	.	.
ENSG00000112186	.	.	.	.	.	.	.	.	.	.	.	0/0/1/U	.	0/0/1/U	.	0/0/1/U	1/0/0/M	.	.	.	.	.	.	.	1/0/0/M	.	.	.	.	.	.	.	.	.	.	.	.	.	.	.	.	.	.	.	.	.	1/0/0/M	.	.
ENSG00000112200	.	.	.	.	.	.	.	.	.	.	.	.	.	.	.	.	.	.	.	.	.	.	.	.	.	.	.	.	.	.	.	.	.	.	.	.	.	.	.	.	.	.	.	.	.	.	.	.	.
ENSG00000112210	.	.	.	.	.	.	.	.	.	.	.	.	.	.	.	.	.	.	.	.	.	.	.	.	.	.	.	.	.	.	.	.	.	.	.	.	.	.	.	.	.	.	.	.	.	.	.	.	.
ENSG00000112232	.	.	.	.	.	.	.	.	.	.	.	.	.	.	.	.	.	.	.	.	.	.	.	.	.	.	.	.	.	.	.	.	.	.	.	.	.	.	.	.	.	.	.	.	.	.	.	.	.
ENSG00000112234	.	.	.	.	.	.	.	.	.	.	.	.	.	.	.	.	.	.	.	.	.	.	.	.	.	.	.	.	.	.	.	.	.	.	.	.	.	.	.	.	.	.	.	.	.	.	.	.	.
ENSG00000112237	.	.	.	.	1/0/0/M	.	.	0/0/1/U	1/0/0/M	.	.	.	0/0/1/U	.	.	0/0/1/U	0/1/0/B	0/0/1/U	.	.	.	0/0/1/U	0/1/0/B	.	1/0/0/M	0/0/1/U	.	.	.	.	.	0/0/1/U	1/0/0/M	.	.	.	1/0/0/M	0/0/1/U	.	.	0/0/1/U	.	0/0/1/U	.	.	0/0/1/U	.	.	.
ENSG00000112245	0/1/0/B	1/0/0/M	.	0/0/1/U	.	.	.	.	0/0/1/U	.	.	.	0/0/1/U	0/0/1/U	.	.	.	.	.	0/0/1/U	0/0/1/U	0/1/0/B	0/0/1/U	.	.	.	.	.	0/1/0/B	.	1/0/0/M	.	0/0/1/U	0/1/0/B	0/1/1/B	.	1/0/0/M	.	1/0/0/M	.	.	1/0/0/M	0/0/2/U	.	.	.	0/0/1/U	.	.
ENSG00000112249	.	.	.	.	.	.	.	.	.	.	.	.	.	.	.	.	.	.	.	.	.	.	.	.	.	.	.	.	.	.	.	.	.	.	.	.	.	.	.	.	.	.	.	.	.	.	.	.	.
ENSG00000112282	.	.	.	.	.	.	.	.	.	.	.	.	.	.	.	.	.	.	.	.	.	.	.	.	.	.	.	.	.	.	.	.	.	.	.	.	.	.	.	.	.	.	.	.	.	.	.	.	.
ENSG00000112290	.	.	.	.	.	.	.	.	.	.	.	.	.	.	.	.	.	.	.	.	.	.	.	.	.	.	.	.	.	.	.	.	.	.	.	.	.	.	.	.	.	.	.	.	.	.	.	.	.
ENSG00000112294	.	.	.	.	.	.	.	.	.	.	.	.	.	.	.	.	.	.	.	.	.	.	.	.	.	.	.	.	.	.	.	.	.	.	.	.	.	.	.	.	.	.	.	.	.	.	.	.	.
ENSG00000112304	.	.	.	.	.	.	.	.	.	.	.	.	.	.	.	.	.	.	.	.	.	.	.	.	.	.	.	.	.	.	.	.	.	.	.	.	.	.	.	.	.	.	.	.	.	.	.	.	.
ENSG00000112305	.	.	.	.	.	.	.	.	.	.	.	.	.	.	.	.	.	.	.	.	.	.	.	.	.	.	.	.	.	.	.	.	.	.	.	.	.	.	.	.	.	.	.	.	.	.	.	.	.
ENSG00000112308	2/0/0/M	2/0/0/M	.	2/0/0/M	.	0/0/2/U	0/0/2/U	.	2/0/0/M	2/0/0/M	2/0/0/M	.	2/0/0/M	.	.	2/0/0/M	2/0/0/M	0/0/1/U	2/0/0/M	.	.	2/0/0/M	2/0/0/M	.	2/0/0/M	.	.	.	2/0/0/M	.	1/0/1/M	2/0/0/M	2/0/0/M	2/0/0/M	0/0/2/U	2/0/0/M	2/0/0/M	0/0/2/U	2/0/0/M	.	2/0/0/M	2/0/0/M	2/0/0/M	2/0/0/M	2/0/0/M	2/0/0/M	.	2/0/0/M	.
ENSG00000112309	.	.	.	.	1/0/0/M	0/0/1/U	.	.	.	0/0/1/U	.	.	1/0/0/M	.	.	0/0/1/U	0/1/0/B	.	.	.	.	.	1/0/0/M	.	.	.	.	.	.	.	.	.	0/0/1/U	.	.	0/0/1/U	.	1/0/0/M	.	.	.	0/0/1/U	.	.	.	0/0/1/U	.	.	.
ENSG00000112320	.	.	.	.	.	.	.	.	.	.	.	.	.	.	.	.	.	.	.	.	.	.	.	.	.	.	.	.	.	.	.	.	.	.	.	.	.	.	.	.	.	.	.	.	.	.	.	.	.
ENSG00000112335	.	.	1/0/0/M	1/0/0/M	.	0/0/1/U	.	.	0/0/1/U	.	.	1/0/0/M	0/0/1/U	1/0/0/M	.	0/0/1/U	.	1/0/0/M	.	.	1/0/0/M	.	.	.	.	.	.	.	0/0/1/U	.	.	.	.	.	.	1/0/0/M	0/0/1/U	.	.	.	.	0/1/0/B	.	.	.	.	0/0/1/U	.	.
ENSG00000112339	.	.	.	.	.	.	.	.	.	.	.	.	.	.	.	.	.	.	.	.	.	.	.	.	.	.	.	.	.	.	.	.	.	.	.	.	.	.	.	.	.	.	.	.	.	.	.	.	.
ENSG00000112367	0/0/1/U	.	.	.	0/0/1/U	.	2/0/0/M	.	.	.	.	0/0/2/U	0/0/2/U	0/2/0/B	.	.	.	.	.	2/0/0/M	.	1/0/1/M	.	.	.	.	.	.	.	.	.	2/0/0/M	.	.	.	1/0/1/M	.	.	.	.	.	.	0/0/2/U	.	.	.	.	.	.
ENSG00000112379	0/1/0/B	1/0/0/M	.	.	.	0/1/0/B	1/0/0/M	.	.	0/0/1/U	.	.	.	.	.	1/0/0/M	0/0/1/U	.	.	.	0/0/1/U	.	.	.	0/0/1/U	1/0/0/M	.	.	1/0/0/M	.	.	.	.	.	0/0/1/U	.	1/0/0/M	.	.	.	.	1/0/0/M	.	.	0/0/1/U	.	1/0/0/M	.	.
ENSG00000112406	.	.	.	.	.	.	.	.	0/0/2/U	.	.	.	2/0/0/M	.	.	.	1/0/1/M	.	.	.	.	.	.	1/0/0/M	2/0/0/M	0/0/1/U	2/0/0/M	.	.	2/0/0/M	.	0/0/2/U	.	.	.	.	.	.	.	.	.	.	.	.	.	1/0/1/M	.	.	.
ENSG00000112419	.	.	.	.	.	.	.	.	.	.	.	.	.	.	.	.	.	.	.	.	.	.	.	.	.	.	.	.	.	.	.	.	.	.	.	.	.	.	.	.	.	.	.	.	.	.	.	.	.
ENSG00000112511	.	.	.	.	.	.	.	.	.	.	.	.	.	.	.	.	.	.	.	.	.	.	.	.	.	.	.	.	.	.	.	.	.	.	.	.	.	.	.	.	.	.	.	.	.	.	.	.	.
ENSG00000112531	1/0/0/M	.	.	.	0/0/1/U	.	0/1/0/B	.	0/0/2/U	0/1/0/B	0/1/1/B	.	1/0/0/M	.	.	0/0/1/U	1/0/0/M	.	1/0/0/M	1/0/0/M	0/1/0/B	1/0/0/M	1/1/0/B	0/1/0/B	0/0/1/U	0/0/2/U	1/0/0/M	.	1/0/0/M	2/0/0/M	2/0/0/M	0/1/0/B	0/0/2/U	.	1/0/0/M	.	.	1/0/0/M	.	1/0/0/M	.	.	1/0/1/M	.	.	0/1/0/B	1/0/0/M	0/1/1/B	.
ENSG00000112576	.	.	.	.	.	.	.	.	.	.	.	.	.	.	.	.	.	.	.	.	.	.	.	.	.	.	.	.	.	.	.	.	.	.	.	.	.	.	.	.	.	.	.	.	.	.	.	.	.
ENSG00000112584	.	.	.	.	.	.	.	.	.	.	.	.	.	.	.	.	.	.	.	.	.	.	.	.	.	.	.	.	.	.	.	.	.	.	.	.	.	.	.	.	.	.	.	.	.	.	.	.	.
ENSG00000112592	.	.	.	.	.	.	.	.	.	.	.	.	.	.	.	.	.	.	.	.	.	.	.	.	.	.	.	.	.	.	.	.	.	.	.	.	.	.	.	.	.	.	.	.	.	.	.	.	.
ENSG00000112619	.	.	.	.	.	.	.	.	.	.	.	.	.	.	.	.	.	.	.	.	.	.	.	.	.	.	.	.	.	.	.	.	.	.	.	.	.	.	.	.	.	.	.	.	.	.	.	.	.
ENSG00000112658	.	.	.	.	.	.	.	.	.	.	.	.	.	.	.	.	.	.	.	.	.	.	.	.	.	.	.	.	.	.	.	.	.	.	.	.	.	.	.	.	.	.	.	.	.	.	.	.	.
ENSG00000112679	.	.	.	.	.	.	.	.	.	.	.	.	.	.	.	.	.	.	.	.	.	.	.	.	.	.	.	.	.	.	.	.	.	.	.	.	.	.	.	.	.	.	.	.	.	.	.	.	.
ENSG00000112685	.	.	.	.	.	.	.	.	.	.	.	.	.	.	.	.	.	.	.	.	.	.	.	.	.	.	.	.	.	.	.	.	.	.	.	.	.	.	.	.	.	.	.	.	.	.	.	.	.
ENSG00000112695	.	.	.	.	.	.	.	.	.	.	.	.	.	.	.	.	.	.	.	.	.	.	.	.	.	.	.	.	.	.	.	.	.	.	.	.	.	.	.	.	.	.	.	.	.	.	.	.	.
ENSG00000112697	.	.	.	.	.	.	.	.	.	.	.	.	.	.	.	.	.	.	.	.	.	.	.	.	.	.	.	.	.	.	.	.	.	.	.	.	.	.	.	.	.	.	.	.	.	.	.	.	.
ENSG00000112701	.	.	.	.	.	.	0/0/1/U	.	.	.	1/0/0/M	.	.	.	.	.	.	.	1/0/0/M	.	1/0/0/M	.	.	.	.	.	.	.	0/0/1/U	.	.	.	.	0/0/1/U	.	.	.	.	1/0/0/M	.	.	0/0/1/U	.	.	.	.	1/0/0/M	.	.
ENSG00000112715	.	.	.	.	.	.	.	.	.	.	.	.	.	.	.	.	.	.	.	.	.	.	.	.	.	.	.	.	.	.	.	.	.	.	.	.	.	.	.	.	.	.	.	.	.	.	.	.	.
ENSG00000112739	.	.	.	.	.	.	.	.	.	.	.	.	.	.	.	.	.	.	.	.	.	.	.	.	.	.	.	.	.	.	.	.	.	.	.	.	.	.	.	.	.	.	.	.	.	.	.	.	.
ENSG00000112773	.	.	.	.	.	.	.	.	.	.	.	.	.	.	.	.	.	.	.	.	.	.	.	.	.	.	.	.	.	.	.	.	.	.	.	.	.	.	.	.	.	.	.	.	.	.	.	.	.
ENSG00000112796	.	.	.	.	.	0/0/2/U	.	.	.	.	.	.	.	.	.	.	1/0/1/M	.	.	.	.	.	2/0/0/M	.	2/0/0/M	.	.	.	.	.	.	.	0/0/2/U	.	.	.	.	.	.	.	.	.	.	.	.	.	.	.	.
ENSG00000112851	.	.	.	.	.	.	.	.	.	.	.	.	.	.	.	.	.	.	.	.	.	.	.	.	.	.	.	.	.	.	.	.	.	.	.	.	.	.	.	.	.	.	.	.	.	.	.	.	.
ENSG00000112874	.	.	.	.	.	.	.	.	.	.	.	.	.	.	.	.	.	.	.	.	.	.	.	.	.	.	.	.	.	.	.	.	.	.	.	.	.	.	.	.	.	.	.	.	.	.	.	.	.
ENSG00000112902	.	.	.	.	.	.	.	.	.	.	.	.	.	.	.	.	.	.	.	.	.	.	.	.	.	.	.	.	.	.	.	.	.	.	.	.	.	.	.	.	.	.	.	.	.	.	.	.	.
ENSG00000112972	.	.	.	.	.	.	.	.	.	.	.	.	.	.	.	.	.	.	.	.	.	.	.	.	.	.	.	.	.	.	.	.	.	.	.	.	.	.	.	.	.	.	.	.	.	.	.	.	.
ENSG00000112981	.	.	.	.	.	.	.	.	.	.	.	.	.	.	.	.	.	.	.	.	.	.	.	.	.	.	.	.	.	.	.	.	.	.	.	.	.	.	.	.	.	.	.	.	.	.	.	.	.
ENSG00000112983	.	.	.	.	.	.	.	.	.	.	.	.	.	.	.	.	.	.	.	.	.	.	.	.	.	.	.	.	.	.	.	.	.	.	.	.	.	.	.	.	.	.	.	.	.	.	.	.	.
ENSG00000112992	.	.	.	.	0/0/1/U	0/0/1/U	1/0/0/M	.	.	.	.	.	0/0/1/U	.	.	.	.	1/0/0/M	.	1/0/0/M	0/0/1/U	.	1/0/0/M	.	.	.	.	.	0/0/1/U	.	.	.	0/0/1/U	.	.	.	.	.	.	.	.	0/0/1/U	.	.	.	.	1/0/0/M	.	.
ENSG00000112996	.	.	.	.	.	.	.	.	.	.	.	.	.	.	.	.	.	.	.	.	.	.	.	.	.	.	.	.	.	.	.	.	.	.	.	.	.	.	.	.	.	.	.	.	.	.	.	.	.
ENSG00000113013	.	.	.	.	0/0/1/U	.	1/0/0/M	.	.	.	.	0/0/1/U	.	0/1/0/B	.	0/1/0/B	1/0/0/M	.	0/1/0/B	.	0/0/1/U	0/0/1/U	.	1/0/0/M	0/0/1/U	0/0/1/U	1/0/0/M	0/1/0/B	1/0/0/M	.	1/0/0/M	1/0/0/M	1/0/0/M	.	.	1/0/0/M	.	0/1/0/B	.	.	.	.	0/1/0/B	1/0/0/M	.	1/0/0/M	1/0/0/M	.	.
ENSG00000113048	.	.	.	.	.	.	.	.	.	.	.	.	.	.	.	.	.	.	.	.	.	.	.	.	.	.	.	.	.	.	.	.	.	.	.	.	.	.	.	.	.	.	.	.	.	.	.	.	.
ENSG00000113068	.	.	.	.	.	.	.	.	.	.	.	.	.	.	.	.	.	.	.	.	.	.	.	.	.	.	.	.	.	.	.	.	.	.	.	.	.	.	.	.	.	.	.	.	.	.	.	.	.
ENSG00000113070	.	.	.	.	.	.	.	.	.	.	.	.	.	.	.	.	.	.	.	.	.	.	.	.	.	.	.	.	.	.	.	.	.	.	.	.	.	.	.	.	.	.	.	.	.	.	.	.	.
ENSG00000113100	.	.	.	.	.	.	.	.	.	.	.	.	.	.	.	.	.	.	.	.	.	.	.	.	.	.	.	.	.	.	.	.	.	.	.	.	.	.	.	.	.	.	.	.	.	.	.	.	.
ENSG00000113108	.	.	.	.	.	.	.	.	.	.	.	.	.	.	.	.	.	.	.	.	.	.	.	.	.	.	.	.	.	.	.	.	.	.	.	.	.	.	.	.	.	.	.	.	.	.	.	.	.
ENSG00000113119	.	.	.	.	.	.	.	.	.	.	.	.	.	.	.	.	.	.	.	.	.	.	.	.	.	.	.	.	.	.	.	.	.	.	.	.	.	.	.	.	.	.	.	.	.	.	.	.	.
ENSG00000113140	0/0/1/U	.	.	.	.	.	0/0/1/U	.	0/1/2/B	1/0/2/M	0/1/1/B	.	.	.	.	0/0/1/U	0/0/2/U	.	1/0/0/M	.	0/0/1/U	.	1/0/2/M	.	.	.	.	.	.	0/0/1/U	2/0/1/M	1/0/2/M	.	0/0/1/U	.	3/0/0/M	0/0/1/U	1/0/2/M	3/0/0/M	.	.	.	0/0/2/U	.	.	.	2/1/0/B	.	.
ENSG00000113141	.	.	.	.	.	.	.	.	.	.	.	.	.	.	.	.	.	.	.	.	.	.	.	.	.	.	.	.	.	.	.	.	.	.	.	.	.	.	.	.	.	.	.	.	.	.	.	.	.
ENSG00000113161	.	1/0/0/M	.	.	.	.	.	.	.	.	.	.	0/0/1/U	.	.	.	.	.	.	.	.	.	.	.	.	.	.	.	.	.	.	.	.	.	.	.	0/0/1/U	.	.	.	1/0/0/M	.	0/1/0/B	.	.	.	0/0/1/U	.	.
ENSG00000113163	.	.	.	.	.	.	0/0/1/U	.	0/1/0/B	.	1/0/0/M	.	.	.	.	.	.	0/0/1/U	.	.	.	.	.	.	.	.	.	.	.	.	.	.	.	.	.	.	.	.	.	.	.	0/0/1/U	.	.	.	.	.	.	.
ENSG00000113194	.	.	.	.	.	.	.	.	.	.	.	.	.	.	.	.	.	.	.	.	.	.	.	.	.	.	.	.	.	.	.	.	.	.	.	.	.	.	.	.	.	.	.	.	.	.	.	.	.
ENSG00000113231	.	.	.	.	.	.	.	.	.	.	.	.	.	.	.	.	.	.	.	.	.	.	.	.	.	.	.	.	.	.	.	.	.	.	.	.	.	.	.	.	.	.	.	.	.	.	.	.	.
ENSG00000113269	.	.	.	.	.	.	.	.	.	.	.	.	.	.	.	.	.	.	.	.	.	.	.	.	.	.	.	.	.	.	.	.	.	.	.	.	.	.	.	.	.	.	.	.	.	.	.	.	.
ENSG00000113273	0/0/1/U	0/0/1/U	1/0/0/M	.	.	1/0/0/M	.	.	0/0/1/U	.	.	.	0/0/1/U	.	.	1/0/0/M	0/0/1/U	.	.	.	.	.	.	.	1/0/0/M	1/0/0/M	.	.	.	.	.	1/0/0/M	.	.	.	.	.	.	.	.	0/0/1/U	.	.	.	.	.	.	.	.
ENSG00000113296	.	.	.	.	.	.	.	.	.	.	.	.	.	.	.	.	.	.	.	.	.	.	.	.	.	.	.	.	.	.	.	.	.	.	.	.	.	.	.	.	.	.	.	.	.	.	.	.	.
ENSG00000113300	.	.	.	.	.	.	.	.	.	.	.	.	.	.	.	.	.	.	.	.	.	.	.	.	.	.	.	.	.	.	.	.	.	.	.	.	.	.	.	.	.	.	.	.	.	.	.	.	.
ENSG00000113312	.	.	.	.	.	.	.	.	.	.	.	.	.	.	.	.	.	.	.	.	.	.	.	.	.	.	.	.	.	.	.	.	.	.	.	.	.	.	.	.	.	.	.	.	.	.	.	.	.
ENSG00000113327	.	1/0/0/M	.	.	1/0/0/M	.	.	.	0/1/0/B	.	.	.	0/0/1/U	0/1/0/B	.	1/0/0/M	1/0/0/M	.	.	.	.	.	.	.	.	.	.	1/0/0/M	.	.	.	.	.	.	.	.	.	.	.	.	.	0/0/1/U	.	.	.	.	.	.	.
ENSG00000113360	.	.	.	.	1/0/0/M	.	.	.	.	1/0/0/M	.	.	0/0/1/U	.	.	1/0/0/M	0/0/1/U	.	.	.	.	.	.	.	.	0/0/1/U	1/0/0/M	.	1/0/0/M	.	.	.	.	.	0/0/1/U	0/0/1/U	.	.	.	.	.	0/0/1/U	.	.	.	0/1/0/B	.	.	.
ENSG00000113361	.	.	.	.	.	.	.	.	.	.	.	.	.	.	.	.	.	.	.	.	.	.	.	.	.	.	.	.	.	.	.	.	.	.	.	.	.	.	.	.	.	.	.	.	.	.	.	.	.
ENSG00000113369	.	.	.	.	.	.	.	.	.	.	.	.	.	.	.	.	.	.	.	.	.	.	.	.	.	.	.	.	.	.	.	.	.	.	.	.	.	.	.	.	.	.	.	.	.	.	.	.	.
ENSG00000113387	.	.	.	.	.	.	.	.	.	.	.	.	.	.	.	.	.	.	.	.	.	.	.	.	.	.	.	.	.	.	.	.	.	.	.	.	.	.	.	.	.	.	.	.	.	.	.	.	.
ENSG00000113391	.	.	.	.	.	.	.	.	.	.	.	.	.	.	.	.	.	.	.	.	.	.	.	.	.	.	.	.	.	.	.	.	.	.	.	.	.	.	.	.	.	.	.	.	.	.	.	.	.
ENSG00000113407	.	.	.	.	.	.	.	.	.	.	.	.	.	.	.	.	.	.	.	.	.	.	.	.	.	.	.	.	.	.	.	.	.	.	.	.	.	.	.	.	.	.	.	.	.	.	.	.	.
ENSG00000113441	.	.	.	.	.	.	.	.	.	.	.	.	.	.	.	.	.	.	.	.	.	.	.	.	.	.	.	.	.	.	.	.	.	.	.	.	.	.	.	.	.	.	.	.	.	.	.	.	.
ENSG00000113448	.	.	.	.	.	.	.	.	.	.	.	.	.	.	.	.	.	.	.	.	.	.	.	.	.	.	.	.	.	.	.	.	.	.	.	.	.	.	.	.	.	.	.	.	.	.	.	.	.
ENSG00000113456	.	.	.	.	.	.	.	.	.	.	.	.	.	.	.	.	.	.	.	.	.	.	.	.	.	.	.	.	.	.	.	.	.	.	.	.	.	.	.	.	.	.	.	.	.	.	.	.	.
ENSG00000113522	.	.	.	.	.	.	.	.	.	.	.	.	.	.	.	.	.	.	.	.	.	.	.	.	.	.	.	.	.	.	.	.	.	.	.	.	.	.	.	.	.	.	.	.	.	.	.	.	.
ENSG00000113532	.	.	.	.	.	.	.	.	.	.	.	.	.	.	.	.	.	.	.	.	.	.	.	.	.	.	.	.	.	.	.	.	.	.	.	.	.	.	.	.	.	.	.	.	.	.	.	.	.
ENSG00000113558	.	.	.	.	.	.	.	.	.	.	.	.	.	.	.	.	.	.	.	.	.	.	.	.	.	.	.	.	.	.	.	.	.	.	.	.	.	.	.	.	.	.	.	.	.	.	.	.	.
ENSG00000113569	.	.	.	.	.	.	.	.	.	.	.	.	.	.	.	.	.	.	.	.	.	.	.	.	.	.	.	.	.	.	.	.	.	.	.	.	.	.	.	.	.	.	.	.	.	.	.	.	.
ENSG00000113578	.	.	.	.	0/0/1/U	.	1/0/0/M	.	0/0/1/U	.	.	1/0/0/M	.	.	.	.	.	.	1/0/0/M	.	1/0/0/M	.	.	0/1/0/B	0/0/1/U	0/0/1/U	1/0/0/M	.	0/0/1/U	.	.	1/0/0/M	.	.	.	.	.	.	.	.	.	.	.	.	.	.	.	0/0/1/U	.
ENSG00000113580	.	.	.	.	.	.	.	.	.	.	.	.	.	.	.	.	.	.	.	.	.	.	.	.	.	.	.	.	.	.	.	.	.	.	.	.	.	.	.	.	.	.	.	.	.	.	.	.	.
ENSG00000113593	1/0/0/M	1/0/0/M	.	.	0/0/1/U	.	.	0/0/1/U	0/0/1/U	.	.	.	.	0/0/1/U	.	.	.	.	.	.	0/0/1/U	0/0/1/U	.	.	.	.	.	.	.	.	1/0/0/M	.	1/0/0/M	.	0/0/1/U	.	.	.	.	.	.	0/1/0/B	.	1/0/0/M	1/0/0/M	1/0/0/M	.	.	.
ENSG00000113594	.	.	.	.	.	0/0/2/U	0/0/1/U	.	.	.	1/0/2/M	.	.	.	.	.	.	.	.	.	.	.	.	.	.	.	.	.	.	3/0/0/M	.	0/0/3/U	.	1/0/0/M	.	.	.	.	.	.	.	0/0/3/U	.	2/0/1/M	3/0/0/M	1/0/0/M	1/0/0/M	0/0/1/U	.
ENSG00000113595	.	.	.	.	.	0/0/1/U	.	.	0/0/1/U	.	.	.	.	.	.	0/1/0/B	1/0/0/M	0/1/0/B	1/0/0/M	.	1/0/0/M	.	1/0/0/M	.	.	.	.	.	0/0/1/U	.	.	.	0/0/1/U	0/0/1/U	.	.	.	.	.	.	.	0/0/1/U	.	.	.	.	.	.	.
ENSG00000113597	.	.	.	.	.	.	.	.	.	0/0/1/U	.	.	0/1/0/B	0/0/1/U	.	.	0/0/1/U	.	.	.	.	.	.	.	.	1/0/0/M	.	.	.	.	.	.	.	.	.	0/0/1/U	.	.	.	.	.	.	.	.	.	0/0/1/U	0/0/1/U	.	.
ENSG00000113621	.	.	.	.	.	.	.	.	.	.	.	.	.	.	.	.	.	.	.	.	.	.	.	.	.	.	.	.	.	.	.	.	.	.	.	.	.	.	.	.	.	.	.	.	.	.	.	.	.
ENSG00000113638	.	.	.	.	.	.	.	.	.	.	.	.	.	1/0/0/M	.	1/0/0/M	0/0/1/U	.	.	.	0/0/1/U	.	.	.	0/0/1/U	0/0/1/U	1/0/0/M	1/0/0/M	.	.	.	0/1/0/B	.	.	0/0/1/U	.	.	.	.	.	.	1/0/0/M	.	1/0/0/M	.	.	.	.	.
ENSG00000113643	.	2/0/0/M	.	.	1/0/1/M	.	.	.	0/0/4/U	.	.	1/0/0/M	.	.	.	1/0/0/M	2/0/2/M	0/0/1/U	.	.	0/0/1/U	.	2/0/2/M	.	3/0/1/M	.	.	1/0/0/M	.	.	.	1/0/1/M	0/0/1/U	.	.	.	0/0/1/U	0/0/4/U	.	.	.	0/0/1/U	.	0/0/1/U	1/0/0/M	.	.	.	.
ENSG00000113645	.	.	.	.	.	.	.	.	.	.	.	.	.	.	.	.	.	.	.	.	.	.	.	.	.	.	.	.	.	.	.	.	.	.	.	.	.	.	.	.	.	.	.	.	.	.	.	.	.
ENSG00000113648	.	.	.	.	.	.	.	.	.	.	.	.	.	.	.	.	.	.	.	.	.	.	.	.	.	.	.	.	.	.	.	.	.	.	.	.	.	.	.	.	.	.	.	.	.	.	.	.	.
ENSG00000113649	.	.	.	.	.	.	.	.	.	.	.	.	.	.	.	.	.	.	.	.	.	.	.	.	.	.	.	.	.	.	.	.	.	.	.	.	.	.	.	.	.	.	.	.	.	.	.	.	.
ENSG00000113657	.	.	.	.	.	.	.	.	.	.	.	.	.	.	.	.	.	.	.	.	.	.	.	.	.	.	.	.	.	.	.	.	.	.	.	.	.	.	.	.	.	.	.	.	.	.	.	.	.
ENSG00000113658	.	.	.	.	.	.	0/0/1/U	.	.	.	1/0/0/M	.	0/0/1/U	.	0/0/1/U	.	0/0/1/U	.	0/0/2/U	0/0/1/U	2/0/0/M	.	.	2/0/0/M	1/0/0/M	.	.	.	0/0/1/U	.	3/0/0/M	.	.	.	.	2/0/1/M	.	0/0/2/U	.	.	.	0/0/2/U	2/0/1/M	.	.	0/0/3/U	.	2/0/0/M	.
ENSG00000113712	.	.	.	.	.	.	.	.	.	.	.	.	.	.	.	.	.	.	.	.	.	.	.	.	.	.	.	.	.	.	.	.	.	.	.	.	.	.	.	.	.	.	.	.	.	.	.	.	.
ENSG00000113742	0/0/1/U	.	0/0/1/U	.	0/0/1/U	1/0/0/M	.	.	0/0/1/U	.	1/0/0/M	0/0/1/U	.	1/0/0/M	.	0/0/1/U	0/0/1/U	0/0/1/U	.	1/0/0/M	.	.	0/0/1/U	.	.	.	.	.	.	.	.	.	.	.	.	.	.	1/0/0/M	.	.	.	0/0/1/U	.	.	1/0/0/M	.	1/0/0/M	.	0/0/1/U
ENSG00000113761	.	.	.	.	.	.	.	.	.	.	.	.	.	.	.	.	.	.	.	.	.	.	.	.	.	.	.	.	.	.	.	.	.	.	.	.	.	.	.	.	.	.	.	.	.	.	.	.	.
ENSG00000113790	.	.	.	.	.	.	.	.	.	.	.	.	.	.	.	.	.	.	.	.	.	.	.	.	.	.	.	.	.	.	.	.	.	.	.	.	.	.	.	.	.	.	.	.	.	.	.	.	.
ENSG00000113812	.	.	.	.	.	.	.	.	.	.	.	.	.	.	.	.	.	.	.	.	.	.	.	.	.	.	.	.	.	.	.	.	.	.	.	.	.	.	.	.	.	.	.	.	.	.	.	.	.
ENSG00000113845	.	.	.	.	.	.	.	.	.	.	.	.	.	.	.	.	.	.	.	.	.	.	.	.	.	.	.	.	.	.	.	.	.	.	.	.	.	.	.	.	.	.	.	.	.	.	.	.	.
ENSG00000113851	.	.	.	.	.	.	.	.	.	.	.	.	.	.	.	.	.	.	.	.	.	.	.	.	.	.	.	.	.	.	.	.	.	.	.	.	.	.	.	.	.	.	.	.	.	.	.	.	.
ENSG00000113916	.	.	.	.	.	.	.	.	.	.	.	.	.	.	.	.	.	.	.	.	.	.	.	.	.	.	.	.	.	.	.	.	.	.	.	.	.	.	.	.	.	.	.	.	.	.	.	.	.
ENSG00000113971	.	.	.	.	.	.	.	.	.	.	.	.	.	.	.	.	.	.	.	.	.	.	.	.	.	.	.	.	.	.	.	.	.	.	.	.	.	.	.	.	.	.	.	.	.	.	.	.	.
ENSG00000114013	.	1/0/0/M	.	.	.	.	.	.	.	.	.	.	.	.	.	.	.	.	.	.	.	.	.	.	.	.	.	.	.	.	.	.	.	0/0/1/U	.	.	.	.	1/0/0/M	0/0/1/U	.	.	0/0/1/U	.	.	.	.	.	1/0/0/M
ENSG00000114021	.	.	.	.	.	.	0/0/1/U	.	1/0/0/M	.	.	.	0/0/1/U	.	.	.	0/0/1/U	0/0/1/U	.	.	.	.	0/0/1/U	.	0/0/1/U	.	.	.	.	.	.	.	0/0/1/U	1/0/0/M	.	.	.	0/0/1/U	.	.	.	.	.	.	.	1/0/0/M	1/0/0/M	.	.
ENSG00000114023	.	.	.	.	.	.	.	.	.	.	.	.	.	.	.	.	.	.	.	.	.	.	.	.	.	.	.	.	.	.	.	.	.	.	.	.	.	.	.	.	.	.	.	.	.	.	.	.	.
ENSG00000114030	.	.	.	.	.	.	.	.	.	.	.	.	.	.	.	.	.	.	.	.	.	.	.	.	.	.	.	.	.	.	.	.	.	.	.	.	.	.	.	.	.	.	.	.	.	.	.	.	.
ENSG00000114098	.	.	.	.	.	.	.	.	.	.	.	.	.	.	.	.	.	.	.	.	.	.	.	.	.	.	.	.	.	.	.	.	.	.	.	.	.	.	.	.	.	.	.	.	.	.	.	.	.
ENSG00000114107	.	.	.	.	.	.	.	.	0/1/0/B	.	.	.	.	.	.	.	0/0/1/U	.	0/0/1/U	.	.	.	.	.	1/0/0/M	.	.	.	.	.	.	.	.	.	.	.	.	.	.	.	.	0/0/1/U	0/0/1/U	.	.	.	.	.	.
ENSG00000114115	.	.	.	.	.	.	.	.	.	.	.	.	.	.	.	.	.	.	.	.	.	.	.	.	.	.	.	.	.	.	.	.	.	.	.	.	.	.	.	.	.	.	.	.	.	.	.	.	.
ENSG00000114120	.	.	.	.	.	.	.	.	.	.	.	.	.	.	.	.	.	.	.	.	.	.	.	.	.	.	.	.	.	.	.	.	.	.	.	.	.	.	.	.	.	.	.	.	.	.	.	.	.
ENSG00000114125	.	.	.	.	.	.	.	.	.	.	.	.	.	.	.	.	.	.	.	.	.	.	.	.	.	.	.	.	.	.	.	.	.	.	.	.	.	.	.	.	.	.	.	.	.	.	.	.	.
ENSG00000114126	.	.	.	.	.	.	.	.	.	.	.	.	.	.	.	.	.	.	.	.	.	.	.	.	.	.	.	.	.	.	.	.	.	.	.	.	.	.	.	.	.	.	.	.	.	.	.	.	.
ENSG00000114127	.	.	.	.	.	.	.	.	0/0/1/U	.	.	.	0/0/1/U	.	.	.	1/0/0/M	.	1/0/0/M	.	0/0/1/U	.	.	.	.	1/0/0/M	.	.	0/0/1/U	.	.	.	.	.	.	0/0/1/U	.	.	.	.	1/0/0/M	0/0/1/U	.	.	.	.	.	.	.
ENSG00000114166	.	.	.	.	.	.	.	.	.	.	.	.	.	.	.	.	.	.	1/0/0/M	.	.	.	.	.	.	.	.	.	.	.	.	.	.	.	.	0/1/0/B	0/0/1/U	.	.	.	.	.	.	.	.	.	.	.	.
ENSG00000114200	.	.	.	.	.	.	.	.	.	0/0/1/U	.	0/0/1/U	1/0/0/M	1/0/0/M	.	.	.	.	.	1/0/0/M	0/0/1/U	.	0/1/0/B	.	.	.	0/0/1/U	.	.	.	0/0/1/U	.	.	.	.	1/0/0/M	1/0/0/M	1/0/0/M	.	.	.	.	0/1/0/B	0/0/1/U	1/0/0/M	.	0/0/1/U	.	.
ENSG00000114251	.	.	.	.	.	0/0/1/U	.	.	.	.	.	.	.	.	.	.	.	.	.	.	.	.	.	.	.	0/0/1/U	.	.	.	.	.	.	0/0/1/U	0/0/1/U	1/0/1/M	.	.	.	1/0/0/M	.	.	.	.	.	.	.	.	.	.
ENSG00000114279	.	.	.	.	.	.	.	.	.	.	.	.	.	.	.	.	.	.	.	.	.	.	.	.	.	.	.	.	.	.	.	.	.	.	.	.	.	.	.	.	.	.	.	.	.	.	.	.	.
ENSG00000114302	.	.	.	.	.	.	.	.	.	.	.	.	.	.	.	.	.	.	.	.	.	.	.	.	.	.	.	.	.	.	.	.	.	.	.	.	.	.	.	.	.	.	.	.	.	.	.	.	.
ENSG00000114316	.	.	.	.	.	.	.	.	.	.	.	.	.	.	.	.	.	.	.	.	.	.	.	.	.	.	.	.	.	.	.	.	.	.	.	.	.	.	.	.	.	.	.	.	.	.	.	.	.
ENSG00000114331	.	.	.	.	.	.	.	.	0/0/1/U	.	.	.	.	.	.	0/0/1/U	0/0/1/U	.	.	.	.	.	1/0/0/M	.	.	2/0/0/M	.	1/0/0/M	.	1/0/1/M	1/0/0/M	.	.	.	1/0/0/M	.	.	.	.	.	.	.	.	.	.	.	.	.	.
ENSG00000114354	0/0/1/U	1/0/0/M	1/0/0/M	.	.	1/0/0/M	.	.	.	0/0/1/U	.	0/1/0/B	1/0/0/M	.	.	0/1/0/B	0/1/0/B	.	0/0/1/U	.	1/0/0/M	.	.	.	1/0/0/M	.	1/0/0/M	0/0/1/U	.	.	0/0/1/U	1/0/0/M	.	.	.	.	.	0/0/1/U	1/0/0/M	.	.	.	1/0/0/M	.	.	0/0/1/U	.	.	.
ENSG00000114374	.	.	.	.	.	.	.	.	.	.	.	.	.	.	.	.	.	.	.	.	.	.	.	.	.	.	.	.	.	.	.	.	.	.	.	.	.	.	.	.	.	.	.	.	.	.	.	.	.
ENSG00000114383	.	.	.	.	.	.	.	.	.	.	.	.	.	.	.	.	.	.	.	.	.	.	.	.	.	.	.	.	.	.	.	.	.	.	.	.	.	.	.	.	.	.	.	.	.	.	.	.	.
ENSG00000114391	.	.	.	.	.	.	.	.	.	.	.	.	.	.	.	.	.	.	.	.	.	.	.	.	.	.	.	.	.	.	.	.	.	.	.	.	.	.	.	.	.	.	.	.	.	.	.	.	.
ENSG00000114405	.	.	.	.	.	.	.	.	.	.	.	.	.	.	.	.	.	.	.	.	.	.	.	.	.	.	.	.	.	.	.	.	.	.	.	.	.	.	.	.	.	.	.	.	.	.	.	.	.
ENSG00000114416	.	.	.	.	.	.	.	.	.	.	.	.	.	.	.	.	.	.	.	.	.	.	.	.	.	.	.	.	.	.	.	.	.	.	.	.	.	.	.	.	.	.	.	.	.	.	.	.	.
ENSG00000114439	.	.	.	.	.	.	.	.	.	.	.	.	.	.	.	.	.	.	.	.	.	.	.	.	.	.	.	.	.	.	.	.	.	.	.	.	.	.	.	.	.	.	.	.	.	.	.	.	.
ENSG00000114446	.	.	.	.	.	.	.	.	.	.	.	.	.	.	.	.	.	.	.	.	.	.	.	.	.	.	.	.	.	.	.	.	.	.	.	.	.	.	.	.	.	.	.	.	.	.	.	.	.
ENSG00000114450	.	.	.	.	.	.	.	1/0/0/M	.	.	.	.	.	.	.	.	.	.	.	.	.	.	.	.	1/0/0/M	.	.	.	.	.	.	.	1/0/0/M	.	0/0/1/U	.	.	.	.	.	.	0/1/0/B	.	.	.	.	.	.	.
ENSG00000114473	.	.	.	.	.	.	.	.	.	.	.	.	.	.	.	.	.	.	.	.	.	.	.	.	.	.	.	.	.	.	.	.	.	.	.	.	.	.	.	.	.	.	.	.	.	.	.	.	.
ENSG00000114480	.	.	.	.	.	.	.	.	.	.	.	.	.	.	.	.	.	.	.	.	.	.	.	.	.	.	.	.	.	.	.	.	.	.	.	.	.	.	.	.	.	.	.	.	.	.	.	.	.
ENSG00000114503	.	.	.	.	.	0/0/2/U	.	.	0/2/0/B	.	.	2/0/0/M	0/0/1/U	.	.	0/0/1/U	0/0/1/U	1/0/0/M	.	.	1/0/1/M	.	0/0/1/U	1/0/0/M	.	2/0/0/M	.	2/0/0/M	.	1/0/1/M	.	.	.	.	.	1/0/0/M	.	.	.	.	.	2/0/0/M	.	.	.	0/0/1/U	.	.	.
ENSG00000114541	.	.	.	.	.	.	1/0/0/M	.	.	.	.	.	.	.	.	0/0/1/U	0/0/1/U	.	1/0/0/M	.	.	0/0/1/U	.	.	.	.	1/0/0/M	.	0/0/1/U	.	0/1/0/B	1/0/0/M	1/0/0/M	.	.	.	.	.	.	.	.	.	.	.	.	.	.	.	.
ENSG00000114544	.	.	.	.	.	.	.	.	.	.	.	.	.	.	.	.	.	.	.	.	.	.	.	.	.	.	.	.	.	.	.	.	.	.	.	.	.	.	.	.	.	.	.	.	.	.	.	.	.
ENSG00000114573	.	.	.	.	.	.	.	.	.	.	.	.	.	.	.	.	.	.	.	.	.	.	.	.	.	.	.	.	.	.	.	.	.	.	.	.	.	.	.	.	.	.	.	.	.	.	.	.	.
ENSG00000114631	.	.	.	.	.	.	.	.	.	.	.	.	.	.	.	.	.	.	.	.	.	.	.	.	.	.	.	.	.	.	.	.	.	.	.	.	.	.	.	.	.	.	.	.	.	.	.	.	.
ENSG00000114670	.	.	.	.	.	.	.	.	.	.	.	.	.	.	.	.	.	.	.	.	.	.	.	.	.	.	.	.	.	.	.	.	.	.	.	.	.	.	.	.	.	.	.	.	.	.	.	.	.
ENSG00000114698	.	.	.	.	.	.	.	.	.	0/0/1/U	.	.	1/0/0/M	.	0/0/1/U	.	.	.	.	.	.	.	.	.	.	.	.	.	.	.	.	.	.	.	.	0/0/1/U	2/0/0/M	2/0/0/M	.	.	.	.	.	.	0/0/2/U	.	1/0/0/M	.	.
ENSG00000114739	.	.	.	.	.	.	.	.	.	.	.	.	.	.	.	.	.	.	.	.	.	.	.	.	.	.	.	.	.	.	.	.	.	.	.	.	.	.	.	.	.	.	.	.	.	.	.	.	.
ENSG00000114742	.	.	.	.	.	.	.	.	.	.	.	.	.	.	.	.	.	.	.	.	.	.	.	.	.	.	.	.	.	.	.	.	.	.	.	.	.	.	.	.	.	.	.	.	.	.	.	.	.
ENSG00000114744	0/0/1/U	.	.	.	.	1/0/0/M	0/0/1/U	.	0/0/1/U	0/0/1/U	1/0/0/M	0/0/1/U	0/0/1/U	.	.	1/0/0/M	0/0/1/U	.	.	.	.	0/0/1/U	.	.	1/0/0/M	.	.	.	.	.	.	.	1/0/0/M	.	.	0/0/1/U	.	.	.	.	.	.	.	.	.	.	.	1/0/0/M	.
ENSG00000114757	.	1/0/0/M	.	.	.	.	.	.	.	.	1/0/0/M	0/0/1/U	.	.	.	1/0/0/M	1/0/0/M	.	.	.	0/0/1/U	.	.	0/0/1/U	.	.	.	.	.	0/1/0/B	0/0/1/U	.	.	.	.	.	.	.	.	.	.	.	.	.	.	.	.	.	.
ENSG00000114770	.	.	.	.	.	.	.	.	.	.	.	.	.	.	.	.	.	.	.	.	.	.	.	.	.	.	.	.	.	.	.	.	.	.	.	.	.	.	.	.	.	.	.	.	.	.	.	.	.
ENSG00000114784	.	.	.	.	.	.	.	.	.	.	.	.	.	.	.	.	.	.	.	.	.	.	.	.	.	.	.	.	.	.	.	.	.	.	.	.	.	.	.	.	.	.	.	.	.	.	.	.	.
ENSG00000114790	.	.	.	.	.	.	.	.	.	.	.	.	.	.	.	.	.	.	.	.	.	.	.	.	.	.	.	.	.	.	.	.	.	.	.	.	.	.	.	.	.	.	.	.	.	.	.	.	.
ENSG00000114796	0/0/1/U	.	.	1/0/0/M	0/0/1/U	0/0/1/U	.	0/0/1/U	0/0/1/U	0/0/2/U	.	1/0/1/M	2/0/1/M	1/0/1/M	.	3/0/0/M	0/0/3/U	0/0/1/U	2/0/0/M	.	3/0/0/M	.	.	0/0/3/U	0/0/1/U	0/0/1/U	1/0/0/M	.	1/0/3/M	.	1/0/0/M	1/0/0/M	.	1/0/2/M	0/0/1/U	3/0/1/M	2/0/0/M	.	.	.	1/0/0/M	0/0/2/U	0/0/1/U	2/0/0/M	0/0/2/U	.	.	.	.
ENSG00000114805	.	.	.	.	.	.	.	.	.	.	.	.	.	.	.	.	.	.	.	.	.	.	.	.	.	.	.	.	.	.	.	.	.	.	.	.	.	.	.	.	.	.	.	.	.	.	.	.	.
ENSG00000114850	.	.	.	.	.	0/0/2/U	.	.	0/0/1/U	0/0/1/U	.	0/0/1/U	0/0/3/U	.	.	0/2/0/B	.	.	.	.	2/0/0/M	.	.	1/0/0/M	.	.	.	.	0/0/2/U	.	.	.	0/0/1/U	0/0/1/U	0/0/1/U	1/0/1/M	0/0/1/U	.	1/0/1/M	1/0/0/M	.	1/0/1/M	.	1/0/0/M	.	.	1/0/0/M	.	.
ENSG00000114853	.	.	.	.	.	.	.	.	.	.	.	.	.	.	.	.	.	.	.	.	.	.	.	.	.	.	.	.	.	.	.	.	.	.	.	.	.	.	.	.	.	.	.	.	.	.	.	.	.
ENSG00000114857	.	.	.	.	.	.	.	.	.	.	.	.	.	.	.	.	.	.	.	.	.	.	.	.	.	.	.	.	.	.	.	.	.	.	.	.	.	.	.	.	.	.	.	.	.	.	.	.	.
ENSG00000114867	.	.	.	.	.	.	.	.	.	.	.	.	.	.	.	.	.	.	.	.	.	.	.	.	.	.	.	.	.	.	.	.	.	.	.	.	.	.	.	.	.	.	.	.	.	.	.	.	.
ENSG00000114902	.	.	.	.	.	.	.	.	.	.	.	.	.	.	.	.	.	.	.	.	.	.	.	.	.	.	.	.	.	.	.	.	.	.	.	.	.	.	.	.	.	.	.	.	.	.	.	.	.
ENSG00000114904	0/0/1/U	.	.	.	.	1/0/0/M	.	.	.	0/0/1/U	.	.	1/0/0/M	.	.	.	.	.	1/0/0/M	.	.	.	.	.	.	.	.	.	.	.	.	.	.	.	.	.	.	.	.	.	.	.	.	.	.	.	.	.	.
ENSG00000114923	.	.	.	.	.	.	.	.	.	.	.	.	.	.	.	.	.	.	.	.	.	.	.	.	.	.	.	.	.	.	.	.	.	.	.	.	.	.	.	.	.	.	.	.	.	.	.	.	.
ENSG00000114933	.	.	.	.	.	.	.	.	.	.	.	.	.	.	.	.	.	.	.	.	.	.	.	.	.	.	.	.	.	.	.	.	.	.	.	.	.	.	.	.	.	.	.	.	.	.	.	.	.
ENSG00000114956	.	.	.	.	.	.	.	.	.	.	.	.	.	.	.	.	.	.	.	.	.	.	.	.	.	.	.	.	.	.	.	.	.	.	.	.	.	.	.	.	.	.	.	.	.	.	.	.	.
ENSG00000114978	0/1/0/B	.	.	.	.	.	.	.	0/0/1/U	.	.	0/0/1/U	.	0/0/1/U	.	.	.	.	.	.	.	.	.	.	.	.	.	.	.	1/0/0/M	.	0/0/1/U	1/0/0/M	.	.	.	0/1/0/B	.	.	1/0/0/M	1/0/0/M	.	.	.	.	.	.	.	1/0/0/M
ENSG00000114999	.	.	.	.	.	.	.	.	.	.	.	.	.	.	.	.	.	.	.	.	.	.	.	.	.	.	.	.	.	.	.	.	.	.	.	.	.	.	.	.	.	.	.	.	.	.	.	.	.
ENSG00000115020	.	.	.	.	.	.	.	.	.	.	.	.	.	.	.	.	.	.	.	.	.	.	.	.	.	.	.	.	.	.	.	.	.	.	.	.	.	.	.	.	.	.	.	.	.	.	.	.	.
ENSG00000115042	.	.	.	.	.	.	.	.	.	.	.	.	.	.	.	.	.	.	.	.	.	.	.	.	.	.	.	.	.	.	.	.	.	.	.	.	.	.	.	.	.	.	.	.	.	.	.	.	.
ENSG00000115053	.	.	.	.	.	.	.	.	.	.	.	.	.	.	.	.	.	.	.	.	.	.	.	.	.	.	.	.	.	.	.	.	.	.	.	.	.	.	.	.	.	.	.	.	.	.	.	.	.
ENSG00000115073	.	.	.	.	.	.	.	.	.	.	.	.	.	.	.	.	.	.	.	.	.	.	.	.	.	.	.	.	.	.	.	.	.	.	.	.	.	.	.	.	.	.	.	.	.	.	.	.	.
ENSG00000115084	.	.	.	.	.	.	.	.	.	.	.	.	.	.	.	.	.	.	.	.	.	.	.	.	.	.	.	.	.	.	.	.	.	.	.	.	.	.	.	.	.	.	.	.	.	.	.	.	.
ENSG00000115109	.	.	.	.	.	.	.	.	.	.	.	.	.	.	.	.	.	.	.	.	.	.	.	.	.	.	.	.	.	.	.	.	.	.	.	.	.	.	.	.	.	.	.	.	.	.	.	.	.
ENSG00000115128	.	.	.	.	.	.	.	.	.	.	.	.	.	.	.	.	.	.	.	.	.	.	.	.	.	.	.	.	.	.	.	.	.	.	.	.	.	.	.	.	.	.	.	.	.	.	.	.	.
ENSG00000115145	.	.	.	.	.	.	.	.	.	.	.	.	.	.	.	.	.	.	.	.	.	.	.	.	.	.	.	.	.	.	.	.	.	.	.	.	.	.	.	.	.	.	.	.	.	.	.	.	.
ENSG00000115170	.	.	.	.	.	.	.	.	.	.	.	.	.	.	.	.	.	.	.	.	.	.	.	.	.	.	.	.	.	.	.	.	.	.	.	.	.	.	.	.	.	.	.	.	.	.	.	.	.
ENSG00000115183	.	.	.	.	0/0/1/U	.	1/0/0/M	.	.	.	.	.	.	.	.	.	0/0/1/U	.	.	.	.	0/0/1/U	.	.	.	.	.	.	1/0/0/M	.	.	1/0/0/M	1/0/0/M	.	.	.	.	0/0/1/U	.	.	.	.	1/0/0/M	.	.	1/0/0/M	1/0/0/M	.	.
ENSG00000115204	.	.	.	.	.	.	.	.	.	.	.	.	.	.	.	.	.	.	.	.	.	.	.	.	.	.	.	.	.	.	.	.	.	.	.	.	.	.	.	.	.	.	.	.	.	.	.	.	.
ENSG00000115211	.	.	.	.	.	.	.	.	.	.	.	.	.	.	.	.	.	.	.	.	.	.	.	.	.	.	.	.	.	.	.	.	.	.	.	.	.	.	.	.	.	.	.	.	.	.	.	.	.
ENSG00000115216	.	.	.	.	.	.	.	.	.	.	.	.	.	.	.	.	.	.	.	.	.	.	.	.	.	.	.	.	.	.	.	.	.	.	.	.	.	.	.	.	.	.	.	.	.	.	.	.	.
ENSG00000115226	.	.	.	.	.	.	.	.	.	.	.	.	.	.	.	.	.	.	.	.	.	.	.	.	.	.	.	.	.	.	.	.	.	.	.	.	.	.	.	.	.	.	.	.	.	.	.	.	.
ENSG00000115233	.	.	.	.	.	.	.	.	.	.	.	.	.	.	.	.	.	.	.	.	.	.	.	.	.	.	.	.	.	.	.	.	.	.	.	.	.	.	.	.	.	.	.	.	.	.	.	.	.
ENSG00000115234	.	.	.	.	.	.	.	.	.	.	.	.	.	.	.	.	.	.	.	.	.	.	.	.	.	.	.	.	.	.	.	.	.	.	.	.	.	.	.	.	.	.	.	.	.	.	.	.	.
ENSG00000115239	.	.	.	.	.	.	.	.	.	.	.	.	.	.	.	.	.	.	.	.	.	.	.	.	.	.	.	.	.	.	.	.	.	.	.	.	.	.	.	.	.	.	.	.	.	.	.	.	.
ENSG00000115241	.	.	.	.	.	.	.	.	.	.	.	.	.	.	.	.	.	.	.	.	.	.	.	.	.	.	.	.	.	.	.	.	.	.	.	.	.	.	.	.	.	.	.	.	.	.	.	.	.
ENSG00000115252	.	.	.	.	.	.	.	.	.	.	.	.	.	.	.	.	.	.	.	.	.	.	.	.	.	.	.	.	.	.	.	.	.	.	.	.	.	.	.	.	.	.	.	.	.	.	.	.	.
ENSG00000115271	.	.	.	.	.	.	.	.	.	.	.	.	.	.	.	.	.	.	.	.	.	.	.	.	.	.	.	.	.	.	.	.	.	.	.	.	.	.	.	.	.	.	.	.	.	.	.	.	.
ENSG00000115290	.	.	.	.	.	.	.	.	.	.	.	.	.	.	.	.	.	.	.	.	.	.	.	.	.	.	.	.	.	.	.	.	.	.	.	.	.	.	.	.	.	.	.	.	.	.	.	.	.
ENSG00000115295	.	.	.	.	.	.	.	.	.	.	.	.	.	.	.	.	.	.	.	.	.	.	.	.	.	.	.	.	.	.	.	.	.	.	.	.	.	.	.	.	.	.	.	.	.	.	.	.	.
ENSG00000115306	.	.	.	.	.	.	.	.	.	.	.	.	.	.	.	.	.	.	.	.	.	.	.	.	.	.	.	.	.	.	.	.	.	.	.	.	.	.	.	.	.	.	.	.	.	.	.	.	.
ENSG00000115310	.	1/0/0/M	.	1/0/0/M	.	0/0/1/U	.	.	0/0/1/U	1/0/0/M	1/0/0/M	1/0/0/M	1/0/0/M	1/0/0/M	.	0/0/1/U	0/1/0/B	.	0/1/0/B	1/0/0/M	1/0/0/M	.	.	.	1/0/0/M	.	1/0/0/M	.	1/0/0/M	1/0/0/M	0/0/1/U	1/0/0/M	.	.	0/0/1/U	0/0/1/U	1/0/0/M	0/0/1/U	.	.	.	1/0/0/M	0/0/1/U	.	0/0/1/U	.	0/0/1/U	.	.
ENSG00000115350	.	.	.	.	.	.	.	.	.	.	.	.	.	.	.	.	.	.	.	.	.	.	.	.	.	.	.	.	.	.	.	.	.	.	.	.	.	.	.	.	.	.	.	.	.	.	.	.	.
ENSG00000115353	.	.	.	.	.	.	.	.	.	.	.	.	.	.	.	.	.	.	.	.	.	.	.	.	.	.	.	.	.	.	.	.	.	.	.	.	.	.	.	.	.	.	.	.	.	.	.	.	.
ENSG00000115355	.	.	.	.	.	.	.	.	.	.	.	.	.	.	.	.	.	.	.	.	.	.	.	.	.	.	.	.	.	.	.	.	.	.	.	.	.	.	.	.	.	.	.	.	.	.	.	.	.
ENSG00000115364	.	.	.	.	.	.	.	.	.	.	.	.	.	.	.	.	.	.	.	.	.	.	.	.	.	.	.	.	.	.	.	.	.	.	.	.	.	.	.	.	.	.	.	.	.	.	.	.	.
ENSG00000115365	.	.	.	.	.	.	.	.	.	.	.	.	.	.	.	.	.	.	.	.	.	.	.	.	.	.	.	.	.	.	.	.	.	.	.	.	.	.	.	.	.	.	.	.	.	.	.	.	.
ENSG00000115368	.	.	.	.	.	.	0/0/1/U	.	.	.	1/0/0/M	.	.	.	.	0/0/1/U	.	.	.	.	.	.	.	1/0/0/M	0/0/1/U	.	.	.	.	.	.	.	1/0/0/M	.	0/0/1/U	.	.	.	.	.	.	1/0/0/M	.	.	.	.	.	.	.
ENSG00000115414	.	.	.	1/0/0/M	.	.	.	.	.	.	.	.	.	.	.	.	.	.	.	.	.	.	.	.	.	.	.	.	.	1/0/0/M	.	.	.	.	.	.	.	.	.	.	.	.	.	.	.	.	.	.	.
ENSG00000115419	.	1/0/0/M	.	0/0/1/U	.	.	1/0/0/M	.	0/0/1/U	0/0/1/U	.	1/0/0/M	0/1/0/B	.	.	1/0/0/M	0/1/0/B	0/0/1/U	.	.	.	.	.	.	.	1/0/0/M	.	.	0/0/1/U	.	.	.	.	.	.	.	.	.	1/0/1/M	0/0/1/U	.	1/0/1/M	0/0/1/U	.	.	1/0/0/M	1/0/0/M	.	1/0/0/M
ENSG00000115421	.	.	.	.	.	.	.	.	.	.	.	.	.	.	.	.	.	.	.	.	.	.	.	.	.	.	.	.	.	.	.	.	.	.	.	.	.	.	.	.	.	.	.	.	.	.	.	.	.
ENSG00000115425	.	.	.	.	.	.	.	.	.	.	.	.	.	.	.	.	.	.	.	.	.	.	.	.	.	.	.	.	.	.	.	.	.	.	.	.	.	.	.	.	.	.	.	.	.	.	.	.	.
ENSG00000115461	.	.	.	.	.	.	.	.	.	.	.	.	.	.	.	.	.	.	.	.	.	.	.	.	.	.	.	.	.	.	.	.	.	.	.	.	.	.	.	.	.	.	.	.	.	.	.	.	.
ENSG00000115464	.	.	.	.	.	.	.	.	.	.	.	.	.	.	.	.	.	.	.	.	.	.	.	.	.	.	.	.	.	.	.	.	.	.	.	.	.	.	.	.	.	.	.	.	.	.	.	.	.
ENSG00000115468	.	.	.	.	.	.	.	.	.	.	.	.	.	.	.	.	.	.	.	.	.	.	.	.	.	.	.	.	.	.	.	.	.	.	.	.	.	.	.	.	.	.	.	.	.	.	.	.	.
ENSG00000115474	.	.	.	.	.	.	.	.	.	.	.	.	.	.	.	.	.	.	.	.	.	.	.	.	.	.	.	.	.	.	.	.	.	.	.	.	.	.	.	.	.	.	.	.	.	.	.	.	.
ENSG00000115484	.	.	.	.	.	.	.	.	.	.	.	.	.	.	.	.	.	.	.	.	.	.	.	.	.	.	.	.	.	.	.	.	.	.	.	.	.	.	.	.	.	.	.	.	.	.	.	.	.
ENSG00000115486	.	.	.	.	.	.	.	.	0/0/1/U	.	.	2/0/0/M	.	.	.	.	.	.	.	.	.	.	2/0/0/M	2/0/0/M	.	.	.	.	.	.	.	.	0/0/2/U	.	.	.	.	.	.	.	.	.	.	.	.	.	.	.	.
ENSG00000115504	.	.	.	.	.	.	.	.	.	.	.	.	.	.	.	.	.	.	.	.	.	.	.	.	.	.	.	.	.	.	.	.	.	.	.	.	.	.	.	.	.	.	.	.	.	.	.	.	.
ENSG00000115520	.	.	.	.	.	.	.	.	.	1/0/0/M	.	.	1/0/0/M	0/1/0/B	.	.	.	.	.	.	.	1/0/0/M	.	.	.	.	.	.	.	.	.	.	1/0/0/M	.	.	1/0/0/M	.	.	.	.	1/0/0/M	0/0/1/U	.	.	1/0/0/M	.	.	.	.
ENSG00000115524	.	.	.	.	.	.	.	.	.	.	.	.	.	.	.	.	.	.	.	.	.	.	.	.	.	.	.	.	.	.	.	.	.	.	.	.	.	.	.	.	.	.	.	.	.	.	.	.	.
ENSG00000115526	.	.	.	.	.	.	.	.	.	.	.	.	.	.	.	.	.	.	.	.	.	.	.	.	.	.	.	.	.	.	.	.	.	.	.	.	.	.	.	.	.	.	.	.	.	.	.	.	.
ENSG00000115539	.	.	.	.	.	.	.	.	.	.	.	.	.	.	.	.	.	.	.	.	.	.	.	.	.	.	.	.	.	.	.	.	.	.	.	.	.	.	.	.	.	.	.	.	.	.	.	.	.
ENSG00000115540	.	.	.	.	.	.	.	.	.	.	.	.	.	.	.	.	.	.	.	.	.	.	.	.	.	.	.	.	.	.	.	.	.	.	.	.	.	.	.	.	.	.	.	.	.	.	.	.	.
ENSG00000115541	.	.	.	.	.	.	.	.	.	.	.	.	.	.	.	.	.	.	.	.	.	.	.	.	.	.	.	.	.	.	.	.	.	.	.	.	.	.	.	.	.	.	.	.	.	.	.	.	.
ENSG00000115548	.	.	.	.	.	0/0/1/U	.	.	.	.	.	.	.	.	.	.	0/0/1/U	.	.	.	.	.	1/0/0/M	.	1/0/0/M	.	.	.	.	.	.	.	0/0/1/U	0/0/1/U	.	.	.	.	1/0/0/M	.	.	.	.	.	.	.	.	.	.
ENSG00000115561	.	.	.	.	.	.	.	.	.	.	.	.	.	.	.	.	.	.	.	.	.	.	.	.	.	.	.	.	.	.	.	.	.	.	.	.	.	.	.	.	.	.	.	.	.	.	.	.	.
ENSG00000115677	.	.	.	.	.	.	.	.	.	.	.	.	.	.	.	.	.	.	.	.	.	.	.	.	.	.	.	.	.	.	.	.	.	.	.	.	.	.	.	.	.	.	.	.	.	.	.	.	.
ENSG00000115685	.	.	.	.	.	.	.	.	.	.	.	.	.	.	.	.	.	.	.	.	.	.	.	.	.	.	.	.	.	.	.	.	.	.	.	.	.	.	.	.	.	.	.	.	.	.	.	.	.
ENSG00000115694	.	.	.	.	.	.	.	.	.	.	.	.	.	.	.	.	.	.	.	.	.	.	.	.	.	.	.	.	.	.	.	.	.	.	.	.	.	.	.	.	.	.	.	.	.	.	.	.	.
ENSG00000115738	.	1/0/0/M	.	1/0/0/M	1/0/0/M	.	.	.	0/0/1/U	.	.	.	0/0/1/U	.	.	0/0/1/U	0/0/1/U	.	.	.	0/0/1/U	0/0/1/U	.	.	0/1/0/B	.	0/0/1/U	1/0/0/M	.	.	.	.	1/0/0/M	0/0/1/U	1/0/0/M	.	0/1/0/B	.	0/1/0/B	0/0/1/U	.	.	1/0/0/M	1/0/0/M	0/0/1/U	.	0/1/0/B	.	0/1/0/B
ENSG00000115750	.	.	.	.	.	.	.	.	.	.	.	.	.	.	.	.	.	.	.	.	.	.	.	.	.	.	.	.	.	.	.	.	.	.	.	.	.	.	.	.	.	.	.	.	.	.	.	.	.
ENSG00000115756	.	.	.	.	.	.	.	.	.	.	.	.	.	.	.	.	.	.	.	.	.	.	.	.	.	.	.	.	.	.	.	.	.	.	.	.	.	.	.	.	.	.	.	.	.	.	.	.	.
ENSG00000115758	.	.	.	.	.	.	.	.	.	.	.	.	.	.	.	.	.	.	.	.	.	.	.	.	.	.	.	.	.	.	.	.	.	.	.	.	.	.	.	.	.	.	.	.	.	.	.	.	.
ENSG00000115760	.	.	1/0/0/M	.	0/0/1/U	.	.	.	.	0/0/1/U	.	.	0/0/1/U	.	.	.	0/0/1/U	1/0/0/M	.	.	.	.	.	.	.	.	.	.	0/0/1/U	1/0/0/M	.	.	.	.	.	.	.	.	.	.	.	.	.	.	.	1/0/0/M	.	.	.
ENSG00000115761	.	.	.	.	.	.	.	.	.	.	.	.	.	.	.	.	.	.	.	.	.	.	.	.	.	.	.	.	.	.	.	.	.	.	.	.	.	.	.	.	.	.	.	.	.	.	.	.	.
ENSG00000115762	.	.	.	.	.	.	.	.	.	.	.	.	.	.	.	.	.	.	.	.	.	.	.	.	.	.	.	.	.	.	.	.	.	.	.	.	.	.	.	.	.	.	.	.	.	.	.	.	.
ENSG00000115806	.	.	.	.	.	.	.	.	0/1/0/B	0/0/1/U	.	.	0/0/1/U	.	.	1/0/0/M	.	0/1/0/B	.	.	0/0/1/U	.	0/1/0/B	.	.	.	.	.	.	0/1/0/B	1/0/0/M	.	0/0/1/U	1/0/0/M	.	.	.	.	.	0/0/1/U	0/1/0/B	.	.	.	.	.	.	.	1/0/0/M
ENSG00000115825	.	.	.	.	.	.	.	.	.	.	.	.	.	.	.	.	.	.	.	.	.	.	.	.	.	.	.	.	.	.	.	.	.	.	.	.	.	.	.	.	.	.	.	.	.	.	.	.	.
ENSG00000115828	.	.	.	.	.	.	.	.	.	.	.	.	.	.	.	.	.	.	.	.	.	.	.	.	.	.	.	.	.	.	.	.	.	.	.	.	.	.	.	.	.	.	.	.	.	.	.	.	.
ENSG00000115839	.	.	.	.	.	.	.	.	.	.	.	.	.	.	.	.	.	.	.	.	.	.	.	.	.	.	.	.	.	.	.	.	.	.	.	.	.	.	.	.	.	.	.	.	.	.	.	.	.
ENSG00000115840	.	.	.	.	.	.	.	.	.	.	.	.	.	.	.	.	.	.	.	.	.	.	.	.	.	.	.	.	.	.	.	.	.	.	.	.	.	.	.	.	.	.	.	.	.	.	.	.	.
ENSG00000115844	.	.	.	1/0/0/M	.	.	.	.	.	.	.	0/0/1/U	.	.	.	.	0/0/1/U	.	.	.	.	.	.	.	0/1/0/B	.	.	1/0/0/M	.	.	.	.	.	.	.	.	.	.	.	.	.	.	.	.	.	.	.	.	.
ENSG00000115866	.	.	.	.	.	.	.	.	.	.	.	.	.	.	.	.	.	.	.	.	.	.	.	.	.	.	.	.	.	.	.	.	.	.	.	.	.	.	.	.	.	.	.	.	.	.	.	.	.
ENSG00000115902	.	.	.	.	.	.	.	.	.	.	.	.	.	.	.	.	.	.	.	.	.	.	.	.	.	.	.	.	.	.	.	.	.	.	.	.	.	.	.	.	.	.	.	.	.	.	.	.	.
ENSG00000115904	.	.	.	.	.	.	.	.	.	.	.	.	.	.	.	.	.	.	.	.	.	.	.	.	.	.	.	.	.	.	.	.	.	.	.	.	.	.	.	.	.	.	.	.	.	.	.	.	.
ENSG00000115944	.	.	.	.	.	.	.	.	.	.	.	.	.	.	.	.	.	.	.	.	.	.	.	.	.	.	.	.	.	.	.	.	.	.	.	.	.	.	.	.	.	.	.	.	.	.	.	.	.
ENSG00000115946	1/0/0/M	.	.	.	.	.	.	.	.	.	.	.	.	0/0/1/U	.	.	.	.	1/0/0/M	.	.	.	2/0/0/M	.	.	.	.	.	.	.	.	.	.	2/0/0/M	.	.	.	.	.	.	.	1/0/0/M	0/0/2/U	.	.	.	1/0/0/M	.	.
ENSG00000115947	.	1/0/0/M	1/0/0/M	.	.	.	0/0/1/U	.	.	1/0/0/M	.	.	0/1/0/B	1/0/0/M	.	.	0/0/1/U	0/0/1/U	.	.	.	.	.	0/0/1/U	1/0/0/M	.	.	1/0/0/M	.	.	.	.	.	.	.	.	.	.	0/0/1/U	.	.	.	.	.	.	.	.	.	.
ENSG00000115956	.	.	.	.	.	.	.	.	.	.	.	.	.	.	.	.	.	.	.	.	.	.	.	.	.	.	.	.	.	.	.	.	.	.	.	.	.	.	.	.	.	.	.	.	.	.	.	.	.
ENSG00000115963	.	.	.	.	.	.	.	.	.	.	.	.	.	.	.	.	.	.	.	.	.	.	.	.	.	.	.	.	.	.	.	.	.	.	.	.	.	.	.	.	.	.	.	.	.	.	.	.	.
ENSG00000115966	.	.	.	.	.	.	.	1/0/0/M	.	.	.	.	.	1/0/0/M	.	.	0/0/1/U	.	.	.	.	.	.	0/0/1/U	1/0/0/M	.	.	.	.	.	.	.	.	.	.	.	.	.	.	.	.	.	.	.	.	1/0/0/M	1/0/0/M	.	.
ENSG00000115977	.	.	.	.	.	.	.	.	.	.	.	0/0/1/U	.	0/1/0/B	.	0/0/1/U	0/1/0/B	1/0/0/M	.	.	.	.	.	.	.	.	.	.	.	.	.	.	.	.	.	.	.	.	.	.	.	.	.	.	.	.	.	.	.
ENSG00000115993	.	.	.	.	.	.	.	.	.	.	.	.	.	.	.	.	.	.	.	.	.	.	.	.	.	.	.	.	.	.	.	.	.	.	.	.	.	.	.	.	.	.	.	.	.	.	.	.	.
ENSG00000115998	.	.	.	.	.	.	.	.	.	.	.	.	.	.	.	.	.	.	.	.	.	.	.	.	.	.	.	.	.	.	.	.	.	.	.	.	.	.	.	.	.	.	.	.	.	.	.	.	.
ENSG00000116001	.	.	.	.	.	.	.	.	.	.	.	.	.	.	.	.	.	.	.	.	.	.	.	.	.	.	.	.	.	.	.	.	.	.	.	.	.	.	.	.	.	.	.	.	.	.	.	.	.
ENSG00000116005	.	0/0/1/U	.	.	.	.	0/0/1/U	.	.	.	1/0/0/M	.	0/0/1/U	0/0/1/U	.	.	.	1/0/0/M	1/0/0/M	.	.	.	.	.	.	0/0/1/U	1/0/0/M	.	.	.	.	.	.	.	.	.	.	.	.	.	.	0/0/1/U	.	.	.	.	.	.	.
ENSG00000116016	.	.	.	.	.	.	.	.	.	.	.	.	.	.	.	.	.	.	.	.	.	.	.	.	.	.	.	.	.	.	.	.	.	.	.	.	.	.	.	.	.	.	.	.	.	.	.	.	.
ENSG00000116062	.	.	.	.	.	.	.	.	.	.	.	.	.	.	.	0/0/1/U	1/0/0/M	.	.	.	.	.	.	.	.	.	.	.	.	.	.	.	.	.	.	.	1/0/0/M	.	.	.	.	.	.	.	0/0/1/U	.	.	.	.
ENSG00000116095	.	.	.	.	.	.	.	.	.	.	.	.	.	.	.	.	.	.	.	.	.	.	.	.	.	.	.	.	.	.	.	.	.	.	.	.	.	.	.	.	.	.	.	.	.	.	.	.	.
ENSG00000116106	.	.	.	.	.	.	.	.	.	.	.	.	.	.	.	.	.	.	.	.	.	.	.	.	.	.	.	.	.	.	.	.	.	.	.	.	.	.	.	.	.	.	.	.	.	.	.	.	.
ENSG00000116127	.	.	.	.	.	.	0/0/1/U	.	.	.	1/0/0/M	.	.	.	.	.	.	.	.	.	.	.	.	.	.	.	.	.	.	.	.	1/0/0/M	.	.	.	.	.	.	.	.	.	.	.	.	.	.	.	.	.
ENSG00000116128	.	.	.	.	.	.	.	.	.	.	.	.	.	.	.	.	.	.	.	.	.	.	.	.	.	.	.	.	.	.	.	.	.	.	.	.	.	.	.	.	.	.	.	.	.	.	.	.	.
ENSG00000116138	.	.	.	.	.	.	.	.	0/0/1/U	.	.	.	0/1/0/B	.	.	1/0/0/M	0/0/1/U	.	.	.	.	.	.	1/0/0/M	1/0/0/M	0/0/1/U	1/0/0/M	.	.	.	1/0/0/M	.	.	.	.	.	1/0/0/M	.	.	.	.	0/1/0/B	.	.	0/0/1/U	0/0/1/U	.	.	.
ENSG00000116147	1/0/0/M	.	.	1/0/0/M	.	1/0/0/M	.	.	0/0/1/U	.	.	.	1/0/0/M	0/0/1/U	.	1/0/0/M	1/0/1/M	.	.	.	.	.	0/1/2/B	.	.	.	.	.	.	.	.	.	0/0/2/U	2/1/0/B	0/0/1/U	2/1/0/B	2/1/1/B	1/2/1/B	.	.	3/0/0/M	2/0/1/M	3/1/0/B	3/0/0/M	1/0/2/M	1/1/2/B	2/1/0/B	2/0/1/M	.
ENSG00000116161	.	.	.	.	.	.	.	.	.	.	.	.	.	.	.	.	.	.	.	.	.	.	.	.	.	.	.	.	.	.	.	.	.	.	.	.	.	.	.	.	.	.	.	.	.	.	.	.	.
ENSG00000116171	.	.	.	.	.	.	.	.	.	.	.	.	.	.	.	.	.	.	.	.	.	.	.	.	.	.	.	.	.	.	.	.	.	.	.	.	.	.	.	.	.	.	.	.	.	.	.	.	.
ENSG00000116194	.	.	.	.	.	.	.	.	.	.	.	.	.	.	.	.	.	.	.	.	.	.	.	.	.	.	.	.	.	.	.	.	.	.	.	.	.	.	.	.	.	.	.	.	.	.	.	.	.
ENSG00000116198	.	.	.	.	.	.	.	.	.	.	.	.	.	.	.	.	.	.	.	.	.	.	.	.	.	.	.	.	.	.	.	.	.	.	.	.	.	.	.	.	.	.	.	.	.	.	.	.	.
ENSG00000116199	.	.	.	.	.	.	.	.	.	.	.	.	.	.	.	.	.	.	.	.	.	.	.	.	.	.	.	.	.	.	.	.	.	.	.	.	.	.	.	.	.	.	.	.	.	.	.	.	.
ENSG00000116209	.	.	.	.	.	.	.	.	.	.	.	.	.	.	.	.	.	.	.	.	.	.	.	.	.	.	.	.	.	.	.	.	.	.	.	.	.	.	.	.	.	.	.	.	.	.	.	.	.
ENSG00000116221	.	.	.	.	.	.	.	.	.	.	.	.	.	.	.	.	.	.	.	.	.	.	.	.	.	.	.	.	.	.	.	.	.	.	.	.	.	.	.	.	.	.	.	.	.	.	.	.	.
ENSG00000116266	.	.	.	.	.	.	.	.	.	.	.	.	.	.	.	.	.	.	.	.	.	.	.	.	.	.	.	.	.	.	.	.	.	.	.	.	.	.	.	.	.	.	.	.	.	.	.	.	.
ENSG00000116273	.	.	.	.	.	.	.	.	.	.	.	.	.	.	.	.	.	.	.	.	.	.	.	.	.	.	.	.	.	.	.	.	.	.	.	.	.	.	.	.	.	.	.	.	.	.	.	.	.
ENSG00000116288	.	.	.	.	.	.	.	.	.	.	.	.	.	.	.	.	.	.	.	.	.	.	.	.	.	.	.	.	.	.	.	.	.	.	.	.	.	.	.	.	.	.	.	.	.	.	.	.	.
ENSG00000116350	.	.	.	.	.	.	.	.	.	.	.	.	.	.	.	.	.	.	.	.	.	.	.	.	.	.	.	.	.	.	.	.	.	.	.	.	.	.	.	.	.	.	.	.	.	.	.	.	.
ENSG00000116406	.	.	.	.	.	.	.	.	0/0/1/U	0/0/1/U	.	0/0/1/U	1/0/0/M	0/0/1/U	.	.	.	0/0/2/U	.	.	.	.	.	.	0/0/1/U	.	.	.	.	.	.	.	.	.	0/0/1/U	.	.	.	.	.	.	1/0/1/M	1/0/0/M	1/0/0/M	.	.	1/0/0/M	.	.
ENSG00000116459	.	.	.	.	.	.	.	.	.	.	.	.	.	.	.	.	.	.	.	.	.	.	.	.	.	.	.	.	.	.	.	.	.	.	.	.	.	.	.	.	.	.	.	.	.	.	.	.	.
ENSG00000116473	.	.	.	1/0/0/M	0/0/1/U	.	1/0/0/M	.	0/0/1/U	.	.	.	.	.	1/0/0/M	.	0/0/1/U	0/0/1/U	1/0/0/M	0/0/1/U	.	1/0/0/M	.	0/0/1/U	.	0/0/1/U	.	.	0/1/0/B	.	.	.	.	.	1/0/0/M	.	.	0/0/1/U	.	.	.	.	.	.	.	.	0/0/1/U	.	1/0/0/M
ENSG00000116489	1/0/0/M	1/0/1/M	1/0/0/M	.	1/0/0/M	.	.	.	.	1/0/0/M	.	1/0/0/M	1/0/1/M	1/0/0/M	.	1/0/0/M	.	0/0/1/U	1/0/0/M	1/0/0/M	0/1/0/B	.	1/0/0/M	1/0/0/M	1/0/1/M	0/0/1/U	.	.	0/0/1/U	0/1/1/B	.	0/0/1/U	1/1/0/B	0/0/1/U	.	1/0/0/M	0/0/1/U	.	1/0/1/M	1/0/1/M	1/0/0/M	1/0/0/M	1/0/0/M	.	.	1/0/0/M	1/0/1/M	1/0/0/M	1/0/0/M
ENSG00000116497	0/0/1/U	.	.	.	.	.	1/0/0/M	.	.	.	.	.	1/0/0/M	.	.	0/0/1/U	0/0/1/U	.	.	.	.	.	0/0/1/U	.	.	.	.	.	.	.	.	.	.	.	.	.	.	.	.	.	1/0/0/M	.	.	1/0/0/M	0/0/1/U	.	.	.	.
ENSG00000116521	.	.	.	.	.	.	.	.	.	.	.	.	.	.	.	.	.	.	.	.	.	.	.	.	.	.	.	.	.	.	.	.	.	.	.	.	.	.	.	.	.	.	.	.	.	.	.	.	.
ENSG00000116560	.	.	.	.	.	.	.	.	.	.	.	.	.	.	.	.	.	.	.	.	.	.	.	.	.	.	.	.	.	.	.	.	.	.	.	.	.	.	.	.	.	.	.	.	.	.	.	.	.
ENSG00000116574	1/0/0/M	.	.	.	.	0/0/1/U	1/0/1/M	0/0/1/U	1/0/0/M	.	2/0/0/M	.	.	.	0/0/1/U	.	.	0/0/1/U	.	1/0/0/M	1/0/0/M	.	.	2/0/0/M	.	.	.	.	0/0/1/U	1/1/0/B	.	0/2/0/B	.	.	.	2/0/0/M	.	.	.	.	.	.	.	1/0/0/M	.	.	.	.	.
ENSG00000116580	.	.	.	.	.	.	.	.	.	.	.	.	.	.	.	.	.	.	.	.	.	.	.	.	.	.	.	.	.	.	.	.	.	.	.	.	.	.	.	.	.	.	.	.	.	.	.	.	.
ENSG00000116584	.	.	.	.	.	.	.	.	.	.	.	.	.	.	.	.	.	.	.	.	1/0/0/M	.	.	.	.	.	.	.	0/0/1/U	.	.	0/0/1/U	0/0/1/U	.	.	.	.	.	.	.	.	.	.	.	.	0/0/1/U	.	.	1/0/0/M
ENSG00000116586	.	.	.	.	.	.	.	.	.	.	.	.	.	.	.	.	.	.	.	.	.	.	.	.	.	.	.	.	.	.	.	.	.	.	.	.	.	.	.	.	.	.	.	.	.	.	.	.	.
ENSG00000116663	.	.	.	.	.	.	.	.	.	.	.	.	.	.	.	.	.	.	.	.	.	.	.	.	.	.	.	.	.	.	.	.	.	.	.	.	.	.	.	.	.	.	.	.	.	.	.	.	.
ENSG00000116667	.	.	.	.	.	.	.	.	.	.	.	.	.	.	.	.	.	.	.	.	.	.	.	.	.	.	.	.	.	.	.	.	.	.	.	.	.	.	.	.	.	.	.	.	.	.	.	.	.
ENSG00000116675	.	.	.	.	.	.	.	.	.	.	.	.	.	.	.	.	.	.	.	.	.	.	.	.	.	.	.	.	.	.	.	.	.	.	.	.	.	.	.	.	.	.	.	.	.	.	.	.	.
ENSG00000116679	.	.	.	.	.	.	.	.	.	.	.	.	.	.	.	.	.	.	.	.	.	.	.	.	.	.	.	.	.	.	.	.	.	.	.	.	.	.	.	.	.	.	.	.	.	.	.	.	.
ENSG00000116729	.	.	.	.	.	.	.	.	.	.	.	0/0/1/U	0/0/1/U	0/0/1/U	.	.	.	.	.	.	.	.	.	.	0/0/1/U	.	.	.	1/0/0/M	.	.	.	.	.	.	.	.	1/0/0/M	.	.	.	.	.	1/0/0/M	.	.	.	.	.
ENSG00000116731	.	.	.	.	.	0/0/1/U	.	.	.	.	.	.	.	0/0/1/U	.	0/0/1/U	1/0/0/M	.	.	.	.	.	.	.	.	.	.	.	.	.	.	.	.	.	.	.	1/0/0/M	.	.	.	.	1/0/0/M	.	.	0/0/1/U	.	.	.	.
ENSG00000116741	.	0/0/1/U	.	.	.	.	.	.	0/0/1/U	.	.	.	0/0/1/U	.	0/0/1/U	.	0/0/1/U	0/1/0/B	.	.	.	.	.	.	0/0/1/U	.	.	.	.	0/0/1/U	.	.	.	.	.	.	.	.	.	.	.	.	0/1/0/B	.	.	.	.	0/0/1/U	0/0/1/U
ENSG00000116747	1/0/0/M	.	.	.	.	.	.	.	.	.	.	.	0/0/1/U	.	.	0/0/1/U	1/0/0/M	1/0/0/M	1/0/0/M	.	1/0/0/M	1/0/0/M	0/0/1/U	1/0/0/M	1/0/0/M	.	1/0/0/M	.	1/0/0/M	.	1/0/0/M	0/0/1/U	0/0/1/U	0/0/1/U	1/0/0/M	1/0/0/M	1/0/0/M	.	1/0/0/M	.	.	1/0/0/M	1/0/0/M	.	0/0/1/U	.	0/0/1/U	.	.
ENSG00000116752	.	.	.	.	.	.	.	.	.	.	.	.	.	.	.	.	.	.	.	.	.	.	.	.	.	.	.	.	.	.	.	.	.	.	.	.	.	.	.	.	.	.	.	.	.	.	.	.	.
ENSG00000116754	.	.	.	.	.	.	.	.	.	.	.	.	.	.	.	.	.	.	.	.	.	.	.	.	.	.	.	.	.	.	.	.	.	.	.	.	.	.	.	.	.	.	.	.	.	.	.	.	.
ENSG00000116761	.	.	.	.	.	.	.	.	.	.	.	.	.	.	.	.	.	.	.	.	.	.	.	.	.	.	.	.	.	.	.	.	.	.	.	.	.	.	.	.	.	.	.	.	.	.	.	.	.
ENSG00000116791	.	.	.	.	.	.	.	.	.	.	.	.	.	.	.	.	.	.	.	.	.	.	.	.	.	.	.	.	.	.	.	.	.	.	.	.	.	.	.	.	.	.	.	.	.	.	.	.	.
ENSG00000116793	.	.	.	.	.	.	.	.	.	.	.	.	.	.	.	.	.	.	.	.	.	.	.	.	.	.	.	.	.	.	.	.	.	.	.	.	.	.	.	.	.	.	.	.	.	.	.	.	.
ENSG00000116809	.	.	.	.	.	.	.	.	.	.	.	.	.	.	.	.	.	.	.	.	.	.	.	.	.	.	.	.	.	.	.	.	.	.	.	.	.	.	.	.	.	.	.	.	.	.	.	.	.
ENSG00000116857	.	.	.	.	.	.	.	.	.	.	.	.	.	.	.	.	.	.	.	.	.	.	.	.	.	.	.	.	.	.	.	.	.	.	.	.	.	.	.	.	.	.	.	.	.	.	.	.	.
ENSG00000116871	.	.	.	.	.	.	.	.	.	.	.	.	.	.	.	.	.	.	.	.	.	.	.	.	.	.	.	.	.	.	.	.	.	.	.	.	.	.	.	.	.	.	.	.	.	.	.	.	.
ENSG00000116898	0/0/1/U	.	.	1/0/0/M	.	.	.	.	.	.	.	0/0/1/U	.	0/0/1/U	.	0/0/1/U	0/0/1/U	.	1/0/0/M	.	0/0/1/U	.	.	.	1/0/0/M	.	.	1/0/0/M	.	.	.	.	.	.	.	.	.	.	.	.	.	0/0/1/U	.	.	.	.	.	.	.
ENSG00000116903	.	.	.	.	.	.	.	.	.	.	.	.	.	.	.	.	.	.	.	.	.	.	.	.	.	.	.	.	.	.	.	.	.	.	.	.	.	.	.	.	.	.	.	.	.	.	.	.	.
ENSG00000116906	.	.	.	.	.	.	.	.	.	.	.	.	.	.	.	.	.	.	.	.	.	.	.	.	.	.	.	.	.	.	.	.	.	.	.	.	.	.	.	.	.	.	.	.	.	.	.	.	.
ENSG00000116918	.	.	.	.	.	.	.	.	.	.	.	.	.	.	.	.	.	.	.	.	.	.	.	.	.	.	.	.	.	.	.	.	.	.	.	.	.	.	.	.	.	.	.	.	.	.	.	.	.
ENSG00000116922	.	.	.	.	.	.	.	.	.	.	.	.	.	.	.	.	.	.	.	.	.	.	.	.	.	.	.	.	.	.	.	.	.	.	.	.	.	.	.	.	.	.	.	.	.	.	.	.	.
ENSG00000116954	.	.	.	.	.	.	.	.	.	.	.	.	.	.	.	.	.	.	.	.	.	.	.	.	.	.	.	.	.	.	.	.	.	.	.	.	.	.	.	.	.	.	.	.	.	.	.	.	.
ENSG00000116957	.	.	.	.	.	.	.	.	.	.	.	.	.	.	.	.	.	.	.	.	.	.	.	.	.	.	.	.	.	.	.	.	.	.	.	.	.	.	.	.	.	.	.	.	.	.	.	.	.
ENSG00000116977	.	3/0/0/M	.	.	.	.	.	.	.	.	.	.	0/0/3/U	.	.	.	.	.	.	.	0/0/3/U	.	.	.	.	.	.	3/0/0/M	.	.	.	.	.	.	.	.	.	.	.	.	.	.	.	.	.	.	.	.	.
ENSG00000116983	.	.	.	.	.	.	.	.	.	.	.	.	.	.	.	.	.	.	.	.	.	.	.	.	.	.	.	.	.	.	.	.	.	.	.	.	.	.	.	.	.	.	.	.	.	.	.	.	.
ENSG00000116984	.	.	.	.	1/0/0/M	.	.	.	0/0/3/U	.	.	.	.	.	.	3/0/0/M	.	.	.	1/0/0/M	.	1/0/1/M	5/0/0/M	.	.	0/0/1/U	.	.	.	1/0/0/M	.	.	2/0/3/M	.	.	.	0/0/1/U	.	.	.	.	.	.	.	.	.	.	.	.
ENSG00000116991	.	.	.	.	.	.	.	.	.	.	.	.	.	.	.	.	.	.	.	.	.	.	.	.	.	.	.	.	.	.	.	.	.	.	.	.	.	.	.	.	.	.	.	.	.	.	.	.	.
ENSG00000117000	.	.	.	.	.	.	.	.	.	.	.	.	.	.	.	.	.	.	.	.	.	.	.	.	.	.	.	.	.	.	.	.	.	.	.	.	.	.	.	.	.	.	.	.	.	.	.	.	.
ENSG00000117009	.	.	.	.	.	.	.	.	.	.	.	.	.	.	.	.	.	.	.	.	.	.	.	.	.	.	.	.	.	.	.	.	.	.	.	.	.	.	.	.	.	.	.	.	.	.	.	.	.
ENSG00000117020	.	.	.	.	.	.	.	.	.	.	.	.	.	.	.	.	.	.	.	.	.	.	.	.	.	.	.	.	.	.	.	.	.	.	.	.	.	.	.	.	.	.	.	.	.	.	.	.	.
ENSG00000117054	.	.	.	0/0/1/U	.	.	.	.	0/0/1/U	.	.	0/1/0/B	0/0/1/U	.	.	.	0/0/1/U	1/0/0/M	.	.	.	.	0/0/1/U	.	1/0/0/M	.	1/0/0/M	.	.	.	.	.	.	.	.	.	.	.	.	.	.	.	.	.	.	0/0/1/U	.	.	.
ENSG00000117114	.	.	.	.	.	.	.	.	.	.	.	.	.	.	.	.	.	.	.	.	.	.	.	.	.	.	.	.	.	.	.	.	.	.	.	.	.	.	.	.	.	.	.	.	.	.	.	.	.
ENSG00000117115	.	.	.	.	.	.	.	.	.	.	1/0/0/M	.	.	.	.	.	.	.	1/0/0/M	.	.	.	.	1/0/0/M	.	.	.	.	.	.	.	0/0/1/U	.	0/0/1/U	.	.	.	.	0/1/0/B	.	.	.	0/0/1/U	.	.	.	.	.	.
ENSG00000117118	.	.	.	.	.	.	.	.	.	.	.	.	.	.	.	.	.	.	.	.	.	.	.	.	.	.	.	.	.	.	.	.	.	.	.	.	.	.	.	.	.	.	.	.	.	.	.	.	.
ENSG00000117152	.	.	.	.	.	.	.	.	.	.	.	.	.	.	.	.	.	.	.	.	.	.	.	.	.	.	.	.	.	.	.	.	.	.	.	.	.	.	.	.	.	.	.	.	.	.	.	.	.
ENSG00000117153	.	.	.	.	.	.	.	.	.	.	.	.	.	.	.	.	.	.	.	.	.	.	.	.	.	.	.	.	.	.	.	.	.	.	.	.	.	.	.	.	.	.	.	.	.	.	.	.	.
ENSG00000117154	.	.	.	.	.	.	.	.	.	.	.	.	.	.	.	.	.	.	.	.	.	.	.	.	.	.	.	.	.	.	.	.	.	.	.	.	.	.	.	.	.	.	.	.	.	.	.	.	.
ENSG00000117155	.	.	.	.	.	.	.	.	.	.	.	.	.	.	.	.	.	.	.	.	.	.	.	.	.	.	.	.	.	.	.	.	.	.	.	.	.	.	.	.	.	.	.	.	.	.	.	.	.
ENSG00000117174	.	.	.	.	.	.	.	.	.	.	.	.	.	.	.	.	.	.	.	.	.	.	.	.	.	.	.	.	.	.	.	.	.	.	.	.	.	.	.	.	.	.	.	.	.	.	.	.	.
ENSG00000117222	.	.	.	.	.	.	.	.	.	.	.	.	.	.	.	.	.	.	.	.	.	.	.	.	.	.	.	.	.	.	.	.	.	.	.	.	.	.	.	.	.	.	.	.	.	.	.	.	.
ENSG00000117226	.	.	.	.	.	.	.	.	.	.	.	.	.	.	.	.	.	.	.	.	.	.	.	.	.	.	.	.	.	.	.	.	.	.	.	.	.	.	.	.	.	.	.	.	.	.	.	.	.
ENSG00000117266	.	.	.	.	.	.	.	.	.	.	.	.	.	.	.	.	.	.	.	.	.	.	.	.	.	.	.	.	.	.	.	.	.	.	.	.	.	.	.	.	.	.	.	.	.	.	.	.	.
ENSG00000117280	.	.	.	.	.	.	.	.	0/0/2/U	.	.	.	.	.	.	.	.	0/0/1/U	.	.	.	.	.	.	.	.	.	.	.	.	.	.	.	.	.	.	.	.	.	.	.	.	.	.	.	.	.	.	.
ENSG00000117289	.	.	.	.	.	.	.	.	.	.	.	.	.	.	.	.	.	.	.	.	.	.	.	.	.	.	.	.	.	.	.	.	.	.	.	.	.	.	.	.	.	.	.	.	.	.	.	.	.
ENSG00000117298	.	.	.	.	.	.	.	.	.	.	.	.	.	.	.	.	.	.	.	.	.	.	.	.	.	.	.	.	.	.	.	.	.	.	.	.	.	.	.	.	.	.	.	.	.	.	.	.	.
ENSG00000117305	.	.	.	.	.	.	.	.	.	.	.	.	.	.	.	.	.	.	.	.	.	.	.	.	.	.	.	.	.	.	.	.	.	.	.	.	.	.	.	.	.	.	.	.	.	.	.	.	.
ENSG00000117335	.	.	.	.	.	.	.	.	.	.	.	.	.	.	.	.	.	.	.	.	.	.	.	.	.	.	.	.	.	.	.	.	.	.	.	.	.	.	.	.	.	.	.	.	.	.	.	.	.
ENSG00000117360	.	.	.	.	.	.	.	.	.	.	.	.	.	.	.	.	.	.	.	.	.	.	.	.	.	.	.	.	.	.	.	.	.	.	.	.	.	.	.	.	.	.	.	.	.	.	.	.	.
ENSG00000117394	.	.	.	.	.	.	.	.	.	.	.	.	.	.	.	.	.	.	.	.	.	.	.	.	.	.	.	.	.	.	.	.	.	.	.	.	.	.	.	.	.	.	.	.	.	.	.	.	.
ENSG00000117395	.	.	.	.	.	.	.	.	.	.	.	.	.	.	.	.	.	.	.	.	.	.	.	.	.	.	.	.	.	.	.	.	.	.	.	.	.	.	.	.	.	.	.	.	.	.	.	.	.
ENSG00000117450	.	.	.	.	.	.	.	.	.	.	.	.	.	.	.	.	.	.	.	.	.	.	.	.	.	.	.	.	.	.	.	.	.	.	.	.	.	.	.	.	.	.	.	.	.	.	.	.	.
ENSG00000117461	.	.	.	.	.	.	.	.	.	.	.	.	.	.	.	.	.	.	.	.	.	.	.	.	.	.	.	.	.	.	.	.	.	.	.	.	.	.	.	.	.	.	.	.	.	.	.	.	.
ENSG00000117477	.	.	.	.	.	.	.	.	.	.	.	.	.	.	.	.	.	.	.	.	.	.	.	.	.	.	.	.	.	.	.	.	.	.	.	.	.	.	.	.	.	.	.	.	.	.	.	.	.
ENSG00000117480	.	.	.	.	.	.	.	.	.	.	.	.	.	.	.	.	.	.	.	.	.	.	.	.	.	.	.	.	.	.	.	.	.	.	.	.	.	.	.	.	.	.	.	.	.	.	.	.	.
ENSG00000117481	.	.	.	.	.	.	.	.	.	.	.	.	.	.	.	.	.	.	.	.	.	.	.	.	.	.	.	.	.	.	.	.	.	.	.	.	.	.	.	.	.	.	.	.	.	.	.	.	.
ENSG00000117500	.	.	.	.	.	.	.	.	.	.	.	.	.	.	.	.	.	.	.	.	.	.	.	.	.	.	.	.	.	.	.	.	.	.	.	.	.	.	.	.	.	.	.	.	.	.	.	.	.
ENSG00000117505	.	.	.	0/0/1/U	.	.	0/0/1/U	.	0/0/1/U	.	.	.	0/0/1/U	.	.	.	.	.	.	.	.	.	.	.	.	0/0/1/U	0/0/1/U	.	.	0/0/1/U	.	.	.	.	1/0/0/M	1/0/0/M	.	.	.	.	0/0/1/U	0/0/1/U	.	.	0/0/1/U	.	.	.	.
[truncated: 5,422 more rows]
[truncated: 274 more columns]
