# Supplementary material for: Characteristics of allelic gene expression in human brain cells from single-cell RNA-seq data analysis
Source: BMC Genomics. 2017 Nov 10;18:860. doi: 10.1186/s12864-017-4261-x (PMC5681780; doi:10.1186/s12864-017-4261-x)
Supplement: Supplementary file 4 — Lists of monoallelic genes in individual cell types. The number of cells supporting the monoallelic gene expression was in column SupportingCellNum and the corresponding single-cell RNA-seq files (GEO accession IDs) were in the column scRNAseqFiles. (XLSX 143 kb) [file 12864_2017_4261_MOESM4_ESM.xlsx]

## Sheet: TableS3
Individual	CellType	Gene	SupportingCellNum	scRNAseqFiles
adult21	Neurons	ENSG00000163468:CCT3:protein_coding	11	SRR1974799,SRR1974806,SRR1974810,SRR1974819,SRR1974820,SRR1974832,SRR1974842,SRR1974843,SRR1974844,SRR1974848,SRR1974853
adult21	Neurons	ENSG00000086289:EPDR1:protein_coding	6	SRR1974825,SRR1974828,SRR1974830,SRR1974832,SRR1974842,SRR1974843
adult21	Neurons	ENSG00000091527:CDV3:protein_coding	9	SRR1974799,SRR1974801,SRR1974803,SRR1974813,SRR1974817,SRR1974818,SRR1974819,SRR1974822,SRR1974841
adult21	Neurons	ENSG00000169282:KCNAB1:protein_coding	10	SRR1974801,SRR1974806,SRR1974809,SRR1974820,SRR1974822,SRR1974824,SRR1974830,SRR1974841,SRR1974847,SRR1974848
adult21	Neurons	ENSG00000051825:MPHOSPH9:protein_coding	4	SRR1974799,SRR1974822,SRR1974853,SRR1974854
adult21	Neurons	ENSG00000167378:IRGQ:protein_coding	4	SRR1974799,SRR1974813,SRR1974844,SRR1974848
adult21	Neurons	ENSG00000075142:SRI:protein_coding	5	SRR1974820,SRR1974822,SRR1974828,SRR1974841,SRR1974842
adult21	Neurons	ENSG00000101152:DNAJC5:protein_coding	5	SRR1974810,SRR1974830,SRR1974838,SRR1974848,SRR1974854
adult21	Neurons	ENSG00000116147:TNR:protein_coding	5	SRR1974803,SRR1974810,SRR1974822,SRR1974828,SRR1974854
adult21	Neurons	ENSG00000041802:LSG1:protein_coding	4	SRR1974806,SRR1974820,SRR1974822,SRR1974838
adult21	Neurons	ENSG00000215066:C9orf38:protein_coding	7	SRR1974817,SRR1974818,SRR1974824,SRR1974830,SRR1974841,SRR1974844,SRR1974854
adult21	Neurons	ENSG00000143727:ACP1:protein_coding	4	SRR1974820,SRR1974821,SRR1974828,SRR1974832
adult21	Neurons	ENSG00000081087:OSTM1:protein_coding	8	SRR1974801,SRR1974819,SRR1974820,SRR1974825,SRR1974828,SRR1974832,SRR1974847,SRR1974854
adult21	Neurons	ENSG00000159479:MED8:protein_coding	6	SRR1974806,SRR1974821,SRR1974825,SRR1974832,SRR1974835,SRR1974841
adult21	Neurons	ENSG00000075826:SEC31B:protein_coding	4	SRR1974810,SRR1974820,SRR1974825,SRR1974844
adult21	Neurons	ENSG00000177853:ZNF518A:processed_transcript	5	SRR1974821,SRR1974824,SRR1974847,SRR1974848,SRR1974853
adult21	Neurons	ENSG00000231416:RP11-422P24.9:pseudogene	6	SRR1974799,SRR1974800,SRR1974813,SRR1974820,SRR1974835,SRR1974843
adult21	Neurons	ENSG00000100883:SRP54:protein_coding	6	SRR1974809,SRR1974813,SRR1974819,SRR1974824,SRR1974841,SRR1974842
adult21	Neurons	ENSG00000010270:STARD3NL:protein_coding	4	SRR1974801,SRR1974807,SRR1974825,SRR1974828
adult21	Neurons	ENSG00000159140:SON:protein_coding	5	SRR1974803,SRR1974820,SRR1974822,SRR1974835,SRR1974854
adult21	Neurons	ENSG00000203930:LINC00632:protein_coding	9	SRR1974815,SRR1974818,SRR1974828,SRR1974835,SRR1974841,SRR1974843,SRR1974844,SRR1974848,SRR1974853
adult21	Neurons	ENSG00000050426:LETMD1:protein_coding	4	SRR1974803,SRR1974820,SRR1974825,SRR1974844
adult21	Neurons	ENSG00000149212:SESN3:protein_coding	4	SRR1974800,SRR1974801,SRR1974815,SRR1974854
adult21	Neurons	ENSG00000084090:STARD7:protein_coding	15	SRR1974801,SRR1974806,SRR1974807,SRR1974809,SRR1974813,SRR1974819,SRR1974820,SRR1974822,SRR1974824,SRR1974828,SRR1974841,SRR1974843,SRR1974844,SRR1974848,SRR1974854
adult21	Neurons	ENSG00000116005:PCYOX1:protein_coding	7	SRR1974813,SRR1974819,SRR1974828,SRR1974835,SRR1974838,SRR1974842,SRR1974849
adult21	Neurons	ENSG00000164252:AGGF1:protein_coding	4	SRR1974806,SRR1974809,SRR1974822,SRR1974842
adult21	Neurons	ENSG00000181555:SETD2:protein_coding	4	SRR1974820,SRR1974824,SRR1974828,SRR1974849
adult21	Neurons	ENSG00000062096:ARSF:protein_coding	4	SRR1974801,SRR1974803,SRR1974842,SRR1974853
adult21	Neurons	ENSG00000147905:ZCCHC7:protein_coding	4	SRR1974813,SRR1974828,SRR1974847,SRR1974853
adult21	Neurons	ENSG00000084623:EIF3I:protein_coding	7	SRR1974800,SRR1974806,SRR1974813,SRR1974819,SRR1974828,SRR1974832,SRR1974854
adult21	Neurons	ENSG00000107290:SETX:protein_coding	5	SRR1974801,SRR1974821,SRR1974828,SRR1974842,SRR1974854
adult21	Neurons	ENSG00000135549:PKIB:protein_coding	5	SRR1974809,SRR1974828,SRR1974830,SRR1974842,SRR1974854
adult21	Neurons	ENSG00000170946:DNAJC24:protein_coding	4	SRR1974803,SRR1974819,SRR1974822,SRR1974854
adult21	Neurons	ENSG00000186369:LINC00643:lincRNA	5	SRR1974799,SRR1974806,SRR1974830,SRR1974835,SRR1974838
adult21	Neurons	ENSG00000145882:PCYOX1L:protein_coding	4	SRR1974800,SRR1974803,SRR1974819,SRR1974835
adult21	Neurons	ENSG00000102466:FGF14:protein_coding	10	SRR1974801,SRR1974817,SRR1974818,SRR1974820,SRR1974830,SRR1974832,SRR1974835,SRR1974842,SRR1974844,SRR1974848
adult21	Neurons	ENSG00000117153:KLHL12:protein_coding	5	SRR1974817,SRR1974819,SRR1974842,SRR1974847,SRR1974853
adult21	Neurons	ENSG00000166181:API5:protein_coding	4	SRR1974799,SRR1974822,SRR1974830,SRR1974848
adult21	Neurons	ENSG00000168661:ZNF30:protein_coding	4	SRR1974817,SRR1974824,SRR1974848,SRR1974854
adult21	Neurons	ENSG00000135968:GCC2:protein_coding	4	SRR1974809,SRR1974835,SRR1974847,SRR1974848
adult21	Neurons	ENSG00000259943:RP1-39G22.7:antisense	7	SRR1974809,SRR1974817,SRR1974820,SRR1974828,SRR1974838,SRR1974853,SRR1974854
adult21	Neurons	ENSG00000123560:PLP1:protein_coding	17	SRR1974799,SRR1974800,SRR1974801,SRR1974807,SRR1974808,SRR1974809,SRR1974810,SRR1974811,SRR1974815,SRR1974820,SRR1974822,SRR1974823,SRR1974824,SRR1974825,SRR1974830,SRR1974835,SRR1974847
adult21	Neurons	ENSG00000166111:SVOP:protein_coding	5	SRR1974799,SRR1974820,SRR1974844,SRR1974848,SRR1974849
adult21	Neurons	ENSG00000151500:THYN1:protein_coding	22	SRR1974799,SRR1974801,SRR1974803,SRR1974808,SRR1974810,SRR1974813,SRR1974817,SRR1974818,SRR1974819,SRR1974820,SRR1974825,SRR1974828,SRR1974832,SRR1974835,SRR1974838,SRR1974841,SRR1974842,SRR1974843,SRR1974844,SRR1974847,SRR1974848,SRR1974854
adult21	Neurons	ENSG00000073584:SMARCE1:protein_coding	4	SRR1974813,SRR1974819,SRR1974821,SRR1974825
adult21	Neurons	ENSG00000148700:ADD3:protein_coding	7	SRR1974808,SRR1974810,SRR1974818,SRR1974819,SRR1974823,SRR1974825,SRR1974854
adult21	Neurons	ENSG00000127995:CASD1:protein_coding	10	SRR1974807,SRR1974808,SRR1974815,SRR1974817,SRR1974818,SRR1974820,SRR1974822,SRR1974825,SRR1974841,SRR1974842
adult21	Neurons	ENSG00000185658:BRWD1:protein_coding	5	SRR1974806,SRR1974819,SRR1974828,SRR1974838,SRR1974841
adult21	Neurons	ENSG00000079102:RUNX1T1:protein_coding	6	SRR1974800,SRR1974820,SRR1974824,SRR1974825,SRR1974841,SRR1974847
adult21	Neurons	ENSG00000147256:ARHGAP36:protein_coding	4	SRR1974803,SRR1974809,SRR1974842,SRR1974854
adult21	Neurons	ENSG00000169554:ZEB2:protein_coding	4	SRR1974803,SRR1974838,SRR1974844,SRR1974854
adult21	Neurons	ENSG00000087053:MTMR2:protein_coding	4	SRR1974818,SRR1974824,SRR1974841,SRR1974849
adult21	Neurons	ENSG00000005100:DHX33:protein_coding	6	SRR1974818,SRR1974835,SRR1974843,SRR1974844,SRR1974849,SRR1974854
adult21	Neurons	ENSG00000164284:GRPEL2:protein_coding	4	SRR1974828,SRR1974842,SRR1974847,SRR1974849
adult21	Neurons	ENSG00000198668:CALM1:protein_coding	33	SRR1974799,SRR1974800,SRR1974801,SRR1974803,SRR1974806,SRR1974807,SRR1974808,SRR1974809,SRR1974813,SRR1974815,SRR1974817,SRR1974818,SRR1974819,SRR1974820,SRR1974821,SRR1974822,SRR1974823,SRR1974824,SRR1974825,SRR1974828,SRR1974830,SRR1974832,SRR1974835,SRR1974838,SRR1974841,SRR1974842,SRR1974843,SRR1974844,SRR1974847,SRR1974848,SRR1974849,SRR1974853,SRR1974854
adult21	Neurons	ENSG00000231584:FAHD2CP:pseudogene	5	SRR1974801,SRR1974815,SRR1974820,SRR1974822,SRR1974832
adult21	Neurons	ENSG00000102241:HTATSF1:protein_coding	10	SRR1974799,SRR1974806,SRR1974810,SRR1974817,SRR1974819,SRR1974820,SRR1974823,SRR1974830,SRR1974838,SRR1974843
adult21	Neurons	ENSG00000169155:ZBTB43:protein_coding	6	SRR1974806,SRR1974807,SRR1974813,SRR1974817,SRR1974825,SRR1974842
adult21	Neurons	ENSG00000155380:SLC16A1:protein_coding	5	SRR1974807,SRR1974822,SRR1974825,SRR1974847,SRR1974848
adult21	Neurons	ENSG00000198825:INPP5F:protein_coding	14	SRR1974801,SRR1974803,SRR1974806,SRR1974811,SRR1974813,SRR1974818,SRR1974819,SRR1974820,SRR1974824,SRR1974825,SRR1974835,SRR1974842,SRR1974844,SRR1974849
adult21	Neurons	ENSG00000198818:SFT2D1:protein_coding	4	SRR1974809,SRR1974813,SRR1974819,SRR1974848
adult21	Neurons	ENSG00000109654:TRIM2:protein_coding	13	SRR1974799,SRR1974801,SRR1974806,SRR1974807,SRR1974809,SRR1974819,SRR1974820,SRR1974822,SRR1974825,SRR1974828,SRR1974830,SRR1974844,SRR1974854
adult21	Neurons	ENSG00000198919:DZIP3:protein_coding	4	SRR1974815,SRR1974825,SRR1974830,SRR1974849
adult21	Neurons	ENSG00000215908:CROCCP2:lincRNA	4	SRR1974807,SRR1974828,SRR1974844,SRR1974847
adult21	Neurons	ENSG00000100211:CBY1:protein_coding	4	SRR1974807,SRR1974810,SRR1974813,SRR1974818
adult21	Neurons	ENSG00000139220:PPFIA2:protein_coding	5	SRR1974799,SRR1974813,SRR1974822,SRR1974835,SRR1974838
adult21	Neurons	ENSG00000157219:HTR5A:protein_coding	4	SRR1974813,SRR1974821,SRR1974825,SRR1974832
adult21	Neurons	ENSG00000270696:RP11-342K6.1:antisense	4	SRR1974820,SRR1974828,SRR1974832,SRR1974841
adult21	Neurons	ENSG00000147454:SLC25A37:protein_coding	4	SRR1974799,SRR1974811,SRR1974832,SRR1974838
adult21	Neurons	ENSG00000248923:MTND5P11:pseudogene	21	SRR1974799,SRR1974801,SRR1974807,SRR1974808,SRR1974810,SRR1974811,SRR1974813,SRR1974815,SRR1974819,SRR1974820,SRR1974821,SRR1974823,SRR1974824,SRR1974828,SRR1974830,SRR1974832,SRR1974841,SRR1974844,SRR1974848,SRR1974849,SRR1974854
adult21	Neurons	ENSG00000149600:COMMD7:protein_coding	8	SRR1974800,SRR1974803,SRR1974811,SRR1974828,SRR1974835,SRR1974843,SRR1974848,SRR1974854
adult21	Neurons	ENSG00000174132:FAM174A:protein_coding	4	SRR1974799,SRR1974820,SRR1974828,SRR1974832
adult21	Neurons	ENSG00000152749:GPR180:protein_coding	4	SRR1974832,SRR1974838,SRR1974847,SRR1974849
adult21	Neurons	ENSG00000138193:PLCE1:protein_coding	5	SRR1974806,SRR1974823,SRR1974830,SRR1974835,SRR1974849
adult21	Neurons	ENSG00000102606:ARHGEF7:protein_coding	6	SRR1974811,SRR1974813,SRR1974822,SRR1974824,SRR1974825,SRR1974832
adult21	Neurons	ENSG00000103540:CCP110:protein_coding	4	SRR1974799,SRR1974815,SRR1974822,SRR1974843
adult21	Neurons	ENSG00000166272:WBP1L:protein_coding	4	SRR1974799,SRR1974813,SRR1974844,SRR1974847
adult21	Neurons	ENSG00000031003:FAM13B:protein_coding	4	SRR1974807,SRR1974819,SRR1974841,SRR1974844
adult21	Neurons	ENSG00000196876:SCN8A:protein_coding	4	SRR1974806,SRR1974820,SRR1974835,SRR1974849
adult21	Neurons	ENSG00000138032:PPM1B:protein_coding	4	SRR1974806,SRR1974821,SRR1974825,SRR1974841
adult21	Neurons	ENSG00000100814:CCNB1IP1:protein_coding	6	SRR1974801,SRR1974803,SRR1974813,SRR1974820,SRR1974842,SRR1974843
adult21	Neurons	ENSG00000221870:TMEM257:protein_coding	5	SRR1974806,SRR1974825,SRR1974828,SRR1974830,SRR1974841
adult21	Neurons	ENSG00000089682:RBM41:protein_coding	5	SRR1974818,SRR1974823,SRR1974828,SRR1974830,SRR1974838
adult21	Neurons	ENSG00000111450:STX2:protein_coding	5	SRR1974809,SRR1974817,SRR1974821,SRR1974832,SRR1974844
adult21	Neurons	ENSG00000135002:RFK:protein_coding	6	SRR1974806,SRR1974820,SRR1974828,SRR1974832,SRR1974841,SRR1974848
adult21	Neurons	ENSG00000134313:KIDINS220:protein_coding	8	SRR1974801,SRR1974810,SRR1974813,SRR1974822,SRR1974828,SRR1974832,SRR1974835,SRR1974854
adult21	Neurons	ENSG00000178171:AMER3:protein_coding	6	SRR1974799,SRR1974811,SRR1974820,SRR1974825,SRR1974838,SRR1974841
adult21	Neurons	ENSG00000092148:HECTD1:protein_coding	5	SRR1974817,SRR1974821,SRR1974824,SRR1974838,SRR1974849
adult21	Neurons	ENSG00000033050:ABCF2:protein_coding	4	SRR1974813,SRR1974828,SRR1974844,SRR1974849
adult21	Neurons	ENSG00000144357:UBR3:protein_coding	4	SRR1974806,SRR1974813,SRR1974823,SRR1974848
adult21	Neurons	ENSG00000170419:VSTM2A:protein_coding	4	SRR1974819,SRR1974820,SRR1974830,SRR1974835
adult21	Neurons	ENSG00000100320:RBFOX2:protein_coding	5	SRR1974799,SRR1974807,SRR1974838,SRR1974844,SRR1974849
adult21	Neurons	ENSG00000257621:RP11-349A22.5:antisense	4	SRR1974815,SRR1974841,SRR1974844,SRR1974854
adult21	Neurons	ENSG00000124795:DEK:protein_coding	5	SRR1974815,SRR1974825,SRR1974830,SRR1974847,SRR1974853
adult21	Neurons	ENSG00000120008:WDR11:protein_coding	4	SRR1974800,SRR1974838,SRR1974849,SRR1974854
adult21	Neurons	ENSG00000196776:CD47:protein_coding	5	SRR1974801,SRR1974813,SRR1974825,SRR1974844,SRR1974848
adult21	Neurons	ENSG00000141424:SLC39A6:protein_coding	6	SRR1974809,SRR1974813,SRR1974818,SRR1974822,SRR1974828,SRR1974843
adult21	Neurons	ENSG00000120333:MRPS14:protein_coding	5	SRR1974806,SRR1974819,SRR1974820,SRR1974842,SRR1974853
adult21	Neurons	ENSG00000174365:SNHG11:processed_transcript	4	SRR1974799,SRR1974806,SRR1974809,SRR1974848
adult21	Neurons	ENSG00000160710:ADAR:protein_coding	14	SRR1974800,SRR1974813,SRR1974815,SRR1974819,SRR1974820,SRR1974822,SRR1974825,SRR1974828,SRR1974832,SRR1974835,SRR1974841,SRR1974848,SRR1974853,SRR1974854
adult21	Neurons	ENSG00000135315:KIAA1009:protein_coding	4	SRR1974813,SRR1974828,SRR1974841,SRR1974854
adult21	Neurons	ENSG00000213699:SLC35F6:protein_coding	4	SRR1974819,SRR1974820,SRR1974822,SRR1974828
adult21	Neurons	ENSG00000068400:GRIPAP1:protein_coding	5	SRR1974813,SRR1974818,SRR1974819,SRR1974820,SRR1974832
adult21	Neurons	ENSG00000171824:EXOSC10:protein_coding	7	SRR1974800,SRR1974801,SRR1974808,SRR1974810,SRR1974811,SRR1974843,SRR1974844
adult21	Neurons	ENSG00000184408:KCND2:protein_coding	6	SRR1974799,SRR1974801,SRR1974806,SRR1974807,SRR1974835,SRR1974841
adult21	Neurons	ENSG00000122966:CIT:protein_coding	4	SRR1974803,SRR1974823,SRR1974830,SRR1974843
adult21	Neurons	ENSG00000114107:CEP70:protein_coding	6	SRR1974819,SRR1974828,SRR1974842,SRR1974844,SRR1974847,SRR1974854
adult21	Neurons	ENSG00000163686:ABHD6:protein_coding	6	SRR1974803,SRR1974810,SRR1974815,SRR1974822,SRR1974838,SRR1974848
adult21	Neurons	ENSG00000124222:STX16:protein_coding	5	SRR1974810,SRR1974819,SRR1974820,SRR1974830,SRR1974848
adult21	Neurons	ENSG00000155130:MARCKS:protein_coding	30	SRR1974799,SRR1974801,SRR1974803,SRR1974806,SRR1974807,SRR1974810,SRR1974811,SRR1974813,SRR1974815,SRR1974817,SRR1974818,SRR1974819,SRR1974820,SRR1974822,SRR1974823,SRR1974824,SRR1974825,SRR1974828,SRR1974830,SRR1974832,SRR1974835,SRR1974838,SRR1974841,SRR1974842,SRR1974843,SRR1974847,SRR1974848,SRR1974849,SRR1974853,SRR1974854
adult21	Neurons	ENSG00000080824:HSP90AA1:protein_coding	31	SRR1974799,SRR1974800,SRR1974801,SRR1974806,SRR1974807,SRR1974808,SRR1974809,SRR1974810,SRR1974813,SRR1974815,SRR1974817,SRR1974818,SRR1974819,SRR1974820,SRR1974821,SRR1974822,SRR1974824,SRR1974825,SRR1974828,SRR1974830,SRR1974832,SRR1974835,SRR1974838,SRR1974841,SRR1974842,SRR1974843,SRR1974844,SRR1974847,SRR1974848,SRR1974853,SRR1974854
adult21	Neurons	ENSG00000115904:SOS1:protein_coding	5	SRR1974807,SRR1974813,SRR1974819,SRR1974821,SRR1974828
adult21	Neurons	ENSG00000104228:TRIM35:protein_coding	6	SRR1974803,SRR1974806,SRR1974822,SRR1974838,SRR1974841,SRR1974853
adult21	Neurons	ENSG00000050130:JKAMP:protein_coding	4	SRR1974799,SRR1974806,SRR1974841,SRR1974842
adult21	Neurons	ENSG00000100664:EIF5:protein_coding	6	SRR1974809,SRR1974813,SRR1974815,SRR1974819,SRR1974828,SRR1974830
adult21	Neurons	ENSG00000027697:IFNGR1:protein_coding	4	SRR1974801,SRR1974813,SRR1974822,SRR1974842
adult21	Neurons	ENSG00000176946:THAP4:protein_coding	5	SRR1974820,SRR1974824,SRR1974828,SRR1974838,SRR1974841
adult21	Neurons	ENSG00000203965:EFCAB7:protein_coding	4	SRR1974817,SRR1974819,SRR1974842,SRR1974853
adult21	Neurons	ENSG00000151552:QDPR:protein_coding	13	SRR1974799,SRR1974800,SRR1974801,SRR1974809,SRR1974813,SRR1974819,SRR1974821,SRR1974822,SRR1974824,SRR1974830,SRR1974832,SRR1974848,SRR1974853
adult21	Neurons	ENSG00000177150:FAM210A:protein_coding	7	SRR1974799,SRR1974820,SRR1974824,SRR1974828,SRR1974842,SRR1974849,SRR1974854
adult21	Neurons	ENSG00000204789:ZNF204P:pseudogene	4	SRR1974819,SRR1974830,SRR1974848,SRR1974853
adult21	Neurons	ENSG00000138190:EXOC6:protein_coding	4	SRR1974818,SRR1974838,SRR1974841,SRR1974848
adult21	Neurons	ENSG00000241258:CRCP:protein_coding	4	SRR1974801,SRR1974803,SRR1974813,SRR1974835
adult21	Neurons	ENSG00000100749:VRK1:protein_coding	4	SRR1974813,SRR1974819,SRR1974820,SRR1974838
adult21	Neurons	ENSG00000006695:COX10:protein_coding	4	SRR1974799,SRR1974801,SRR1974811,SRR1974842
adult21	Neurons	ENSG00000176834:VSIG10:protein_coding	4	SRR1974813,SRR1974835,SRR1974841,SRR1974853
adult21	Neurons	ENSG00000048740:CELF2:protein_coding	8	SRR1974800,SRR1974813,SRR1974819,SRR1974820,SRR1974828,SRR1974830,SRR1974848,SRR1974854
adult21	Neurons	ENSG00000143420:ENSA:protein_coding	7	SRR1974807,SRR1974817,SRR1974820,SRR1974825,SRR1974828,SRR1974838,SRR1974844
adult21	Neurons	ENSG00000035403:VCL:protein_coding	4	SRR1974806,SRR1974813,SRR1974815,SRR1974844
adult21	Neurons	ENSG00000100949:RABGGTA:protein_coding	4	SRR1974801,SRR1974809,SRR1974810,SRR1974844
adult21	Neurons	ENSG00000158528:PPP1R9A:protein_coding	4	SRR1974806,SRR1974813,SRR1974844,SRR1974853
adult21	Neurons	ENSG00000123552:USP45:protein_coding	5	SRR1974806,SRR1974822,SRR1974835,SRR1974841,SRR1974843
adult21	Neurons	ENSG00000113569:NUP155:protein_coding	7	SRR1974799,SRR1974808,SRR1974824,SRR1974830,SRR1974842,SRR1974843,SRR1974854
adult21	Neurons	ENSG00000103994:ZNF106:protein_coding	4	SRR1974800,SRR1974807,SRR1974819,SRR1974820
adult21	Neurons	ENSG00000183431:SF3A3:protein_coding	6	SRR1974806,SRR1974810,SRR1974811,SRR1974819,SRR1974828,SRR1974847
adult21	Neurons	ENSG00000272335:RP11-53O19.3:lincRNA	5	SRR1974808,SRR1974838,SRR1974841,SRR1974842,SRR1974844
adult21	Neurons	ENSG00000072954:TMEM38A:protein_coding	4	SRR1974810,SRR1974821,SRR1974824,SRR1974853
adult21	Neurons	ENSG00000152382:TADA1:protein_coding	5	SRR1974813,SRR1974820,SRR1974828,SRR1974832,SRR1974835
adult21	Neurons	ENSG00000132321:IQCA1:protein_coding	4	SRR1974819,SRR1974825,SRR1974830,SRR1974849
adult21	Neurons	ENSG00000140386:SCAPER:protein_coding	7	SRR1974807,SRR1974809,SRR1974819,SRR1974822,SRR1974830,SRR1974847,SRR1974849
adult21	Neurons	ENSG00000177182:CLVS1:protein_coding	4	SRR1974807,SRR1974819,SRR1974820,SRR1974828
adult21	Neurons	ENSG00000073464:CLCN4:protein_coding	7	SRR1974801,SRR1974803,SRR1974815,SRR1974819,SRR1974820,SRR1974841,SRR1974842
adult21	Neurons	ENSG00000166197:NOLC1:protein_coding	4	SRR1974799,SRR1974810,SRR1974819,SRR1974832
adult21	Neurons	ENSG00000171004:HS6ST2:protein_coding	4	SRR1974813,SRR1974822,SRR1974832,SRR1974854
adult21	Neurons	ENSG00000162616:DNAJB4:protein_coding	8	SRR1974819,SRR1974824,SRR1974830,SRR1974835,SRR1974838,SRR1974841,SRR1974848,SRR1974854
adult21	Neurons	ENSG00000146247:PHIP:protein_coding	8	SRR1974799,SRR1974809,SRR1974815,SRR1974823,SRR1974825,SRR1974843,SRR1974848,SRR1974854
adult21	Neurons	ENSG00000105928:DFNA5:protein_coding	7	SRR1974809,SRR1974810,SRR1974813,SRR1974822,SRR1974823,SRR1974832,SRR1974848
adult21	Neurons	ENSG00000067704:IARS2:protein_coding	5	SRR1974801,SRR1974820,SRR1974821,SRR1974844,SRR1974847
adult21	Neurons	ENSG00000164221:CCDC112:protein_coding	5	SRR1974809,SRR1974818,SRR1974842,SRR1974849,SRR1974854
adult21	Neurons	ENSG00000130023:ERMARD:protein_coding	4	SRR1974803,SRR1974817,SRR1974822,SRR1974854
adult21	Neurons	ENSG00000078053:AMPH:protein_coding	5	SRR1974813,SRR1974824,SRR1974828,SRR1974844,SRR1974847
adult21	Neurons	ENSG00000135423:GLS2:protein_coding	8	SRR1974799,SRR1974800,SRR1974806,SRR1974807,SRR1974825,SRR1974838,SRR1974842,SRR1974844
adult21	Neurons	ENSG00000174946:GPR171:protein_coding	7	SRR1974799,SRR1974818,SRR1974828,SRR1974832,SRR1974843,SRR1974844,SRR1974854
adult21	Neurons	ENSG00000164176:EDIL3:protein_coding	5	SRR1974803,SRR1974820,SRR1974823,SRR1974849,SRR1974853
adult21	Neurons	ENSG00000198586:TLK1:protein_coding	28	SRR1974799,SRR1974801,SRR1974803,SRR1974806,SRR1974809,SRR1974813,SRR1974815,SRR1974817,SRR1974818,SRR1974819,SRR1974820,SRR1974821,SRR1974822,SRR1974823,SRR1974824,SRR1974828,SRR1974830,SRR1974832,SRR1974835,SRR1974838,SRR1974841,SRR1974842,SRR1974844,SRR1974847,SRR1974848,SRR1974849,SRR1974853,SRR1974854
adult21	Neurons	ENSG00000158604:TMED4:protein_coding	4	SRR1974803,SRR1974819,SRR1974824,SRR1974835
adult21	Neurons	ENSG00000112078:KCTD20:protein_coding	4	SRR1974808,SRR1974822,SRR1974853,SRR1974854
adult21	Neurons	ENSG00000166922:SCG5:protein_coding	31	SRR1974799,SRR1974800,SRR1974801,SRR1974806,SRR1974807,SRR1974808,SRR1974809,SRR1974813,SRR1974815,SRR1974817,SRR1974818,SRR1974819,SRR1974820,SRR1974822,SRR1974823,SRR1974824,SRR1974825,SRR1974828,SRR1974830,SRR1974832,SRR1974835,SRR1974838,SRR1974841,SRR1974842,SRR1974843,SRR1974844,SRR1974847,SRR1974848,SRR1974849,SRR1974853,SRR1974854
adult21	Neurons	ENSG00000125691:RPL23:protein_coding	18	SRR1974799,SRR1974800,SRR1974801,SRR1974803,SRR1974806,SRR1974807,SRR1974808,SRR1974811,SRR1974813,SRR1974817,SRR1974819,SRR1974820,SRR1974821,SRR1974828,SRR1974842,SRR1974843,SRR1974848,SRR1974849
adult21	Neurons	ENSG00000096384:HSP90AB1:protein_coding	31	SRR1974799,SRR1974800,SRR1974801,SRR1974806,SRR1974807,SRR1974808,SRR1974809,SRR1974810,SRR1974813,SRR1974815,SRR1974817,SRR1974818,SRR1974819,SRR1974820,SRR1974821,SRR1974822,SRR1974825,SRR1974828,SRR1974830,SRR1974832,SRR1974835,SRR1974838,SRR1974841,SRR1974842,SRR1974843,SRR1974844,SRR1974847,SRR1974848,SRR1974849,SRR1974853,SRR1974854
adult21	Neurons	ENSG00000178802:MPI:protein_coding	4	SRR1974819,SRR1974822,SRR1974828,SRR1974849
adult21	Neurons	ENSG00000083750:RRAGB:protein_coding	5	SRR1974811,SRR1974813,SRR1974824,SRR1974832,SRR1974842
adult21	Neurons	ENSG00000127483:HP1BP3:protein_coding	4	SRR1974803,SRR1974825,SRR1974841,SRR1974854
adult21	Neurons	ENSG00000109046:WSB1:protein_coding	12	SRR1974806,SRR1974807,SRR1974809,SRR1974821,SRR1974822,SRR1974824,SRR1974828,SRR1974832,SRR1974838,SRR1974843,SRR1974849,SRR1974854
adult21	Neurons	ENSG00000152332:UHMK1:protein_coding	4	SRR1974819,SRR1974823,SRR1974841,SRR1974854
adult21	Neurons	ENSG00000129515:SNX6:protein_coding	5	SRR1974803,SRR1974807,SRR1974813,SRR1974819,SRR1974832
adult21	Neurons	ENSG00000143443:C1orf56:protein_coding	7	SRR1974806,SRR1974815,SRR1974817,SRR1974822,SRR1974844,SRR1974849,SRR1974854
adult21	Neurons	ENSG00000168993:CPLX1:protein_coding	4	SRR1974807,SRR1974832,SRR1974844,SRR1974854
adult21	Neurons	ENSG00000065615:CYB5R4:protein_coding	4	SRR1974809,SRR1974818,SRR1974822,SRR1974844
adult21	Neurons	ENSG00000177200:CHD9:protein_coding	7	SRR1974799,SRR1974809,SRR1974811,SRR1974813,SRR1974828,SRR1974844,SRR1974854
adult21	Neurons	ENSG00000101350:KIF3B:protein_coding	5	SRR1974800,SRR1974818,SRR1974830,SRR1974832,SRR1974841
adult21	Neurons	ENSG00000134769:DTNA:protein_coding	5	SRR1974806,SRR1974820,SRR1974822,SRR1974828,SRR1974830
adult21	Neurons	ENSG00000155508:CNOT8:protein_coding	6	SRR1974803,SRR1974806,SRR1974811,SRR1974819,SRR1974824,SRR1974843
adult21	Neurons	ENSG00000174652:ZNF266:protein_coding	4	SRR1974811,SRR1974815,SRR1974817,SRR1974838
adult21	Neurons	ENSG00000135945:REV1:protein_coding	5	SRR1974800,SRR1974807,SRR1974811,SRR1974822,SRR1974853
adult21	Neurons	ENSG00000137941:TTLL7:protein_coding	6	SRR1974806,SRR1974823,SRR1974825,SRR1974828,SRR1974848,SRR1974849
adult21	Neurons	ENSG00000177082:WDR73:protein_coding	5	SRR1974803,SRR1974806,SRR1974810,SRR1974813,SRR1974835
adult21	Neurons	ENSG00000087074:PPP1R15A:protein_coding	4	SRR1974807,SRR1974828,SRR1974838,SRR1974848
adult21	Neurons	ENSG00000102738:MRPS31:protein_coding	4	SRR1974813,SRR1974820,SRR1974828,SRR1974844
adult21	Neurons	ENSG00000110696:C11orf58:protein_coding	4	SRR1974820,SRR1974821,SRR1974847,SRR1974848
adult21	Neurons	ENSG00000132640:BTBD3:protein_coding	6	SRR1974809,SRR1974815,SRR1974821,SRR1974828,SRR1974835,SRR1974854
adult21	Neurons	ENSG00000165512:ZNF22:protein_coding	4	SRR1974799,SRR1974801,SRR1974808,SRR1974815
adult21	Neurons	ENSG00000104219:ZDHHC2:protein_coding	5	SRR1974803,SRR1974813,SRR1974830,SRR1974842,SRR1974844
adult21	Neurons	ENSG00000186577:C6orf1:protein_coding	5	SRR1974809,SRR1974818,SRR1974820,SRR1974832,SRR1974838
adult21	Neurons	ENSG00000187145:MRPS21:protein_coding	7	SRR1974799,SRR1974801,SRR1974809,SRR1974819,SRR1974820,SRR1974830,SRR1974832
adult21	Neurons	ENSG00000139597:N4BP2L1:protein_coding	4	SRR1974799,SRR1974819,SRR1974824,SRR1974848
adult21	Neurons	ENSG00000130830:MPP1:protein_coding	5	SRR1974817,SRR1974818,SRR1974819,SRR1974823,SRR1974835
adult21	Neurons	ENSG00000113194:FAF2:protein_coding	4	SRR1974807,SRR1974810,SRR1974820,SRR1974848
adult21	Neurons	ENSG00000166855:CLPX:protein_coding	4	SRR1974801,SRR1974828,SRR1974832,SRR1974848
adult21	Neurons	ENSG00000166681:NGFRAP1:protein_coding	35	SRR1974799,SRR1974800,SRR1974801,SRR1974803,SRR1974806,SRR1974807,SRR1974808,SRR1974809,SRR1974810,SRR1974811,SRR1974813,SRR1974815,SRR1974817,SRR1974818,SRR1974819,SRR1974820,SRR1974821,SRR1974822,SRR1974823,SRR1974824,SRR1974825,SRR1974828,SRR1974830,SRR1974832,SRR1974835,SRR1974838,SRR1974841,SRR1974842,SRR1974843,SRR1974844,SRR1974847,SRR1974848,SRR1974849,SRR1974853,SRR1974854
adult21	Neurons	ENSG00000125675:GRIA3:protein_coding	6	SRR1974799,SRR1974819,SRR1974825,SRR1974830,SRR1974844,SRR1974854
adult21	Neurons	ENSG00000161981:SNRNP25:protein_coding	4	SRR1974800,SRR1974813,SRR1974824,SRR1974832
adult21	Neurons	ENSG00000067715:SYT1:protein_coding	32	SRR1974799,SRR1974800,SRR1974801,SRR1974803,SRR1974806,SRR1974807,SRR1974808,SRR1974809,SRR1974810,SRR1974811,SRR1974813,SRR1974815,SRR1974817,SRR1974818,SRR1974819,SRR1974820,SRR1974821,SRR1974822,SRR1974824,SRR1974825,SRR1974828,SRR1974830,SRR1974832,SRR1974835,SRR1974838,SRR1974841,SRR1974842,SRR1974844,SRR1974848,SRR1974849,SRR1974853,SRR1974854
adult21	Neurons	ENSG00000165322:ARHGAP12:protein_coding	7	SRR1974806,SRR1974808,SRR1974815,SRR1974822,SRR1974825,SRR1974828,SRR1974835
adult21	Neurons	ENSG00000164209:SLC25A46:protein_coding	4	SRR1974818,SRR1974820,SRR1974823,SRR1974854
adult21	Neurons	ENSG00000136628:EPRS:protein_coding	4	SRR1974807,SRR1974809,SRR1974830,SRR1974853
adult21	Neurons	ENSG00000009844:VTA1:protein_coding	6	SRR1974813,SRR1974815,SRR1974818,SRR1974823,SRR1974843,SRR1974854
adult21	Neurons	ENSG00000111300:NAA25:protein_coding	4	SRR1974815,SRR1974823,SRR1974848,SRR1974849
adult21	Neurons	ENSG00000184117:NIPSNAP1:protein_coding	5	SRR1974799,SRR1974801,SRR1974830,SRR1974844,SRR1974853
adult21	Neurons	ENSG00000163950:SLBP:protein_coding	9	SRR1974801,SRR1974806,SRR1974807,SRR1974815,SRR1974823,SRR1974825,SRR1974830,SRR1974842,SRR1974847
adult21	Neurons	ENSG00000189091:SF3B3:protein_coding	6	SRR1974813,SRR1974819,SRR1974825,SRR1974835,SRR1974849,SRR1974854
adult21	Neurons	ENSG00000167766:ZNF83:protein_coding	4	SRR1974810,SRR1974811,SRR1974813,SRR1974847
adult21	Neurons	ENSG00000174080:CTSF:protein_coding	4	SRR1974819,SRR1974835,SRR1974843,SRR1974848
adult21	Neurons	ENSG00000092964:DPYSL2:protein_coding	33	SRR1974799,SRR1974800,SRR1974801,SRR1974803,SRR1974806,SRR1974808,SRR1974809,SRR1974810,SRR1974811,SRR1974813,SRR1974815,SRR1974817,SRR1974818,SRR1974819,SRR1974820,SRR1974821,SRR1974822,SRR1974824,SRR1974825,SRR1974828,SRR1974830,SRR1974832,SRR1974835,SRR1974838,SRR1974841,SRR1974842,SRR1974843,SRR1974844,SRR1974847,SRR1974848,SRR1974849,SRR1974853,SRR1974854
adult21	Neurons	ENSG00000215012:C22orf29:protein_coding	4	SRR1974815,SRR1974819,SRR1974844,SRR1974848
adult21	Neurons	ENSG00000116977:LGALS8:protein_coding	4	SRR1974822,SRR1974828,SRR1974830,SRR1974854
adult21	Neurons	ENSG00000112419:PHACTR2:protein_coding	4	SRR1974799,SRR1974806,SRR1974808,SRR1974830
adult21	Neurons	ENSG00000183662:FAM19A1:protein_coding	4	SRR1974810,SRR1974838,SRR1974843,SRR1974854
adult21	Neurons	ENSG00000086189:DIMT1:protein_coding	5	SRR1974799,SRR1974801,SRR1974809,SRR1974838,SRR1974841
adult21	Neurons	ENSG00000108559:NUP88:protein_coding	6	SRR1974810,SRR1974813,SRR1974822,SRR1974835,SRR1974838,SRR1974841
adult21	Neurons	ENSG00000196072:BLOC1S2:protein_coding	5	SRR1974806,SRR1974808,SRR1974822,SRR1974824,SRR1974843
adult21	Neurons	ENSG00000124532:MRS2:protein_coding	5	SRR1974809,SRR1974822,SRR1974824,SRR1974835,SRR1974848
adult21	Neurons	ENSG00000186184:POLR1D:protein_coding	4	SRR1974811,SRR1974815,SRR1974824,SRR1974841
adult21	Neurons	ENSG00000213523:SRA1:protein_coding	4	SRR1974800,SRR1974809,SRR1974813,SRR1974838
adult21	Neurons	ENSG00000115839:RAB3GAP1:protein_coding	4	SRR1974809,SRR1974819,SRR1974820,SRR1974838
adult21	Neurons	ENSG00000184226:PCDH9:protein_coding	26	SRR1974800,SRR1974801,SRR1974803,SRR1974806,SRR1974809,SRR1974810,SRR1974813,SRR1974815,SRR1974817,SRR1974818,SRR1974819,SRR1974821,SRR1974822,SRR1974824,SRR1974825,SRR1974828,SRR1974832,SRR1974835,SRR1974838,SRR1974841,SRR1974842,SRR1974843,SRR1974848,SRR1974849,SRR1974853,SRR1974854
adult21	Neurons	ENSG00000138614:VWA9:protein_coding	5	SRR1974815,SRR1974819,SRR1974822,SRR1974830,SRR1974853
adult21	Neurons	ENSG00000144369:FAM171B:protein_coding	33	SRR1974799,SRR1974801,SRR1974803,SRR1974806,SRR1974807,SRR1974808,SRR1974809,SRR1974811,SRR1974813,SRR1974815,SRR1974817,SRR1974818,SRR1974819,SRR1974820,SRR1974821,SRR1974822,SRR1974823,SRR1974824,SRR1974825,SRR1974828,SRR1974830,SRR1974832,SRR1974835,SRR1974838,SRR1974841,SRR1974842,SRR1974843,SRR1974844,SRR1974847,SRR1974848,SRR1974849,SRR1974853,SRR1974854
adult21	Neurons	ENSG00000212257:RNU6-1176P:snRNA	4	SRR1974819,SRR1974823,SRR1974830,SRR1974849
adult21	Neurons	ENSG00000139433:GLTP:protein_coding	5	SRR1974799,SRR1974807,SRR1974811,SRR1974822,SRR1974853
adult21	Neurons	ENSG00000139372:TDG:protein_coding	5	SRR1974801,SRR1974803,SRR1974818,SRR1974838,SRR1974849
adult21	Neurons	ENSG00000226015:CCT8P1:pseudogene	17	SRR1974799,SRR1974800,SRR1974801,SRR1974806,SRR1974810,SRR1974813,SRR1974818,SRR1974819,SRR1974820,SRR1974822,SRR1974823,SRR1974830,SRR1974835,SRR1974842,SRR1974847,SRR1974848,SRR1974853
adult21	Neurons	ENSG00000228409:CCT6P1:pseudogene	4	SRR1974818,SRR1974835,SRR1974838,SRR1974844
adult21	Neurons	ENSG00000117569:PTBP2:protein_coding	23	SRR1974799,SRR1974801,SRR1974803,SRR1974815,SRR1974817,SRR1974818,SRR1974819,SRR1974820,SRR1974821,SRR1974824,SRR1974828,SRR1974830,SRR1974832,SRR1974835,SRR1974838,SRR1974841,SRR1974842,SRR1974843,SRR1974844,SRR1974847,SRR1974848,SRR1974853,SRR1974854
adult21	Neurons	ENSG00000113812:ACTR8:protein_coding	4	SRR1974799,SRR1974817,SRR1974818,SRR1974828
adult21	Oligodendrocytes	ENSG00000092201:SUPT16H:protein_coding	4	SRR1974802,SRR1974812,SRR1974831,SRR1974834
adult21	Oligodendrocytes	ENSG00000099256:PRTFDC1:protein_coding	4	SRR1974802,SRR1974831,SRR1974845,SRR1974852
adult21	Oligodendrocytes	ENSG00000136238:RAC1:protein_coding	4	SRR1974805,SRR1974831,SRR1974845,SRR1974852
adult21	Oligodendrocytes	ENSG00000176912:C18orf56:protein_coding	4	SRR1974805,SRR1974812,SRR1974829,SRR1974834
adult21	Oligodendrocytes	ENSG00000133872:TMEM66:protein_coding	6	SRR1974802,SRR1974805,SRR1974812,SRR1974829,SRR1974831,SRR1974834
adult21	Oligodendrocytes	ENSG00000089220:PEBP1:protein_coding	11	SRR1974805,SRR1974812,SRR1974827,SRR1974829,SRR1974831,SRR1974834,SRR1974836,SRR1974839,SRR1974845,SRR1974851,SRR1974852
adult21	Oligodendrocytes	ENSG00000143442:POGZ:protein_coding	7	SRR1974805,SRR1974827,SRR1974829,SRR1974831,SRR1974839,SRR1974851,SRR1974852
adult21	Oligodendrocytes	ENSG00000151552:QDPR:protein_coding	12	SRR1974802,SRR1974805,SRR1974812,SRR1974827,SRR1974829,SRR1974831,SRR1974834,SRR1974836,SRR1974839,SRR1974845,SRR1974851,SRR1974852
adult21	Oligodendrocytes	ENSG00000152377:SPOCK1:protein_coding	4	SRR1974802,SRR1974827,SRR1974829,SRR1974831
adult21	Oligodendrocytes	ENSG00000154473:BUB3:protein_coding	4	SRR1974812,SRR1974831,SRR1974851,SRR1974852
adult21	Oligodendrocytes	ENSG00000154153:FAM134B:protein_coding	4	SRR1974805,SRR1974812,SRR1974836,SRR1974839
adult21	Oligodendrocytes	ENSG00000265298:RP13-104F24.3:pseudogene	5	SRR1974805,SRR1974827,SRR1974831,SRR1974834,SRR1974839
adult21	Oligodendrocytes	ENSG00000114541:FRMD4B:protein_coding	5	SRR1974805,SRR1974829,SRR1974834,SRR1974839,SRR1974845
adult21	Oligodendrocytes	ENSG00000112531:QKI:protein_coding	10	SRR1974812,SRR1974827,SRR1974829,SRR1974831,SRR1974834,SRR1974836,SRR1974839,SRR1974845,SRR1974851,SRR1974852
adult21	Oligodendrocytes	ENSG00000115306:SPTBN1:protein_coding	4	SRR1974802,SRR1974805,SRR1974829,SRR1974831
adult21	Oligodendrocytes	ENSG00000155368:DBI:protein_coding	4	SRR1974805,SRR1974827,SRR1974831,SRR1974836
adult21	Oligodendrocytes	ENSG00000188706:ZDHHC9:protein_coding	5	SRR1974802,SRR1974827,SRR1974831,SRR1974836,SRR1974845
adult21	Oligodendrocytes	ENSG00000183431:SF3A3:protein_coding	4	SRR1974827,SRR1974829,SRR1974839,SRR1974851
adult21	Oligodendrocytes	ENSG00000106261:ZKSCAN1:protein_coding	4	SRR1974812,SRR1974829,SRR1974831,SRR1974839
adult21	Oligodendrocytes	ENSG00000104872:PIH1D1:protein_coding	4	SRR1974812,SRR1974829,SRR1974839,SRR1974852
adult21	Oligodendrocytes	ENSG00000169139:UBE2V2:protein_coding	4	SRR1974812,SRR1974827,SRR1974829,SRR1974834
adult21	Oligodendrocytes	ENSG00000157837:SPPL3:protein_coding	4	SRR1974802,SRR1974829,SRR1974831,SRR1974836
adult21	Oligodendrocytes	ENSG00000116574:RHOU:protein_coding	5	SRR1974802,SRR1974805,SRR1974812,SRR1974836,SRR1974852
adult21	Oligodendrocytes	ENSG00000084090:STARD7:protein_coding	8	SRR1974805,SRR1974812,SRR1974827,SRR1974831,SRR1974836,SRR1974839,SRR1974851,SRR1974852
adult21	Oligodendrocytes	ENSG00000164934:DCAF13:protein_coding	4	SRR1974802,SRR1974805,SRR1974827,SRR1974851
adult21	Oligodendrocytes	ENSG00000228194:CTA-415G2.2:pseudogene	4	SRR1974805,SRR1974834,SRR1974836,SRR1974851
adult21	Oligodendrocytes	ENSG00000198586:TLK1:protein_coding	5	SRR1974802,SRR1974805,SRR1974829,SRR1974839,SRR1974851
adult21	Oligodendrocytes	ENSG00000010282:HHATL:protein_coding	4	SRR1974827,SRR1974829,SRR1974834,SRR1974852
adult21	Oligodendrocytes	ENSG00000136098:NEK3:protein_coding	4	SRR1974805,SRR1974829,SRR1974836,SRR1974839
adult21	Oligodendrocytes	ENSG00000166922:SCG5:protein_coding	4	SRR1974812,SRR1974829,SRR1974831,SRR1974851
adult21	Oligodendrocytes	ENSG00000136156:ITM2B:protein_coding	7	SRR1974805,SRR1974812,SRR1974827,SRR1974829,SRR1974831,SRR1974834,SRR1974851
adult21	Oligodendrocytes	ENSG00000189241:TSPYL1:protein_coding	7	SRR1974802,SRR1974812,SRR1974827,SRR1974829,SRR1974831,SRR1974845,SRR1974851
adult21	Oligodendrocytes	ENSG00000172348:RCAN2:protein_coding	4	SRR1974812,SRR1974829,SRR1974834,SRR1974852
adult21	Oligodendrocytes	ENSG00000096384:HSP90AB1:protein_coding	10	SRR1974802,SRR1974812,SRR1974829,SRR1974831,SRR1974834,SRR1974836,SRR1974839,SRR1974845,SRR1974851,SRR1974852
adult21	Oligodendrocytes	ENSG00000131143:COX4I1:protein_coding	5	SRR1974802,SRR1974812,SRR1974829,SRR1974831,SRR1974834
adult21	Oligodendrocytes	ENSG00000226138:RP1-228P16.7:pseudogene	4	SRR1974805,SRR1974827,SRR1974829,SRR1974836
adult21	Oligodendrocytes	ENSG00000010278:CD9:protein_coding	10	SRR1974802,SRR1974812,SRR1974827,SRR1974831,SRR1974834,SRR1974836,SRR1974839,SRR1974845,SRR1974851,SRR1974852
adult21	Oligodendrocytes	ENSG00000078596:ITM2A:protein_coding	7	SRR1974802,SRR1974805,SRR1974812,SRR1974829,SRR1974839,SRR1974845,SRR1974851
adult21	Oligodendrocytes	ENSG00000172086:KRCC1:protein_coding	4	SRR1974802,SRR1974805,SRR1974812,SRR1974839
adult21	Oligodendrocytes	ENSG00000176463:SLCO3A1:protein_coding	4	SRR1974802,SRR1974805,SRR1974831,SRR1974845
adult21	Oligodendrocytes	ENSG00000143753:DEGS1:protein_coding	4	SRR1974802,SRR1974827,SRR1974831,SRR1974851
adult21	Oligodendrocytes	ENSG00000142188:TMEM50B:protein_coding	4	SRR1974827,SRR1974831,SRR1974839,SRR1974852
adult21	Oligodendrocytes	ENSG00000160049:DFFA:protein_coding	4	SRR1974831,SRR1974834,SRR1974839,SRR1974852
adult21	Oligodendrocytes	ENSG00000198668:CALM1:protein_coding	11	SRR1974802,SRR1974805,SRR1974812,SRR1974827,SRR1974829,SRR1974831,SRR1974834,SRR1974836,SRR1974839,SRR1974851,SRR1974852
adult21	Oligodendrocytes	ENSG00000162065:TBC1D24:protein_coding	4	SRR1974802,SRR1974812,SRR1974829,SRR1974831
adult21	Oligodendrocytes	ENSG00000164924:YWHAZ:protein_coding	7	SRR1974802,SRR1974812,SRR1974829,SRR1974834,SRR1974845,SRR1974851,SRR1974852
adult21	Oligodendrocytes	ENSG00000146963:C7orf55-LUC7L2:protein_coding	4	SRR1974805,SRR1974812,SRR1974829,SRR1974834
adult21	Oligodendrocytes	ENSG00000248923:MTND5P11:pseudogene	8	SRR1974802,SRR1974805,SRR1974812,SRR1974827,SRR1974829,SRR1974831,SRR1974836,SRR1974839
adult21	Oligodendrocytes	ENSG00000139697:SBNO1:protein_coding	4	SRR1974812,SRR1974829,SRR1974834,SRR1974851
adult21	Oligodendrocytes	ENSG00000103540:CCP110:protein_coding	5	SRR1974805,SRR1974812,SRR1974827,SRR1974839,SRR1974845
adult21	Oligodendrocytes	ENSG00000111897:SERINC1:protein_coding	6	SRR1974802,SRR1974812,SRR1974829,SRR1974831,SRR1974839,SRR1974852
adult21	Oligodendrocytes	ENSG00000166681:NGFRAP1:protein_coding	9	SRR1974805,SRR1974812,SRR1974827,SRR1974829,SRR1974834,SRR1974836,SRR1974845,SRR1974851,SRR1974852
adult21	Oligodendrocytes	ENSG00000110315:RNF141:protein_coding	5	SRR1974827,SRR1974839,SRR1974845,SRR1974851,SRR1974852
adult21	Oligodendrocytes	ENSG00000061987:MON2:protein_coding	4	SRR1974812,SRR1974827,SRR1974829,SRR1974834
adult21	Oligodendrocytes	ENSG00000215301:DDX3X:protein_coding	5	SRR1974831,SRR1974836,SRR1974845,SRR1974851,SRR1974852
adult21	Oligodendrocytes	ENSG00000111716:LDHB:protein_coding	10	SRR1974805,SRR1974812,SRR1974827,SRR1974829,SRR1974831,SRR1974834,SRR1974839,SRR1974845,SRR1974851,SRR1974852
adult21	Oligodendrocytes	ENSG00000198894:KIAA1737:protein_coding	5	SRR1974805,SRR1974812,SRR1974831,SRR1974851,SRR1974852
adult21	Oligodendrocytes	ENSG00000133142:TCEAL4:protein_coding	4	SRR1974805,SRR1974827,SRR1974834,SRR1974852
adult21	Oligodendrocytes	ENSG00000131238:PPT1:protein_coding	4	SRR1974831,SRR1974834,SRR1974839,SRR1974851
adult21	Oligodendrocytes	ENSG00000061794:MRPS35:protein_coding	4	SRR1974805,SRR1974812,SRR1974829,SRR1974839
adult21	Oligodendrocytes	ENSG00000212664:RP11-592N21.1:pseudogene	5	SRR1974802,SRR1974812,SRR1974831,SRR1974834,SRR1974845
adult21	Oligodendrocytes	ENSG00000144224:UBXN4:protein_coding	4	SRR1974805,SRR1974831,SRR1974851,SRR1974852
adult21	Oligodendrocytes	ENSG00000168672:FAM84B:protein_coding	4	SRR1974827,SRR1974829,SRR1974831,SRR1974845
adult21	Oligodendrocytes	ENSG00000156482:RPL30:protein_coding	7	SRR1974805,SRR1974812,SRR1974827,SRR1974829,SRR1974831,SRR1974839,SRR1974845
adult21	Oligodendrocytes	ENSG00000196776:CD47:protein_coding	4	SRR1974802,SRR1974829,SRR1974834,SRR1974839
adult21	Oligodendrocytes	ENSG00000141934:PPAP2C:protein_coding	4	SRR1974802,SRR1974827,SRR1974834,SRR1974836
adult21	Oligodendrocytes	ENSG00000153147:SMARCA5:protein_coding	4	SRR1974812,SRR1974831,SRR1974839,SRR1974851
adult21	Oligodendrocytes	ENSG00000184226:PCDH9:protein_coding	12	SRR1974802,SRR1974805,SRR1974812,SRR1974827,SRR1974829,SRR1974831,SRR1974834,SRR1974836,SRR1974839,SRR1974845,SRR1974851,SRR1974852
adult21	Oligodendrocytes	ENSG00000078124:ACER3:protein_coding	5	SRR1974805,SRR1974827,SRR1974834,SRR1974839,SRR1974851
adult21	Oligodendrocytes	ENSG00000144369:FAM171B:protein_coding	10	SRR1974802,SRR1974805,SRR1974812,SRR1974827,SRR1974829,SRR1974831,SRR1974834,SRR1974836,SRR1974851,SRR1974852
adult21	Oligodendrocytes	ENSG00000160551:TAOK1:protein_coding	5	SRR1974802,SRR1974812,SRR1974827,SRR1974831,SRR1974845
adult21	Oligodendrocytes	ENSG00000080824:HSP90AA1:protein_coding	11	SRR1974802,SRR1974805,SRR1974812,SRR1974827,SRR1974829,SRR1974831,SRR1974834,SRR1974836,SRR1974839,SRR1974851,SRR1974852
adult21	Oligodendrocytes	ENSG00000139433:GLTP:protein_coding	12	SRR1974802,SRR1974805,SRR1974812,SRR1974827,SRR1974829,SRR1974831,SRR1974834,SRR1974836,SRR1974839,SRR1974845,SRR1974851,SRR1974852
adult21	Oligodendrocytes	ENSG00000072849:DERL2:protein_coding	4	SRR1974805,SRR1974812,SRR1974829,SRR1974836
adult21	Oligodendrocytes	ENSG00000074696:PTPLAD1:protein_coding	4	SRR1974805,SRR1974834,SRR1974836,SRR1974851
adult21	Oligodendrocytes	ENSG00000117569:PTBP2:protein_coding	12	SRR1974802,SRR1974805,SRR1974812,SRR1974827,SRR1974829,SRR1974831,SRR1974834,SRR1974836,SRR1974839,SRR1974845,SRR1974851,SRR1974852
adult37	Astrocytes	ENSG00000165629:ATP5C1:protein_coding	4	SRR1974604,SRR1974637,SRR1974641,SRR1974651
adult37	Astrocytes	ENSG00000005893:LAMP2:protein_coding	4	SRR1974610,SRR1974637,SRR1974651,SRR1974653
adult37	Astrocytes	ENSG00000065154:OAT:protein_coding	6	SRR1974604,SRR1974610,SRR1974637,SRR1974647,SRR1974651,SRR1974653
adult37	Astrocytes	ENSG00000152583:SPARCL1:protein_coding	7	SRR1974604,SRR1974610,SRR1974637,SRR1974641,SRR1974647,SRR1974651,SRR1974653
adult37	Astrocytes	ENSG00000159140:SON:protein_coding	5	SRR1974610,SRR1974641,SRR1974647,SRR1974651,SRR1974653
adult37	Astrocytes	ENSG00000145362:ANK2:protein_coding	6	SRR1974604,SRR1974610,SRR1974641,SRR1974647,SRR1974651,SRR1974653
adult37	Astrocytes	ENSG00000108953:YWHAE:protein_coding	4	SRR1974604,SRR1974637,SRR1974651,SRR1974653
adult37	Astrocytes	ENSG00000173812:EIF1:protein_coding	6	SRR1974604,SRR1974610,SRR1974637,SRR1974647,SRR1974651,SRR1974653
adult37	Astrocytes	ENSG00000136156:ITM2B:protein_coding	5	SRR1974604,SRR1974610,SRR1974641,SRR1974647,SRR1974651
adult37	Astrocytes	ENSG00000225630:MTND2P28:pseudogene	6	SRR1974604,SRR1974610,SRR1974641,SRR1974647,SRR1974651,SRR1974653
adult37	Astrocytes	ENSG00000229344:RP5-857K21.7:pseudogene	6	SRR1974604,SRR1974610,SRR1974641,SRR1974647,SRR1974651,SRR1974653
adult37	Astrocytes	ENSG00000244921:CTB-36O1.7:pseudogene	7	SRR1974604,SRR1974610,SRR1974637,SRR1974641,SRR1974647,SRR1974651,SRR1974653
adult37	Astrocytes	ENSG00000124193:SRSF6:protein_coding	6	SRR1974604,SRR1974610,SRR1974637,SRR1974647,SRR1974651,SRR1974653
adult37	Astrocytes	ENSG00000167552:TUBA1A:protein_coding	4	SRR1974637,SRR1974647,SRR1974651,SRR1974653
adult37	Astrocytes	ENSG00000158467:AHCYL2:protein_coding	4	SRR1974604,SRR1974641,SRR1974647,SRR1974651
adult37	Astrocytes	ENSG00000100711:ZFYVE21:protein_coding	5	SRR1974604,SRR1974610,SRR1974637,SRR1974647,SRR1974653
adult37	Astrocytes	ENSG00000166471:TMEM41B:protein_coding	5	SRR1974604,SRR1974610,SRR1974637,SRR1974641,SRR1974647
adult37	Astrocytes	ENSG00000147454:SLC25A37:protein_coding	4	SRR1974604,SRR1974610,SRR1974637,SRR1974647
adult37	Astrocytes	ENSG00000170315:UBB:protein_coding	4	SRR1974610,SRR1974637,SRR1974647,SRR1974653
adult37	Astrocytes	ENSG00000139921:TMX1:protein_coding	4	SRR1974604,SRR1974610,SRR1974651,SRR1974653
adult37	Astrocytes	ENSG00000132541:HRSP12:protein_coding	4	SRR1974610,SRR1974647,SRR1974651,SRR1974653
adult37	Astrocytes	ENSG00000084444:KIAA1467:protein_coding	5	SRR1974610,SRR1974637,SRR1974641,SRR1974651,SRR1974653
adult37	Astrocytes	ENSG00000251562:MALAT1:lincRNA	7	SRR1974604,SRR1974610,SRR1974637,SRR1974641,SRR1974647,SRR1974651,SRR1974653
adult37	Astrocytes	ENSG00000153904:DDAH1:protein_coding	7	SRR1974604,SRR1974610,SRR1974637,SRR1974641,SRR1974647,SRR1974651,SRR1974653
adult37	Astrocytes	ENSG00000092964:DPYSL2:protein_coding	7	SRR1974604,SRR1974610,SRR1974637,SRR1974641,SRR1974647,SRR1974651,SRR1974653
adult37	Astrocytes	ENSG00000213639:PPP1CB:protein_coding	5	SRR1974604,SRR1974637,SRR1974647,SRR1974651,SRR1974653
adult37	Astrocytes	ENSG00000145439:CBR4:protein_coding	4	SRR1974604,SRR1974610,SRR1974637,SRR1974653
adult37	Astrocytes	ENSG00000140319:SRP14:protein_coding	5	SRR1974604,SRR1974637,SRR1974647,SRR1974651,SRR1974653
adult37	Astrocytes	ENSG00000165678:GHITM:protein_coding	5	SRR1974604,SRR1974610,SRR1974637,SRR1974651,SRR1974653
adult37	Astrocytes	ENSG00000184226:PCDH9:protein_coding	5	SRR1974610,SRR1974637,SRR1974647,SRR1974651,SRR1974653
adult37	Astrocytes	ENSG00000143742:SRP9:protein_coding	5	SRR1974604,SRR1974637,SRR1974647,SRR1974651,SRR1974653
adult37	Neurons	ENSG00000111729:CLEC4A:protein_coding	4	SRR1974623,SRR1974627,SRR1974652,SRR1974659
adult37	Neurons	ENSG00000186417:GLDN:protein_coding	4	SRR1974629,SRR1974639,SRR1974660,SRR1974662
adult37	Neurons	ENSG00000188316:ENO4:protein_coding	6	SRR1974624,SRR1974626,SRR1974633,SRR1974638,SRR1974645,SRR1974655
adult37	Neurons	ENSG00000138760:SCARB2:protein_coding	5	SRR1974622,SRR1974626,SRR1974639,SRR1974645,SRR1974660
adult37	Neurons	ENSG00000182022:CHST15:protein_coding	4	SRR1974602,SRR1974603,SRR1974629,SRR1974659
adult37	Neurons	ENSG00000111711:GOLT1B:protein_coding	5	SRR1974607,SRR1974614,SRR1974628,SRR1974634,SRR1974639
adult37	Neurons	ENSG00000146872:TLK2:protein_coding	5	SRR1974623,SRR1974634,SRR1974638,SRR1974659,SRR1974663
adult37	Neurons	ENSG00000143924:EML4:protein_coding	10	SRR1974607,SRR1974618,SRR1974624,SRR1974627,SRR1974630,SRR1974638,SRR1974643,SRR1974656,SRR1974660,SRR1974662
adult37	Neurons	ENSG00000261799:RP11-283I3.6:sense_overlapping	7	SRR1974628,SRR1974632,SRR1974635,SRR1974636,SRR1974640,SRR1974643,SRR1974645
adult37	Neurons	ENSG00000136143:SUCLA2:protein_coding	5	SRR1974632,SRR1974638,SRR1974639,SRR1974645,SRR1974649
adult37	Neurons	ENSG00000198301:SDAD1:protein_coding	6	SRR1974620,SRR1974625,SRR1974643,SRR1974652,SRR1974660,SRR1974661
adult37	Neurons	ENSG00000145592:RPL37:protein_coding	5	SRR1974611,SRR1974615,SRR1974629,SRR1974634,SRR1974655
adult37	Neurons	ENSG00000014123:UFL1:protein_coding	4	SRR1974602,SRR1974626,SRR1974642,SRR1974655
adult37	Neurons	ENSG00000257499:RP11-571M6.8:3prime_overlapping_ncrna	7	SRR1974627,SRR1974628,SRR1974630,SRR1974639,SRR1974643,SRR1974658,SRR1974660
adult37	Neurons	ENSG00000129460:NGDN:protein_coding	4	SRR1974623,SRR1974635,SRR1974640,SRR1974649
adult37	Neurons	ENSG00000218510:LINC00339:lincRNA	7	SRR1974607,SRR1974611,SRR1974612,SRR1974615,SRR1974628,SRR1974659,SRR1974662
adult37	Neurons	ENSG00000132388:UBE2G1:protein_coding	6	SRR1974612,SRR1974618,SRR1974627,SRR1974628,SRR1974630,SRR1974640
adult37	Neurons	ENSG00000147481:SNTG1:protein_coding	9	SRR1974603,SRR1974611,SRR1974624,SRR1974632,SRR1974635,SRR1974636,SRR1974657,SRR1974658,SRR1974660
adult37	Neurons	ENSG00000137806:NDUFAF1:protein_coding	8	SRR1974618,SRR1974629,SRR1974634,SRR1974635,SRR1974638,SRR1974649,SRR1974654,SRR1974662
adult37	Neurons	ENSG00000154473:BUB3:protein_coding	4	SRR1974638,SRR1974639,SRR1974643,SRR1974663
adult37	Neurons	ENSG00000132664:POLR3F:protein_coding	6	SRR1974626,SRR1974636,SRR1974638,SRR1974640,SRR1974654,SRR1974656
adult37	Neurons	ENSG00000107372:ZFAND5:protein_coding	6	SRR1974623,SRR1974628,SRR1974638,SRR1974642,SRR1974660,SRR1974661
adult37	Neurons	ENSG00000171530:TBCA:protein_coding	4	SRR1974624,SRR1974627,SRR1974650,SRR1974655
adult37	Neurons	ENSG00000077616:NAALAD2:protein_coding	6	SRR1974611,SRR1974626,SRR1974639,SRR1974645,SRR1974656,SRR1974661
adult37	Neurons	ENSG00000227248:FAM155A-IT1:sense_intronic	11	SRR1974602,SRR1974609,SRR1974612,SRR1974613,SRR1974615,SRR1974618,SRR1974620,SRR1974624,SRR1974627,SRR1974633,SRR1974661
adult37	Neurons	ENSG00000079277:MKNK1:protein_coding	4	SRR1974615,SRR1974631,SRR1974633,SRR1974650
adult37	Neurons	ENSG00000131013:PPIL4:protein_coding	4	SRR1974624,SRR1974632,SRR1974633,SRR1974654
adult37	Neurons	ENSG00000088854:C20orf194:protein_coding	11	SRR1974607,SRR1974614,SRR1974633,SRR1974635,SRR1974636,SRR1974643,SRR1974648,SRR1974656,SRR1974658,SRR1974659,SRR1974661
adult37	Neurons	ENSG00000168702:LRP1B:protein_coding	7	SRR1974607,SRR1974628,SRR1974631,SRR1974635,SRR1974642,SRR1974643,SRR1974657
adult37	Neurons	ENSG00000138111:TMEM180:protein_coding	8	SRR1974605,SRR1974607,SRR1974632,SRR1974633,SRR1974634,SRR1974645,SRR1974655,SRR1974662
adult37	Neurons	ENSG00000173674:EIF1AX:protein_coding	9	SRR1974602,SRR1974622,SRR1974630,SRR1974638,SRR1974639,SRR1974649,SRR1974655,SRR1974657,SRR1974658
adult37	Neurons	ENSG00000162402:USP24:protein_coding	5	SRR1974609,SRR1974627,SRR1974652,SRR1974657,SRR1974658
adult37	Neurons	ENSG00000037241:RPL26L1:protein_coding	4	SRR1974615,SRR1974634,SRR1974646,SRR1974661
adult37	Neurons	ENSG00000143776:CDC42BPA:protein_coding	28	SRR1974602,SRR1974609,SRR1974611,SRR1974612,SRR1974613,SRR1974614,SRR1974618,SRR1974622,SRR1974623,SRR1974624,SRR1974626,SRR1974627,SRR1974629,SRR1974630,SRR1974631,SRR1974634,SRR1974635,SRR1974636,SRR1974639,SRR1974642,SRR1974643,SRR1974645,SRR1974649,SRR1974655,SRR1974656,SRR1974658,SRR1974659,SRR1974660
adult37	Neurons	ENSG00000119977:TCTN3:protein_coding	5	SRR1974612,SRR1974617,SRR1974645,SRR1974657,SRR1974659
adult37	Neurons	ENSG00000151553:FAM160B1:protein_coding	5	SRR1974617,SRR1974618,SRR1974620,SRR1974643,SRR1974661
adult37	Neurons	ENSG00000146729:GBAS:protein_coding	5	SRR1974617,SRR1974620,SRR1974638,SRR1974654,SRR1974663
adult37	Neurons	ENSG00000057019:DCBLD2:protein_coding	9	SRR1974602,SRR1974603,SRR1974615,SRR1974617,SRR1974624,SRR1974626,SRR1974636,SRR1974639,SRR1974657
adult37	Neurons	ENSG00000180354:C7orf41:protein_coding	5	SRR1974630,SRR1974639,SRR1974645,SRR1974648,SRR1974649
adult37	Neurons	ENSG00000106688:SLC1A1:protein_coding	5	SRR1974612,SRR1974615,SRR1974620,SRR1974631,SRR1974632
adult37	Neurons	ENSG00000070081:NUCB2:protein_coding	4	SRR1974607,SRR1974614,SRR1974638,SRR1974659
adult37	Neurons	ENSG00000080503:SMARCA2:protein_coding	4	SRR1974605,SRR1974607,SRR1974622,SRR1974655
adult37	Neurons	ENSG00000164151:KIAA0947:protein_coding	4	SRR1974617,SRR1974624,SRR1974657,SRR1974662
adult37	Neurons	ENSG00000169905:TOR1AIP2:protein_coding	4	SRR1974618,SRR1974624,SRR1974639,SRR1974649
adult37	Neurons	ENSG00000171103:TRMT61B:protein_coding	4	SRR1974638,SRR1974645,SRR1974659,SRR1974662
adult37	Neurons	ENSG00000115290:GRB14:protein_coding	5	SRR1974607,SRR1974645,SRR1974656,SRR1974661,SRR1974663
adult37	Neurons	ENSG00000174100:MRPL45:protein_coding	4	SRR1974618,SRR1974630,SRR1974635,SRR1974659
adult37	Neurons	ENSG00000147099:HDAC8:protein_coding	8	SRR1974602,SRR1974605,SRR1974618,SRR1974628,SRR1974629,SRR1974640,SRR1974654,SRR1974656
adult37	Neurons	ENSG00000117632:STMN1:protein_coding	46	SRR1974602,SRR1974603,SRR1974605,SRR1974607,SRR1974609,SRR1974611,SRR1974612,SRR1974613,SRR1974614,SRR1974615,SRR1974617,SRR1974618,SRR1974620,SRR1974621,SRR1974622,SRR1974623,SRR1974624,SRR1974626,SRR1974627,SRR1974628,SRR1974629,SRR1974630,SRR1974631,SRR1974632,SRR1974633,SRR1974634,SRR1974635,SRR1974636,SRR1974638,SRR1974639,SRR1974642,SRR1974643,SRR1974645,SRR1974646,SRR1974649,SRR1974650,SRR…
adult37	Neurons	ENSG00000144642:RBMS3:protein_coding	4	SRR1974630,SRR1974643,SRR1974654,SRR1974663
adult37	Neurons	ENSG00000111110:PPM1H:protein_coding	4	SRR1974635,SRR1974639,SRR1974658,SRR1974659
adult37	Neurons	ENSG00000155438:MKI67IP:protein_coding	4	SRR1974602,SRR1974605,SRR1974656,SRR1974660
adult37	Neurons	ENSG00000143815:LBR:protein_coding	4	SRR1974607,SRR1974623,SRR1974630,SRR1974631
adult37	Neurons	ENSG00000152242:C18orf25:protein_coding	6	SRR1974605,SRR1974632,SRR1974634,SRR1974635,SRR1974649,SRR1974660
adult37	Neurons	ENSG00000131127:ZNF141:protein_coding	4	SRR1974618,SRR1974632,SRR1974643,SRR1974660
adult37	Neurons	ENSG00000196628:TCF4:protein_coding	14	SRR1974602,SRR1974607,SRR1974613,SRR1974620,SRR1974623,SRR1974624,SRR1974626,SRR1974628,SRR1974639,SRR1974645,SRR1974655,SRR1974656,SRR1974658,SRR1974661
adult37	Neurons	ENSG00000113108:APBB3:protein_coding	4	SRR1974615,SRR1974618,SRR1974642,SRR1974655
adult37	Neurons	ENSG00000198380:GFPT1:protein_coding	4	SRR1974611,SRR1974617,SRR1974618,SRR1974639
adult37	Neurons	ENSG00000023041:ZDHHC6:protein_coding	5	SRR1974615,SRR1974639,SRR1974643,SRR1974655,SRR1974658
adult37	Neurons	ENSG00000128944:KNSTRN:protein_coding	5	SRR1974626,SRR1974627,SRR1974634,SRR1974639,SRR1974659
adult37	Neurons	ENSG00000164669:INTS4L1:pseudogene	4	SRR1974622,SRR1974640,SRR1974656,SRR1974659
adult37	Neurons	ENSG00000136100:VPS36:protein_coding	7	SRR1974629,SRR1974632,SRR1974633,SRR1974639,SRR1974656,SRR1974657,SRR1974658
adult37	Neurons	ENSG00000107290:SETX:protein_coding	5	SRR1974605,SRR1974618,SRR1974643,SRR1974650,SRR1974658
adult37	Neurons	ENSG00000151778:SERP2:protein_coding	4	SRR1974649,SRR1974656,SRR1974660,SRR1974661
adult37	Neurons	ENSG00000122299:ZC3H7A:protein_coding	5	SRR1974628,SRR1974642,SRR1974649,SRR1974660,SRR1974662
adult37	Neurons	ENSG00000159202:UBE2Z:protein_coding	4	SRR1974612,SRR1974615,SRR1974649,SRR1974659
adult37	Neurons	ENSG00000023171:GRAMD1B:protein_coding	4	SRR1974622,SRR1974639,SRR1974643,SRR1974657
adult37	Neurons	ENSG00000131016:AKAP12:protein_coding	4	SRR1974602,SRR1974605,SRR1974629,SRR1974643
adult37	Neurons	ENSG00000107854:TNKS2:protein_coding	4	SRR1974639,SRR1974658,SRR1974661,SRR1974662
adult37	Neurons	ENSG00000055163:CYFIP2:protein_coding	4	SRR1974628,SRR1974630,SRR1974639,SRR1974659
adult37	Neurons	ENSG00000260918:RP11-731J8.2:sense_overlapping	7	SRR1974605,SRR1974614,SRR1974629,SRR1974632,SRR1974635,SRR1974638,SRR1974658
adult37	Neurons	ENSG00000138434:SSFA2:protein_coding	4	SRR1974623,SRR1974639,SRR1974658,SRR1974662
adult37	Neurons	ENSG00000233929:MT1XP1:pseudogene	4	SRR1974622,SRR1974629,SRR1974633,SRR1974636
adult37	Neurons	ENSG00000136156:ITM2B:protein_coding	33	SRR1974602,SRR1974603,SRR1974607,SRR1974609,SRR1974611,SRR1974612,SRR1974614,SRR1974617,SRR1974618,SRR1974620,SRR1974622,SRR1974624,SRR1974627,SRR1974630,SRR1974632,SRR1974633,SRR1974634,SRR1974635,SRR1974636,SRR1974638,SRR1974639,SRR1974643,SRR1974645,SRR1974646,SRR1974649,SRR1974652,SRR1974654,SRR1974655,SRR1974657,SRR1974658,SRR1974660,SRR1974662,SRR1974663
adult37	Neurons	ENSG00000255366:RP11-1134I14.8:lincRNA	5	SRR1974603,SRR1974615,SRR1974630,SRR1974649,SRR1974656
adult37	Neurons	ENSG00000117153:KLHL12:protein_coding	7	SRR1974602,SRR1974624,SRR1974627,SRR1974631,SRR1974639,SRR1974645,SRR1974662
adult37	Neurons	ENSG00000130741:EIF2S3:protein_coding	5	SRR1974605,SRR1974630,SRR1974636,SRR1974643,SRR1974659
adult37	Neurons	ENSG00000150991:UBC:protein_coding	7	SRR1974615,SRR1974617,SRR1974620,SRR1974632,SRR1974633,SRR1974652,SRR1974656
adult37	Neurons	ENSG00000107551:RASSF4:protein_coding	4	SRR1974624,SRR1974626,SRR1974660,SRR1974663
adult37	Neurons	ENSG00000100225:FBXO7:protein_coding	4	SRR1974618,SRR1974639,SRR1974646,SRR1974661
adult37	Neurons	ENSG00000129244:ATP1B2:protein_coding	22	SRR1974602,SRR1974605,SRR1974607,SRR1974609,SRR1974618,SRR1974624,SRR1974628,SRR1974630,SRR1974632,SRR1974634,SRR1974635,SRR1974636,SRR1974638,SRR1974639,SRR1974640,SRR1974649,SRR1974652,SRR1974658,SRR1974659,SRR1974660,SRR1974662,SRR1974663
adult37	Neurons	ENSG00000168661:ZNF30:protein_coding	7	SRR1974603,SRR1974615,SRR1974645,SRR1974649,SRR1974654,SRR1974658,SRR1974662
adult37	Neurons	ENSG00000185518:SV2B:protein_coding	4	SRR1974618,SRR1974632,SRR1974634,SRR1974657
adult37	Neurons	ENSG00000117155:SSX2IP:protein_coding	7	SRR1974609,SRR1974624,SRR1974628,SRR1974640,SRR1974649,SRR1974659,SRR1974661
adult37	Neurons	ENSG00000101966:XIAP:protein_coding	5	SRR1974602,SRR1974609,SRR1974615,SRR1974617,SRR1974648
adult37	Neurons	ENSG00000153291:SLC25A27:protein_coding	10	SRR1974602,SRR1974615,SRR1974624,SRR1974629,SRR1974634,SRR1974635,SRR1974643,SRR1974655,SRR1974656,SRR1974662
adult37	Neurons	ENSG00000230633:RP11-37E23.5:antisense	4	SRR1974626,SRR1974631,SRR1974639,SRR1974654
adult37	Neurons	ENSG00000111726:CMAS:protein_coding	6	SRR1974607,SRR1974639,SRR1974643,SRR1974646,SRR1974654,SRR1974657
adult37	Neurons	ENSG00000100519:PSMC6:protein_coding	6	SRR1974605,SRR1974607,SRR1974613,SRR1974624,SRR1974628,SRR1974652
adult37	Neurons	ENSG00000197062:RP5-874C20.3:pseudogene	4	SRR1974612,SRR1974624,SRR1974627,SRR1974649
adult37	Neurons	ENSG00000150316:CWC15:protein_coding	4	SRR1974648,SRR1974660,SRR1974662,SRR1974663
adult37	Neurons	ENSG00000163811:WDR43:protein_coding	4	SRR1974603,SRR1974624,SRR1974628,SRR1974649
adult37	Neurons	ENSG00000175309:PHYKPL:protein_coding	4	SRR1974609,SRR1974633,SRR1974642,SRR1974649
adult37	Neurons	ENSG00000196458:ZNF605:protein_coding	6	SRR1974607,SRR1974627,SRR1974630,SRR1974633,SRR1974634,SRR1974645
adult37	Neurons	ENSG00000134291:TMEM106C:protein_coding	7	SRR1974602,SRR1974607,SRR1974630,SRR1974633,SRR1974634,SRR1974658,SRR1974659
adult37	Neurons	ENSG00000011566:MAP4K3:protein_coding	6	SRR1974605,SRR1974607,SRR1974630,SRR1974652,SRR1974658,SRR1974663
adult37	Neurons	ENSG00000136436:CALCOCO2:protein_coding	6	SRR1974612,SRR1974615,SRR1974629,SRR1974635,SRR1974652,SRR1974654
adult37	Neurons	ENSG00000225973:RP11-139H15.1:antisense	8	SRR1974614,SRR1974624,SRR1974629,SRR1974634,SRR1974635,SRR1974645,SRR1974654,SRR1974658
adult37	Neurons	ENSG00000187398:LUZP2:protein_coding	5	SRR1974609,SRR1974613,SRR1974638,SRR1974649,SRR1974655
adult37	Neurons	ENSG00000269189:RP11-573N10.1:sense_intronic	4	SRR1974603,SRR1974615,SRR1974660,SRR1974662
adult37	Neurons	ENSG00000128059:PPAT:protein_coding	4	SRR1974609,SRR1974645,SRR1974649,SRR1974661
adult37	Neurons	ENSG00000099246:RAB18:protein_coding	17	SRR1974602,SRR1974603,SRR1974609,SRR1974618,SRR1974624,SRR1974628,SRR1974630,SRR1974634,SRR1974635,SRR1974639,SRR1974643,SRR1974646,SRR1974649,SRR1974652,SRR1974658,SRR1974659,SRR1974662
adult37	Neurons	ENSG00000260196:RP1-239B22.5:antisense	4	SRR1974609,SRR1974643,SRR1974645,SRR1974657
adult37	Neurons	ENSG00000151465:CDC123:protein_coding	8	SRR1974611,SRR1974613,SRR1974636,SRR1974639,SRR1974646,SRR1974654,SRR1974662,SRR1974663
adult37	Neurons	ENSG00000104177:MYEF2:protein_coding	4	SRR1974615,SRR1974622,SRR1974634,SRR1974658
adult37	Neurons	ENSG00000108599:AKAP10:protein_coding	5	SRR1974609,SRR1974628,SRR1974632,SRR1974634,SRR1974660
adult37	Neurons	ENSG00000189266:PNRC2:protein_coding	7	SRR1974605,SRR1974630,SRR1974632,SRR1974654,SRR1974657,SRR1974660,SRR1974662
adult37	Neurons	ENSG00000138696:BMPR1B:protein_coding	5	SRR1974605,SRR1974623,SRR1974629,SRR1974642,SRR1974650
adult37	Neurons	ENSG00000166037:CEP57:protein_coding	4	SRR1974609,SRR1974617,SRR1974629,SRR1974640
adult37	Neurons	ENSG00000089006:SNX5:protein_coding	5	SRR1974603,SRR1974613,SRR1974617,SRR1974618,SRR1974630
adult37	Neurons	ENSG00000092199:HNRNPC:protein_coding	4	SRR1974611,SRR1974629,SRR1974639,SRR1974658
adult37	Neurons	ENSG00000129235:TXNDC17:protein_coding	4	SRR1974635,SRR1974643,SRR1974654,SRR1974663
adult37	Neurons	ENSG00000112232:KHDRBS2:protein_coding	4	SRR1974603,SRR1974607,SRR1974643,SRR1974645
adult37	Neurons	ENSG00000141279:NPEPPS:protein_coding	7	SRR1974602,SRR1974618,SRR1974630,SRR1974640,SRR1974643,SRR1974654,SRR1974663
adult37	Neurons	ENSG00000135905:DOCK10:protein_coding	4	SRR1974607,SRR1974612,SRR1974649,SRR1974661
adult37	Neurons	ENSG00000136040:PLXNC1:protein_coding	4	SRR1974617,SRR1974626,SRR1974639,SRR1974643
adult37	Neurons	ENSG00000111802:TDP2:protein_coding	5	SRR1974614,SRR1974618,SRR1974628,SRR1974645,SRR1974660
adult37	Neurons	ENSG00000047315:POLR2B:protein_coding	6	SRR1974609,SRR1974633,SRR1974634,SRR1974635,SRR1974638,SRR1974649
adult37	Neurons	ENSG00000251022:THAP9-AS1:antisense	6	SRR1974605,SRR1974623,SRR1974630,SRR1974639,SRR1974645,SRR1974658
adult37	Neurons	ENSG00000157219:HTR5A:protein_coding	4	SRR1974632,SRR1974643,SRR1974648,SRR1974659
adult37	Neurons	ENSG00000170396:ZNF804A:protein_coding	4	SRR1974603,SRR1974627,SRR1974642,SRR1974643
adult37	Neurons	ENSG00000087191:PSMC5:protein_coding	10	SRR1974618,SRR1974624,SRR1974629,SRR1974630,SRR1974632,SRR1974634,SRR1974638,SRR1974649,SRR1974659,SRR1974662
adult37	Neurons	ENSG00000140455:USP3:protein_coding	4	SRR1974612,SRR1974621,SRR1974636,SRR1974659
adult37	Neurons	ENSG00000198231:DDX42:protein_coding	10	SRR1974603,SRR1974607,SRR1974609,SRR1974615,SRR1974622,SRR1974626,SRR1974632,SRR1974645,SRR1974649,SRR1974660
adult37	Neurons	ENSG00000147454:SLC25A37:protein_coding	18	SRR1974605,SRR1974611,SRR1974617,SRR1974620,SRR1974622,SRR1974627,SRR1974630,SRR1974631,SRR1974633,SRR1974638,SRR1974640,SRR1974646,SRR1974650,SRR1974655,SRR1974657,SRR1974659,SRR1974662,SRR1974663
adult37	Neurons	ENSG00000240393:RP11-768G7.1:pseudogene	4	SRR1974613,SRR1974630,SRR1974636,SRR1974660
adult37	Neurons	ENSG00000100568:VTI1B:protein_coding	4	SRR1974614,SRR1974627,SRR1974645,SRR1974656
adult37	Neurons	ENSG00000135821:GLUL:protein_coding	6	SRR1974605,SRR1974607,SRR1974609,SRR1974617,SRR1974640,SRR1974650
adult37	Neurons	ENSG00000166780:C16orf45:protein_coding	8	SRR1974602,SRR1974615,SRR1974618,SRR1974620,SRR1974634,SRR1974643,SRR1974656,SRR1974662
adult37	Neurons	ENSG00000085719:CPNE3:protein_coding	4	SRR1974615,SRR1974617,SRR1974620,SRR1974649
adult37	Neurons	ENSG00000162409:PRKAA2:protein_coding	4	SRR1974609,SRR1974622,SRR1974630,SRR1974643
adult37	Neurons	ENSG00000198081:ZBTB14:protein_coding	4	SRR1974612,SRR1974624,SRR1974627,SRR1974630
adult37	Neurons	ENSG00000112685:EXOC2:protein_coding	4	SRR1974632,SRR1974638,SRR1974659,SRR1974663
adult37	Neurons	ENSG00000175155:YPEL2:protein_coding	4	SRR1974607,SRR1974623,SRR1974659,SRR1974660
adult37	Neurons	ENSG00000186687:LYRM7:protein_coding	4	SRR1974614,SRR1974620,SRR1974628,SRR1974638
adult37	Neurons	ENSG00000174429:ABRA:protein_coding	5	SRR1974626,SRR1974628,SRR1974633,SRR1974645,SRR1974654
adult37	Neurons	ENSG00000107581:EIF3A:protein_coding	6	SRR1974632,SRR1974638,SRR1974649,SRR1974655,SRR1974658,SRR1974662
adult37	Neurons	ENSG00000139842:CUL4A:protein_coding	4	SRR1974629,SRR1974630,SRR1974640,SRR1974655
adult37	Neurons	ENSG00000257302:FAHD2P1:pseudogene	4	SRR1974612,SRR1974628,SRR1974649,SRR1974655
adult37	Neurons	ENSG00000080371:RAB21:protein_coding	7	SRR1974624,SRR1974629,SRR1974639,SRR1974645,SRR1974657,SRR1974660,SRR1974662
adult37	Neurons	ENSG00000177732:SOX12:protein_coding	6	SRR1974617,SRR1974645,SRR1974649,SRR1974652,SRR1974655,SRR1974657
adult37	Neurons	ENSG00000177683:THAP5:protein_coding	12	SRR1974602,SRR1974607,SRR1974611,SRR1974618,SRR1974626,SRR1974629,SRR1974634,SRR1974635,SRR1974639,SRR1974643,SRR1974660,SRR1974662
adult37	Neurons	ENSG00000115760:BIRC6:protein_coding	6	SRR1974628,SRR1974629,SRR1974632,SRR1974638,SRR1974649,SRR1974659
adult37	Neurons	ENSG00000253649:PRSS51:antisense	5	SRR1974605,SRR1974633,SRR1974636,SRR1974650,SRR1974655
adult37	Neurons	ENSG00000164031:DNAJB14:protein_coding	4	SRR1974618,SRR1974622,SRR1974643,SRR1974646
adult37	Neurons	ENSG00000136158:SPRY2:protein_coding	5	SRR1974609,SRR1974628,SRR1974643,SRR1974654,SRR1974660
adult37	Neurons	ENSG00000146731:CCT6A:protein_coding	6	SRR1974602,SRR1974611,SRR1974614,SRR1974632,SRR1974634,SRR1974639
adult37	Neurons	ENSG00000169255:B3GALNT1:protein_coding	5	SRR1974602,SRR1974607,SRR1974634,SRR1974657,SRR1974658
adult37	Neurons	ENSG00000196712:NF1:protein_coding	5	SRR1974624,SRR1974626,SRR1974628,SRR1974635,SRR1974660
adult37	Neurons	ENSG00000010295:IFFO1:protein_coding	4	SRR1974605,SRR1974615,SRR1974630,SRR1974633
adult37	Neurons	ENSG00000144619:CNTN4:protein_coding	7	SRR1974618,SRR1974622,SRR1974628,SRR1974635,SRR1974645,SRR1974648,SRR1974660
adult37	Neurons	ENSG00000018625:ATP1A2:protein_coding	4	SRR1974605,SRR1974623,SRR1974650,SRR1974663
adult37	Neurons	ENSG00000153904:DDAH1:protein_coding	7	SRR1974602,SRR1974618,SRR1974629,SRR1974634,SRR1974643,SRR1974646,SRR1974662
adult37	Neurons	ENSG00000117118:SDHB:protein_coding	4	SRR1974627,SRR1974633,SRR1974636,SRR1974638
adult37	Neurons	ENSG00000147162:OGT:protein_coding	39	SRR1974602,SRR1974605,SRR1974607,SRR1974609,SRR1974613,SRR1974615,SRR1974617,SRR1974620,SRR1974621,SRR1974622,SRR1974623,SRR1974624,SRR1974626,SRR1974627,SRR1974628,SRR1974629,SRR1974630,SRR1974631,SRR1974632,SRR1974634,SRR1974635,SRR1974638,SRR1974639,SRR1974640,SRR1974643,SRR1974645,SRR1974649,SRR1974650,SRR1974652,SRR1974654,SRR1974655,SRR1974656,SRR1974657,SRR1974658,SRR1974659,SRR1974660,SRR…
adult37	Neurons	ENSG00000126226:PCID2:protein_coding	5	SRR1974605,SRR1974611,SRR1974631,SRR1974643,SRR1974661
adult37	Neurons	ENSG00000086848:ALG9:protein_coding	5	SRR1974630,SRR1974640,SRR1974642,SRR1974649,SRR1974660
adult37	Neurons	ENSG00000154813:DPH3:protein_coding	5	SRR1974609,SRR1974631,SRR1974638,SRR1974649,SRR1974660
adult37	Neurons	ENSG00000131051:RBM39:protein_coding	15	SRR1974609,SRR1974614,SRR1974615,SRR1974617,SRR1974620,SRR1974623,SRR1974624,SRR1974627,SRR1974628,SRR1974629,SRR1974630,SRR1974631,SRR1974636,SRR1974643,SRR1974656
adult37	Neurons	ENSG00000198046:ZNF667:protein_coding	5	SRR1974611,SRR1974642,SRR1974657,SRR1974659,SRR1974662
adult37	Neurons	ENSG00000103479:RBL2:protein_coding	4	SRR1974603,SRR1974631,SRR1974646,SRR1974656
adult37	Neurons	ENSG00000213639:PPP1CB:protein_coding	33	SRR1974602,SRR1974603,SRR1974607,SRR1974612,SRR1974615,SRR1974617,SRR1974618,SRR1974621,SRR1974622,SRR1974624,SRR1974626,SRR1974627,SRR1974628,SRR1974629,SRR1974631,SRR1974632,SRR1974633,SRR1974634,SRR1974635,SRR1974639,SRR1974643,SRR1974645,SRR1974648,SRR1974649,SRR1974652,SRR1974654,SRR1974655,SRR1974656,SRR1974658,SRR1974659,SRR1974660,SRR1974661,SRR1974662
adult37	Neurons	ENSG00000211460:TSN:protein_coding	5	SRR1974631,SRR1974632,SRR1974642,SRR1974643,SRR1974658
adult37	Neurons	ENSG00000163714:U2SURP:protein_coding	4	SRR1974624,SRR1974630,SRR1974642,SRR1974663
adult37	Neurons	ENSG00000137642:SORL1:protein_coding	4	SRR1974632,SRR1974646,SRR1974650,SRR1974659
adult37	Neurons	ENSG00000099622:CIRBP:protein_coding	4	SRR1974614,SRR1974624,SRR1974639,SRR1974659
adult37	Neurons	ENSG00000182551:ADI1:protein_coding	5	SRR1974623,SRR1974624,SRR1974627,SRR1974629,SRR1974638
adult37	Neurons	ENSG00000134698:AGO4:protein_coding	4	SRR1974603,SRR1974618,SRR1974648,SRR1974650
adult37	Neurons	ENSG00000122966:CIT:protein_coding	4	SRR1974624,SRR1974638,SRR1974646,SRR1974662
adult37	Neurons	ENSG00000263878:DLGAP1-AS4:antisense	8	SRR1974602,SRR1974605,SRR1974607,SRR1974609,SRR1974622,SRR1974632,SRR1974634,SRR1974649
adult37	Neurons	ENSG00000228623:ZNF883:lincRNA	8	SRR1974602,SRR1974607,SRR1974624,SRR1974639,SRR1974645,SRR1974656,SRR1974659,SRR1974660
adult37	Neurons	ENSG00000115461:IGFBP5:protein_coding	6	SRR1974602,SRR1974618,SRR1974635,SRR1974636,SRR1974640,SRR1974660
adult37	Neurons	ENSG00000138674:SEC31A:protein_coding	6	SRR1974607,SRR1974614,SRR1974624,SRR1974656,SRR1974659,SRR1974660
adult37	Neurons	ENSG00000114480:GBE1:protein_coding	4	SRR1974639,SRR1974642,SRR1974643,SRR1974654
adult37	Neurons	ENSG00000184368:MAP7D2:protein_coding	5	SRR1974602,SRR1974618,SRR1974630,SRR1974632,SRR1974643
adult37	Neurons	ENSG00000101544:ADNP2:protein_coding	8	SRR1974602,SRR1974603,SRR1974609,SRR1974615,SRR1974623,SRR1974624,SRR1974642,SRR1974656
adult37	Neurons	ENSG00000224232:AC110299.5:pseudogene	4	SRR1974615,SRR1974620,SRR1974629,SRR1974645
adult37	Neurons	ENSG00000234036:RP11-123J14.2:pseudogene	4	SRR1974618,SRR1974642,SRR1974646,SRR1974649
adult37	Neurons	ENSG00000044574:HSPA5:protein_coding	5	SRR1974615,SRR1974620,SRR1974629,SRR1974636,SRR1974643
adult37	Neurons	ENSG00000101557:USP14:protein_coding	4	SRR1974617,SRR1974623,SRR1974634,SRR1974635
adult37	Neurons	ENSG00000122643:NT5C3A:protein_coding	4	SRR1974609,SRR1974611,SRR1974632,SRR1974640
adult37	Neurons	ENSG00000169045:HNRNPH1:protein_coding	8	SRR1974603,SRR1974609,SRR1974623,SRR1974635,SRR1974656,SRR1974657,SRR1974661,SRR1974662
adult37	Neurons	ENSG00000162521:RBBP4:protein_coding	4	SRR1974624,SRR1974632,SRR1974636,SRR1974643
adult37	Neurons	ENSG00000077152:UBE2T:protein_coding	6	SRR1974602,SRR1974624,SRR1974632,SRR1974643,SRR1974654,SRR1974659
adult37	Neurons	ENSG00000122687:FTSJ2:protein_coding	5	SRR1974602,SRR1974603,SRR1974635,SRR1974639,SRR1974649
adult37	Neurons	ENSG00000165629:ATP5C1:protein_coding	24	SRR1974602,SRR1974607,SRR1974612,SRR1974614,SRR1974618,SRR1974621,SRR1974622,SRR1974624,SRR1974626,SRR1974628,SRR1974629,SRR1974630,SRR1974631,SRR1974632,SRR1974634,SRR1974635,SRR1974639,SRR1974645,SRR1974646,SRR1974649,SRR1974654,SRR1974658,SRR1974659,SRR1974663
adult37	Neurons	ENSG00000235613:NSRP1P1:pseudogene	4	SRR1974620,SRR1974623,SRR1974639,SRR1974650
adult37	Neurons	ENSG00000263753:LINC00667:lincRNA	4	SRR1974607,SRR1974623,SRR1974639,SRR1974654
adult37	Neurons	ENSG00000204681:GABBR1:protein_coding	18	SRR1974603,SRR1974605,SRR1974609,SRR1974615,SRR1974624,SRR1974626,SRR1974629,SRR1974630,SRR1974632,SRR1974633,SRR1974635,SRR1974636,SRR1974639,SRR1974640,SRR1974649,SRR1974658,SRR1974659,SRR1974662
adult37	Neurons	ENSG00000172766:NAA16:protein_coding	6	SRR1974607,SRR1974614,SRR1974617,SRR1974628,SRR1974638,SRR1974645
adult37	Neurons	ENSG00000168032:ENTPD3:protein_coding	9	SRR1974602,SRR1974618,SRR1974622,SRR1974624,SRR1974628,SRR1974630,SRR1974634,SRR1974643,SRR1974663
adult37	Neurons	ENSG00000173575:CHD2:protein_coding	6	SRR1974618,SRR1974622,SRR1974645,SRR1974649,SRR1974656,SRR1974659
adult37	Neurons	ENSG00000136159:NUDT15:protein_coding	5	SRR1974618,SRR1974624,SRR1974632,SRR1974639,SRR1974645
adult37	Neurons	ENSG00000108671:PSMD11:protein_coding	5	SRR1974629,SRR1974632,SRR1974635,SRR1974640,SRR1974662
adult37	Neurons	ENSG00000151025:GPR158:protein_coding	4	SRR1974602,SRR1974629,SRR1974638,SRR1974656
adult37	Neurons	ENSG00000170915:PAQR8:protein_coding	7	SRR1974603,SRR1974623,SRR1974632,SRR1974634,SRR1974636,SRR1974638,SRR1974654
adult37	Neurons	ENSG00000011677:GABRA3:protein_coding	4	SRR1974609,SRR1974612,SRR1974624,SRR1974634
adult37	Neurons	ENSG00000175215:CTDSP2:protein_coding	4	SRR1974607,SRR1974609,SRR1974635,SRR1974658
adult37	Neurons	ENSG00000144021:CIAO1:protein_coding	4	SRR1974627,SRR1974634,SRR1974639,SRR1974657
adult37	Neurons	ENSG00000151893:CACUL1:protein_coding	16	SRR1974602,SRR1974615,SRR1974624,SRR1974626,SRR1974630,SRR1974632,SRR1974634,SRR1974638,SRR1974640,SRR1974656,SRR1974657,SRR1974658,SRR1974659,SRR1974660,SRR1974661,SRR1974662
adult37	Neurons	ENSG00000100234:TIMP3:protein_coding	5	SRR1974603,SRR1974605,SRR1974607,SRR1974630,SRR1974639
adult37	Neurons	ENSG00000132383:RPA1:protein_coding	4	SRR1974602,SRR1974612,SRR1974629,SRR1974660
adult37	Neurons	ENSG00000226380:MIR29B1:lincRNA	7	SRR1974609,SRR1974615,SRR1974617,SRR1974630,SRR1974640,SRR1974642,SRR1974659
adult37	Neurons	ENSG00000110925:CSRNP2:protein_coding	6	SRR1974617,SRR1974624,SRR1974630,SRR1974633,SRR1974649,SRR1974660
adult37	Neurons	ENSG00000130396:MLLT4:protein_coding	4	SRR1974636,SRR1974654,SRR1974657,SRR1974660
adult37	Neurons	ENSG00000148396:SEC16A:protein_coding	6	SRR1974618,SRR1974622,SRR1974631,SRR1974633,SRR1974655,SRR1974661
adult37	Neurons	ENSG00000107651:SEC23IP:protein_coding	5	SRR1974611,SRR1974635,SRR1974640,SRR1974657,SRR1974662
adult37	Neurons	ENSG00000005801:ZNF195:protein_coding	12	SRR1974605,SRR1974607,SRR1974618,SRR1974627,SRR1974629,SRR1974642,SRR1974643,SRR1974645,SRR1974650,SRR1974656,SRR1974657,SRR1974663
adult37	Neurons	ENSG00000151320:AKAP6:protein_coding	4	SRR1974609,SRR1974622,SRR1974624,SRR1974656
adult37	Neurons	ENSG00000137872:SEMA6D:protein_coding	5	SRR1974605,SRR1974607,SRR1974649,SRR1974656,SRR1974663
adult37	Neurons	ENSG00000259045:RP11-320M16.1:pseudogene	10	SRR1974605,SRR1974607,SRR1974609,SRR1974615,SRR1974622,SRR1974623,SRR1974624,SRR1974625,SRR1974633,SRR1974642
adult37	Neurons	ENSG00000184990:SIVA1:protein_coding	4	SRR1974630,SRR1974638,SRR1974656,SRR1974660
adult37	Neurons	ENSG00000198042:MAK16:protein_coding	8	SRR1974602,SRR1974611,SRR1974624,SRR1974630,SRR1974635,SRR1974649,SRR1974659,SRR1974662
adult37	Neurons	ENSG00000214517:PPME1:protein_coding	4	SRR1974611,SRR1974638,SRR1974642,SRR1974656
adult37	Neurons	ENSG00000117054:ACADM:protein_coding	7	SRR1974602,SRR1974605,SRR1974609,SRR1974614,SRR1974642,SRR1974654,SRR1974661
adult37	Neurons	ENSG00000113593:PPWD1:protein_coding	8	SRR1974602,SRR1974612,SRR1974628,SRR1974632,SRR1974638,SRR1974648,SRR1974652,SRR1974657
adult37	Neurons	ENSG00000154655:L3MBTL4:protein_coding	7	SRR1974627,SRR1974631,SRR1974635,SRR1974656,SRR1974658,SRR1974659,SRR1974661
adult37	Neurons	ENSG00000120925:RNF170:protein_coding	5	SRR1974609,SRR1974627,SRR1974632,SRR1974640,SRR1974649
adult37	Neurons	ENSG00000152583:SPARCL1:protein_coding	25	SRR1974603,SRR1974605,SRR1974607,SRR1974609,SRR1974613,SRR1974615,SRR1974617,SRR1974622,SRR1974625,SRR1974626,SRR1974629,SRR1974632,SRR1974633,SRR1974634,SRR1974638,SRR1974639,SRR1974640,SRR1974643,SRR1974645,SRR1974646,SRR1974649,SRR1974650,SRR1974654,SRR1974657,SRR1974661
adult37	Neurons	ENSG00000134982:APC:protein_coding	9	SRR1974615,SRR1974624,SRR1974631,SRR1974632,SRR1974643,SRR1974654,SRR1974658,SRR1974661,SRR1974662
adult37	Neurons	ENSG00000111912:NCOA7:protein_coding	8	SRR1974607,SRR1974618,SRR1974623,SRR1974629,SRR1974630,SRR1974632,SRR1974638,SRR1974643
adult37	Neurons	ENSG00000122574:WIPF3:protein_coding	8	SRR1974602,SRR1974615,SRR1974632,SRR1974633,SRR1974635,SRR1974636,SRR1974645,SRR1974658
adult37	Neurons	ENSG00000162616:DNAJB4:protein_coding	8	SRR1974617,SRR1974628,SRR1974633,SRR1974636,SRR1974639,SRR1974652,SRR1974659,SRR1974661
adult37	Neurons	ENSG00000186501:TMEM222:protein_coding	4	SRR1974628,SRR1974632,SRR1974638,SRR1974659
adult37	Neurons	ENSG00000167654:ATCAY:protein_coding	9	SRR1974611,SRR1974628,SRR1974633,SRR1974634,SRR1974635,SRR1974643,SRR1974650,SRR1974658,SRR1974659
adult37	Neurons	ENSG00000148572:NRBF2:protein_coding	5	SRR1974615,SRR1974629,SRR1974632,SRR1974634,SRR1974660
adult37	Neurons	ENSG00000145362:ANK2:protein_coding	37	SRR1974602,SRR1974605,SRR1974607,SRR1974609,SRR1974611,SRR1974613,SRR1974615,SRR1974617,SRR1974618,SRR1974620,SRR1974621,SRR1974624,SRR1974626,SRR1974628,SRR1974629,SRR1974630,SRR1974631,SRR1974632,SRR1974633,SRR1974634,SRR1974635,SRR1974636,SRR1974638,SRR1974639,SRR1974640,SRR1974642,SRR1974643,SRR1974645,SRR1974649,SRR1974650,SRR1974652,SRR1974654,SRR1974657,SRR1974659,SRR1974660,SRR1974661,SRR…
adult37	Neurons	ENSG00000133704:IPO8:protein_coding	4	SRR1974609,SRR1974639,SRR1974659,SRR1974661
adult37	Neurons	ENSG00000168566:SNRNP48:protein_coding	4	SRR1974607,SRR1974629,SRR1974633,SRR1974643
adult37	Neurons	ENSG00000249848:RP11-212F11.1:pseudogene	6	SRR1974609,SRR1974615,SRR1974630,SRR1974633,SRR1974661,SRR1974662
adult37	Neurons	ENSG00000087995:METTL2A:protein_coding	4	SRR1974621,SRR1974630,SRR1974642,SRR1974649
adult37	Neurons	ENSG00000116906:GNPAT:protein_coding	5	SRR1974603,SRR1974629,SRR1974630,SRR1974640,SRR1974649
adult37	Neurons	ENSG00000137288:UQCC2:protein_coding	5	SRR1974624,SRR1974627,SRR1974629,SRR1974630,SRR1974635
adult37	Neurons	ENSG00000005955:GGNBP2:protein_coding	6	SRR1974602,SRR1974624,SRR1974630,SRR1974633,SRR1974642,SRR1974663
adult37	Neurons	ENSG00000131966:ACTR10:protein_coding	4	SRR1974621,SRR1974629,SRR1974649,SRR1974658
adult37	Neurons	ENSG00000108953:YWHAE:protein_coding	37	SRR1974602,SRR1974605,SRR1974607,SRR1974609,SRR1974612,SRR1974615,SRR1974617,SRR1974618,SRR1974621,SRR1974622,SRR1974623,SRR1974624,SRR1974626,SRR1974628,SRR1974629,SRR1974630,SRR1974631,SRR1974632,SRR1974634,SRR1974635,SRR1974636,SRR1974638,SRR1974639,SRR1974643,SRR1974645,SRR1974648,SRR1974649,SRR1974650,SRR1974652,SRR1974654,SRR1974656,SRR1974657,SRR1974658,SRR1974659,SRR1974660,SRR1974662,SRR…
adult37	Neurons	ENSG00000214552:COPS8P2:pseudogene	4	SRR1974632,SRR1974639,SRR1974643,SRR1974659
adult37	Neurons	ENSG00000169249:ZRSR2:protein_coding	5	SRR1974624,SRR1974638,SRR1974657,SRR1974658,SRR1974661
adult37	Neurons	ENSG00000135776:ABCB10:protein_coding	4	SRR1974607,SRR1974623,SRR1974632,SRR1974635
adult37	Neurons	ENSG00000144959:NCEH1:protein_coding	6	SRR1974609,SRR1974632,SRR1974635,SRR1974638,SRR1974643,SRR1974662
adult37	Neurons	ENSG00000149428:HYOU1:protein_coding	4	SRR1974614,SRR1974630,SRR1974635,SRR1974659
adult37	Neurons	ENSG00000234420:ZNF37BP:pseudogene	5	SRR1974605,SRR1974609,SRR1974615,SRR1974643,SRR1974662
adult37	Neurons	ENSG00000177479:ARIH2:protein_coding	7	SRR1974602,SRR1974609,SRR1974614,SRR1974618,SRR1974638,SRR1974652,SRR1974662
adult37	Neurons	ENSG00000227879:PSPC1P1:pseudogene	4	SRR1974612,SRR1974622,SRR1974645,SRR1974654
adult37	Neurons	ENSG00000169116:PARM1:protein_coding	4	SRR1974624,SRR1974632,SRR1974635,SRR1974662
adult37	Neurons	ENSG00000155959:VBP1:protein_coding	4	SRR1974613,SRR1974618,SRR1974629,SRR1974662
adult37	Neurons	ENSG00000118985:ELL2:protein_coding	4	SRR1974618,SRR1974639,SRR1974643,SRR1974656
adult37	Neurons	ENSG00000131828:PDHA1:protein_coding	16	SRR1974613,SRR1974615,SRR1974617,SRR1974618,SRR1974626,SRR1974629,SRR1974631,SRR1974632,SRR1974634,SRR1974635,SRR1974639,SRR1974642,SRR1974649,SRR1974654,SRR1974657,SRR1974659
adult37	Neurons	ENSG00000131459:GFPT2:protein_coding	7	SRR1974627,SRR1974629,SRR1974635,SRR1974638,SRR1974639,SRR1974650,SRR1974654
adult37	Neurons	ENSG00000236075:RP11-121P10.1:sense_intronic	6	SRR1974624,SRR1974640,SRR1974643,SRR1974649,SRR1974650,SRR1974660
adult37	Neurons	ENSG00000153707:PTPRD:protein_coding	6	SRR1974607,SRR1974636,SRR1974643,SRR1974645,SRR1974652,SRR1974658
adult37	Neurons	ENSG00000083750:RRAGB:protein_coding	6	SRR1974603,SRR1974629,SRR1974646,SRR1974654,SRR1974656,SRR1974663
adult37	Neurons	ENSG00000072858:SIDT1:protein_coding	5	SRR1974611,SRR1974636,SRR1974640,SRR1974650,SRR1974657
adult37	Neurons	ENSG00000127947:PTPN12:protein_coding	4	SRR1974626,SRR1974628,SRR1974657,SRR1974659
adult37	Neurons	ENSG00000256391:SDIM1:protein_coding	4	SRR1974620,SRR1974628,SRR1974633,SRR1974659
adult37	Neurons	ENSG00000101158:NELFCD:protein_coding	6	SRR1974612,SRR1974626,SRR1974632,SRR1974640,SRR1974654,SRR1974656
adult37	Neurons	ENSG00000088970:PLK1S1:processed_transcript	4	SRR1974622,SRR1974631,SRR1974639,SRR1974657
adult37	Neurons	ENSG00000151292:CSNK1G3:protein_coding	7	SRR1974614,SRR1974629,SRR1974635,SRR1974643,SRR1974645,SRR1974649,SRR1974659
adult37	Neurons	ENSG00000261087:KB-1460A1.5:lincRNA	6	SRR1974605,SRR1974609,SRR1974627,SRR1974632,SRR1974634,SRR1974643
adult37	Neurons	ENSG00000251523:RP11-724M22.1:antisense	4	SRR1974615,SRR1974623,SRR1974659,SRR1974662
adult37	Neurons	ENSG00000100523:DDHD1:protein_coding	4	SRR1974602,SRR1974613,SRR1974636,SRR1974659
adult37	Neurons	ENSG00000166086:JAM3:protein_coding	4	SRR1974612,SRR1974624,SRR1974630,SRR1974643
adult37	Neurons	ENSG00000160201:U2AF1:protein_coding	4	SRR1974607,SRR1974639,SRR1974640,SRR1974643
adult37	Neurons	ENSG00000075292:ZNF638:protein_coding	12	SRR1974605,SRR1974609,SRR1974618,SRR1974628,SRR1974630,SRR1974632,SRR1974635,SRR1974636,SRR1974640,SRR1974657,SRR1974658,SRR1974662
adult37	Neurons	ENSG00000135298:BAI3:protein_coding	5	SRR1974605,SRR1974630,SRR1974635,SRR1974655,SRR1974656
adult37	Neurons	ENSG00000261452:RP11-509E16.1:lincRNA	16	SRR1974602,SRR1974605,SRR1974615,SRR1974618,SRR1974624,SRR1974629,SRR1974630,SRR1974632,SRR1974634,SRR1974645,SRR1974648,SRR1974650,SRR1974658,SRR1974659,SRR1974661,SRR1974663
adult37	Neurons	ENSG00000135916:ITM2C:protein_coding	22	SRR1974602,SRR1974605,SRR1974615,SRR1974617,SRR1974618,SRR1974622,SRR1974628,SRR1974629,SRR1974630,SRR1974632,SRR1974634,SRR1974643,SRR1974645,SRR1974649,SRR1974650,SRR1974655,SRR1974657,SRR1974658,SRR1974659,SRR1974660,SRR1974661,SRR1974662
adult37	Neurons	ENSG00000171951:SCG2:protein_coding	33	SRR1974602,SRR1974603,SRR1974607,SRR1974612,SRR1974614,SRR1974618,SRR1974620,SRR1974621,SRR1974624,SRR1974627,SRR1974628,SRR1974629,SRR1974630,SRR1974631,SRR1974632,SRR1974635,SRR1974636,SRR1974638,SRR1974639,SRR1974640,SRR1974643,SRR1974645,SRR1974646,SRR1974649,SRR1974652,SRR1974654,SRR1974655,SRR1974656,SRR1974658,SRR1974659,SRR1974660,SRR1974661,SRR1974662
adult37	Neurons	ENSG00000178982:EIF3K:protein_coding	10	SRR1974612,SRR1974621,SRR1974624,SRR1974629,SRR1974654,SRR1974655,SRR1974656,SRR1974659,SRR1974662,SRR1974663
adult37	Neurons	ENSG00000169612:FAM103A1:protein_coding	5	SRR1974605,SRR1974624,SRR1974639,SRR1974654,SRR1974659
adult37	Neurons	ENSG00000263272:CTC-524C5.2:antisense	6	SRR1974627,SRR1974643,SRR1974648,SRR1974649,SRR1974655,SRR1974661
adult37	Neurons	ENSG00000167552:TUBA1A:protein_coding	30	SRR1974602,SRR1974605,SRR1974609,SRR1974612,SRR1974615,SRR1974618,SRR1974621,SRR1974624,SRR1974627,SRR1974628,SRR1974629,SRR1974630,SRR1974631,SRR1974632,SRR1974633,SRR1974634,SRR1974635,SRR1974638,SRR1974639,SRR1974643,SRR1974645,SRR1974646,SRR1974649,SRR1974654,SRR1974656,SRR1974658,SRR1974659,SRR1974660,SRR1974662,SRR1974663
adult37	Neurons	ENSG00000135945:REV1:protein_coding	6	SRR1974611,SRR1974627,SRR1974631,SRR1974638,SRR1974646,SRR1974655
adult37	Neurons	ENSG00000198216:CACNA1E:protein_coding	6	SRR1974624,SRR1974629,SRR1974643,SRR1974650,SRR1974655,SRR1974658
adult37	Neurons	ENSG00000085224:ATRX:protein_coding	20	SRR1974603,SRR1974609,SRR1974611,SRR1974612,SRR1974620,SRR1974622,SRR1974624,SRR1974626,SRR1974631,SRR1974632,SRR1974633,SRR1974634,SRR1974635,SRR1974638,SRR1974639,SRR1974640,SRR1974643,SRR1974650,SRR1974656,SRR1974658
adult37	Neurons	ENSG00000106443:PHF14:protein_coding	5	SRR1974605,SRR1974629,SRR1974640,SRR1974645,SRR1974657
adult37	Neurons	ENSG00000233844:KCNQ5-IT1:sense_intronic	4	SRR1974640,SRR1974650,SRR1974657,SRR1974659
adult37	Neurons	ENSG00000082146:STRADB:protein_coding	4	SRR1974605,SRR1974654,SRR1974657,SRR1974661
adult37	Neurons	ENSG00000165379:LRFN5:protein_coding	4	SRR1974630,SRR1974633,SRR1974642,SRR1974649
adult37	Neurons	ENSG00000134278:SPIRE1:protein_coding	4	SRR1974607,SRR1974632,SRR1974658,SRR1974659
adult37	Neurons	ENSG00000144118:RALB:protein_coding	4	SRR1974624,SRR1974631,SRR1974638,SRR1974654
adult37	Neurons	ENSG00000138035:PNPT1:protein_coding	4	SRR1974633,SRR1974639,SRR1974649,SRR1974657
adult37	Neurons	ENSG00000264720:MIR3117:miRNA	5	SRR1974612,SRR1974618,SRR1974627,SRR1974633,SRR1974649
adult37	Neurons	ENSG00000110696:C11orf58:protein_coding	8	SRR1974605,SRR1974609,SRR1974612,SRR1974629,SRR1974630,SRR1974639,SRR1974650,SRR1974662
adult37	Neurons	ENSG00000177981:ASB8:protein_coding	4	SRR1974615,SRR1974627,SRR1974649,SRR1974656
adult37	Neurons	ENSG00000152495:CAMK4:protein_coding	4	SRR1974634,SRR1974649,SRR1974656,SRR1974662
adult37	Neurons	ENSG00000123636:BAZ2B:protein_coding	5	SRR1974605,SRR1974620,SRR1974622,SRR1974627,SRR1974631
adult37	Neurons	ENSG00000196220:SRGAP3:protein_coding	4	SRR1974611,SRR1974628,SRR1974640,SRR1974655
adult37	Neurons	ENSG00000058272:PPP1R12A:protein_coding	13	SRR1974618,SRR1974624,SRR1974628,SRR1974629,SRR1974630,SRR1974632,SRR1974640,SRR1974642,SRR1974643,SRR1974649,SRR1974654,SRR1974655,SRR1974662
adult37	Neurons	ENSG00000105186:ANKRD27:protein_coding	4	SRR1974627,SRR1974633,SRR1974660,SRR1974661
adult37	Neurons	ENSG00000254999:BRK1:protein_coding	5	SRR1974611,SRR1974617,SRR1974618,SRR1974643,SRR1974658
adult37	Neurons	ENSG00000188010:MORN2:protein_coding	7	SRR1974625,SRR1974627,SRR1974633,SRR1974635,SRR1974645,SRR1974654,SRR1974658
adult37	Neurons	ENSG00000081026:MAGI3:protein_coding	7	SRR1974614,SRR1974623,SRR1974630,SRR1974634,SRR1974643,SRR1974649,SRR1974658
adult37	Neurons	ENSG00000197177:GPR123:protein_coding	4	SRR1974621,SRR1974652,SRR1974654,SRR1974655
adult37	Neurons	ENSG00000105819:PMPCB:protein_coding	5	SRR1974612,SRR1974629,SRR1974633,SRR1974645,SRR1974663
adult37	Neurons	ENSG00000064763:FAR2:protein_coding	7	SRR1974602,SRR1974628,SRR1974646,SRR1974654,SRR1974657,SRR1974658,SRR1974662
adult37	Neurons	ENSG00000166681:NGFRAP1:protein_coding	41	SRR1974602,SRR1974603,SRR1974605,SRR1974607,SRR1974609,SRR1974612,SRR1974614,SRR1974615,SRR1974617,SRR1974618,SRR1974621,SRR1974622,SRR1974623,SRR1974624,SRR1974625,SRR1974626,SRR1974627,SRR1974628,SRR1974629,SRR1974630,SRR1974632,SRR1974633,SRR1974634,SRR1974635,SRR1974636,SRR1974638,SRR1974639,SRR1974643,SRR1974645,SRR1974646,SRR1974649,SRR1974652,SRR1974654,SRR1974655,SRR1974656,SRR1974657,SRR…
adult37	Neurons	ENSG00000126860:EVI2A:protein_coding	4	SRR1974611,SRR1974635,SRR1974643,SRR1974661
adult37	Neurons	ENSG00000111269:CREBL2:protein_coding	4	SRR1974603,SRR1974629,SRR1974638,SRR1974659
adult37	Neurons	ENSG00000162664:ZNF326:protein_coding	6	SRR1974628,SRR1974631,SRR1974636,SRR1974642,SRR1974655,SRR1974662
adult37	Neurons	ENSG00000104450:SPAG1:protein_coding	4	SRR1974623,SRR1974631,SRR1974633,SRR1974645
adult37	Neurons	ENSG00000061987:MON2:protein_coding	6	SRR1974630,SRR1974639,SRR1974640,SRR1974656,SRR1974658,SRR1974661
adult37	Neurons	ENSG00000107771:CCSER2:protein_coding	4	SRR1974628,SRR1974632,SRR1974662,SRR1974663
adult37	Neurons	ENSG00000105968:H2AFV:protein_coding	9	SRR1974618,SRR1974624,SRR1974629,SRR1974630,SRR1974633,SRR1974634,SRR1974643,SRR1974654,SRR1974660
adult37	Neurons	ENSG00000067715:SYT1:protein_coding	7	SRR1974609,SRR1974615,SRR1974629,SRR1974633,SRR1974639,SRR1974643,SRR1974658
adult37	Neurons	ENSG00000204116:CHIC1:protein_coding	4	SRR1974632,SRR1974642,SRR1974643,SRR1974650
adult37	Neurons	ENSG00000152413:HOMER1:protein_coding	4	SRR1974603,SRR1974618,SRR1974632,SRR1974652
adult37	Neurons	ENSG00000107864:CPEB3:protein_coding	8	SRR1974602,SRR1974623,SRR1974627,SRR1974629,SRR1974630,SRR1974632,SRR1974636,SRR1974659
adult37	Neurons	ENSG00000011295:TTC19:protein_coding	4	SRR1974618,SRR1974636,SRR1974640,SRR1974659
adult37	Neurons	ENSG00000173681:CXorf23:protein_coding	10	SRR1974617,SRR1974620,SRR1974624,SRR1974627,SRR1974635,SRR1974649,SRR1974650,SRR1974658,SRR1974662,SRR1974663
adult37	Neurons	ENSG00000151729:SLC25A4:protein_coding	13	SRR1974602,SRR1974618,SRR1974630,SRR1974632,SRR1974634,SRR1974635,SRR1974638,SRR1974639,SRR1974643,SRR1974645,SRR1974654,SRR1974657,SRR1974662
adult37	Neurons	ENSG00000111666:CHPT1:protein_coding	4	SRR1974622,SRR1974624,SRR1974627,SRR1974650
adult37	Neurons	ENSG00000143549:TPM3:protein_coding	4	SRR1974609,SRR1974623,SRR1974639,SRR1974649
adult37	Neurons	ENSG00000008118:CAMK1G:protein_coding	6	SRR1974622,SRR1974626,SRR1974634,SRR1974645,SRR1974649,SRR1974650
adult37	Neurons	ENSG00000163950:SLBP:protein_coding	7	SRR1974602,SRR1974609,SRR1974642,SRR1974643,SRR1974657,SRR1974658,SRR1974663
adult37	Neurons	ENSG00000172795:DCP2:protein_coding	6	SRR1974602,SRR1974607,SRR1974630,SRR1974650,SRR1974655,SRR1974659
adult37	Neurons	ENSG00000112367:FIG4:protein_coding	4	SRR1974603,SRR1974628,SRR1974643,SRR1974654
adult37	Neurons	ENSG00000107077:KDM4C:protein_coding	6	SRR1974607,SRR1974611,SRR1974615,SRR1974624,SRR1974626,SRR1974659
adult37	Neurons	ENSG00000226419:RP11-31F15.1:antisense	5	SRR1974627,SRR1974640,SRR1974643,SRR1974645,SRR1974657
adult37	Neurons	ENSG00000261474:RP11-452L6.1:lincRNA	6	SRR1974607,SRR1974624,SRR1974633,SRR1974654,SRR1974655,SRR1974661
adult37	Neurons	ENSG00000075151:EIF4G3:protein_coding	8	SRR1974609,SRR1974620,SRR1974623,SRR1974624,SRR1974640,SRR1974655,SRR1974661,SRR1974662
adult37	Neurons	ENSG00000257815:RP11-611E13.2:antisense	4	SRR1974602,SRR1974607,SRR1974646,SRR1974663
adult37	Neurons	ENSG00000215012:C22orf29:protein_coding	4	SRR1974632,SRR1974634,SRR1974659,SRR1974660
adult37	Neurons	ENSG00000005810:MYCBP2:protein_coding	7	SRR1974602,SRR1974615,SRR1974626,SRR1974639,SRR1974640,SRR1974642,SRR1974643
adult37	Neurons	ENSG00000155846:PPARGC1B:protein_coding	5	SRR1974631,SRR1974636,SRR1974642,SRR1974655,SRR1974656
adult37	Neurons	ENSG00000109472:CPE:protein_coding	4	SRR1974605,SRR1974643,SRR1974654,SRR1974659
adult37	Neurons	ENSG00000151466:SCLT1:protein_coding	5	SRR1974605,SRR1974626,SRR1974628,SRR1974661,SRR1974663
adult37	Neurons	ENSG00000141404:GNAL:protein_coding	5	SRR1974618,SRR1974624,SRR1974635,SRR1974649,SRR1974654
adult37	Neurons	ENSG00000164073:MFSD8:protein_coding	4	SRR1974605,SRR1974656,SRR1974658,SRR1974662
adult37	Neurons	ENSG00000111837:MAK:protein_coding	4	SRR1974605,SRR1974613,SRR1974624,SRR1974659
adult37	Neurons	ENSG00000162852:CNST:protein_coding	5	SRR1974607,SRR1974634,SRR1974639,SRR1974649,SRR1974659
adult37	Neurons	ENSG00000134243:SORT1:protein_coding	9	SRR1974626,SRR1974629,SRR1974635,SRR1974638,SRR1974649,SRR1974650,SRR1974654,SRR1974658,SRR1974659
adult37	Neurons	ENSG00000198162:MAN1A2:protein_coding	11	SRR1974605,SRR1974607,SRR1974609,SRR1974611,SRR1974614,SRR1974622,SRR1974643,SRR1974650,SRR1974654,SRR1974656,SRR1974659
adult37	Neurons	ENSG00000167635:ZNF146:protein_coding	4	SRR1974602,SRR1974621,SRR1974643,SRR1974663
adult37	Neurons	ENSG00000171988:JMJD1C:protein_coding	4	SRR1974627,SRR1974649,SRR1974650,SRR1974654
adult37	Neurons	ENSG00000231721:MKLN1-AS1:antisense	4	SRR1974612,SRR1974622,SRR1974639,SRR1974662
adult37	Neurons	ENSG00000144406:UNC80:protein_coding	7	SRR1974615,SRR1974617,SRR1974620,SRR1974623,SRR1974629,SRR1974638,SRR1974643
adult37	Neurons	ENSG00000100852:ARHGAP5:protein_coding	6	SRR1974617,SRR1974618,SRR1974620,SRR1974626,SRR1974635,SRR1974649
adult37	Neurons	ENSG00000124532:MRS2:protein_coding	5	SRR1974631,SRR1974638,SRR1974645,SRR1974654,SRR1974658
adult37	Neurons	ENSG00000227379:PPIAP2:pseudogene	4	SRR1974620,SRR1974628,SRR1974633,SRR1974659
adult37	Neurons	ENSG00000144747:TMF1:protein_coding	4	SRR1974607,SRR1974620,SRR1974622,SRR1974630
adult37	Neurons	ENSG00000124588:NQO2:protein_coding	4	SRR1974602,SRR1974613,SRR1974631,SRR1974634
adult37	Neurons	ENSG00000250933:GAPDHP66:pseudogene	4	SRR1974611,SRR1974612,SRR1974658,SRR1974661
adult37	Neurons	ENSG00000176681:LRRC37A:protein_coding	6	SRR1974602,SRR1974607,SRR1974640,SRR1974642,SRR1974643,SRR1974654
adult37	Neurons	ENSG00000184226:PCDH9:protein_coding	28	SRR1974602,SRR1974605,SRR1974607,SRR1974609,SRR1974615,SRR1974617,SRR1974620,SRR1974624,SRR1974626,SRR1974627,SRR1974628,SRR1974629,SRR1974630,SRR1974631,SRR1974632,SRR1974634,SRR1974635,SRR1974638,SRR1974639,SRR1974640,SRR1974643,SRR1974649,SRR1974654,SRR1974656,SRR1974658,SRR1974659,SRR1974660,SRR1974662
adult37	Neurons	ENSG00000087448:KLHL42:protein_coding	5	SRR1974603,SRR1974628,SRR1974645,SRR1974649,SRR1974660
adult37	Neurons	ENSG00000064601:CTSA:protein_coding	5	SRR1974618,SRR1974633,SRR1974635,SRR1974659,SRR1974660
adult37	Neurons	ENSG00000106078:COBL:protein_coding	4	SRR1974633,SRR1974636,SRR1974656,SRR1974661
adult37	Neurons	ENSG00000150556:LYPD6B:protein_coding	6	SRR1974602,SRR1974627,SRR1974631,SRR1974632,SRR1974649,SRR1974655
adult37	Neurons	ENSG00000121964:GTDC1:protein_coding	4	SRR1974602,SRR1974624,SRR1974635,SRR1974656
adult37	Neurons	ENSG00000166206:GABRB3:protein_coding	6	SRR1974602,SRR1974629,SRR1974632,SRR1974633,SRR1974634,SRR1974656
adult37	Neurons	ENSG00000120694:HSPH1:protein_coding	34	SRR1974602,SRR1974603,SRR1974605,SRR1974607,SRR1974609,SRR1974612,SRR1974613,SRR1974614,SRR1974618,SRR1974621,SRR1974624,SRR1974627,SRR1974628,SRR1974629,SRR1974631,SRR1974632,SRR1974633,SRR1974634,SRR1974635,SRR1974636,SRR1974639,SRR1974640,SRR1974642,SRR1974643,SRR1974645,SRR1974650,SRR1974652,SRR1974654,SRR1974656,SRR1974657,SRR1974658,SRR1974659,SRR1974661,SRR1974662
adult37	Neurons	ENSG00000139746:RBM26:protein_coding	6	SRR1974611,SRR1974615,SRR1974626,SRR1974630,SRR1974631,SRR1974634
adult37	Neurons	ENSG00000037474:NSUN2:protein_coding	5	SRR1974611,SRR1974623,SRR1974628,SRR1974634,SRR1974650
adult37	Neurons	ENSG00000163577:EIF5A2:protein_coding	5	SRR1974618,SRR1974634,SRR1974638,SRR1974645,SRR1974649
adult37	Neurons	ENSG00000120963:ZNF706:protein_coding	4	SRR1974613,SRR1974629,SRR1974630,SRR1974662
adult37	Neurons	ENSG00000147526:TACC1:protein_coding	5	SRR1974633,SRR1974639,SRR1974640,SRR1974659,SRR1974661
adult37	Neurons	ENSG00000119906:FAM178A:protein_coding	8	SRR1974614,SRR1974618,SRR1974633,SRR1974634,SRR1974645,SRR1974656,SRR1974658,SRR1974660
adult47	Astrocytes	ENSG00000136603:SKIL:protein_coding	5	SRR1974664,SRR1974856,SRR1974859,SRR1974871,SRR1974873
adult47	Astrocytes	ENSG00000225972:MTND1P23:pseudogene	11	SRR1974664,SRR1974856,SRR1974857,SRR1974858,SRR1974859,SRR1974862,SRR1974863,SRR1974865,SRR1974871,SRR1974873,SRR1974874
adult47	Astrocytes	ENSG00000187446:CHP1:protein_coding	4	SRR1974856,SRR1974857,SRR1974862,SRR1974873
adult47	Astrocytes	ENSG00000109846:CRYAB:protein_coding	4	SRR1974863,SRR1974865,SRR1974871,SRR1974873
adult47	Astrocytes	ENSG00000164199:GPR98:protein_coding	6	SRR1974859,SRR1974862,SRR1974863,SRR1974865,SRR1974871,SRR1974873
adult47	Astrocytes	ENSG00000079332:SAR1A:protein_coding	4	SRR1974664,SRR1974857,SRR1974859,SRR1974873
adult47	Astrocytes	ENSG00000197746:PSAP:protein_coding	4	SRR1974664,SRR1974856,SRR1974859,SRR1974873
adult47	Astrocytes	ENSG00000128016:ZFP36:protein_coding	4	SRR1974858,SRR1974863,SRR1974871,SRR1974873
adult47	Astrocytes	ENSG00000231925:TAPBP:protein_coding	4	SRR1974664,SRR1974856,SRR1974863,SRR1974873
adult47	Astrocytes	ENSG00000245532:NEAT1:lincRNA	8	SRR1974664,SRR1974856,SRR1974857,SRR1974858,SRR1974863,SRR1974871,SRR1974873,SRR1974874
adult47	Astrocytes	ENSG00000018236:CNTN1:protein_coding	4	SRR1974664,SRR1974856,SRR1974859,SRR1974873
adult47	Astrocytes	ENSG00000175161:CADM2:protein_coding	5	SRR1974859,SRR1974863,SRR1974871,SRR1974873,SRR1974874
adult47	Astrocytes	ENSG00000154721:JAM2:protein_coding	4	SRR1974857,SRR1974862,SRR1974873,SRR1974874
adult47	Astrocytes	ENSG00000152583:SPARCL1:protein_coding	10	SRR1974856,SRR1974857,SRR1974858,SRR1974859,SRR1974862,SRR1974863,SRR1974865,SRR1974871,SRR1974873,SRR1974874
adult47	Astrocytes	ENSG00000134982:APC:protein_coding	4	SRR1974664,SRR1974863,SRR1974871,SRR1974873
adult47	Astrocytes	ENSG00000241732:RP11-38P22.2:lincRNA	4	SRR1974856,SRR1974857,SRR1974859,SRR1974874
adult47	Astrocytes	ENSG00000185565:LSAMP:protein_coding	4	SRR1974664,SRR1974856,SRR1974857,SRR1974859
adult47	Astrocytes	ENSG00000142089:IFITM3:protein_coding	4	SRR1974856,SRR1974859,SRR1974862,SRR1974873
adult47	Astrocytes	ENSG00000043093:DCUN1D1:protein_coding	5	SRR1974664,SRR1974863,SRR1974871,SRR1974873,SRR1974874
adult47	Astrocytes	ENSG00000130741:EIF2S3:protein_coding	4	SRR1974859,SRR1974862,SRR1974865,SRR1974871
adult47	Astrocytes	ENSG00000117450:PRDX1:protein_coding	4	SRR1974856,SRR1974859,SRR1974862,SRR1974871
adult47	Astrocytes	ENSG00000148700:ADD3:protein_coding	5	SRR1974664,SRR1974856,SRR1974859,SRR1974871,SRR1974874
adult47	Microglia	ENSG00000187446:CHP1:protein_coding	4	SRR1974668,SRR1974860,SRR1974861,SRR1974868
adult47	Microglia	ENSG00000242299:RP11-234A1.1:pseudogene	4	SRR1974668,SRR1974860,SRR1974861,SRR1974868
adult47	Neurons	ENSG00000109390:NDUFC1:protein_coding	5	SRR1974864,SRR1974866,SRR1974867,SRR1974869,SRR1974872
adult47	Neurons	ENSG00000225972:MTND1P23:pseudogene	6	SRR1974864,SRR1974866,SRR1974867,SRR1974869,SRR1974870,SRR1974872
adult47	Neurons	ENSG00000115419:GLS:protein_coding	5	SRR1974864,SRR1974866,SRR1974867,SRR1974869,SRR1974870
adult47	Neurons	ENSG00000118816:CCNI:protein_coding	4	SRR1974864,SRR1974866,SRR1974869,SRR1974870
adult47	Neurons	ENSG00000111897:SERINC1:protein_coding	4	SRR1974866,SRR1974867,SRR1974870,SRR1974872
adult47	Neurons	ENSG00000120251:GRIA2:protein_coding	5	SRR1974864,SRR1974866,SRR1974867,SRR1974869,SRR1974872
adult47	Neurons	ENSG00000132475:H3F3B:protein_coding	5	SRR1974864,SRR1974866,SRR1974867,SRR1974869,SRR1974870
adult50	Astrocytes	ENSG00000111845:PAK1IP1:protein_coding	4	SRR1974678,SRR1974715,SRR1974750,SRR1974753
adult50	Astrocytes	ENSG00000138279:ANXA7:protein_coding	7	SRR1974701,SRR1974722,SRR1974723,SRR1974732,SRR1974736,SRR1974745,SRR1974750
adult50	Astrocytes	ENSG00000099256:PRTFDC1:protein_coding	5	SRR1974688,SRR1974689,SRR1974715,SRR1974723,SRR1974745
adult50	Astrocytes	ENSG00000104047:DTWD1:protein_coding	4	SRR1974698,SRR1974723,SRR1974739,SRR1974751
adult50	Astrocytes	ENSG00000166340:TPP1:protein_coding	19	SRR1974679,SRR1974682,SRR1974688,SRR1974689,SRR1974701,SRR1974715,SRR1974720,SRR1974721,SRR1974726,SRR1974728,SRR1974732,SRR1974734,SRR1974736,SRR1974737,SRR1974739,SRR1974741,SRR1974744,SRR1974745,SRR1974750
adult50	Astrocytes	ENSG00000112695:COX7A2:protein_coding	22	SRR1974678,SRR1974688,SRR1974693,SRR1974701,SRR1974715,SRR1974717,SRR1974720,SRR1974725,SRR1974727,SRR1974728,SRR1974731,SRR1974733,SRR1974734,SRR1974736,SRR1974738,SRR1974743,SRR1974744,SRR1974745,SRR1974750,SRR1974751,SRR1974753,SRR1974754
adult50	Astrocytes	ENSG00000225527:RP11-383B4.4:antisense	5	SRR1974701,SRR1974715,SRR1974728,SRR1974745,SRR1974754
adult50	Astrocytes	ENSG00000126524:SBDS:protein_coding	12	SRR1974678,SRR1974682,SRR1974699,SRR1974701,SRR1974725,SRR1974737,SRR1974738,SRR1974739,SRR1974740,SRR1974743,SRR1974744,SRR1974751
adult50	Astrocytes	ENSG00000152234:ATP5A1:protein_coding	26	SRR1974678,SRR1974682,SRR1974688,SRR1974689,SRR1974692,SRR1974693,SRR1974699,SRR1974701,SRR1974715,SRR1974720,SRR1974722,SRR1974723,SRR1974725,SRR1974731,SRR1974732,SRR1974733,SRR1974736,SRR1974738,SRR1974739,SRR1974741,SRR1974743,SRR1974744,SRR1974745,SRR1974750,SRR1974751,SRR1974753
adult50	Astrocytes	ENSG00000095637:SORBS1:protein_coding	8	SRR1974679,SRR1974698,SRR1974715,SRR1974726,SRR1974733,SRR1974745,SRR1974750,SRR1974754
adult50	Astrocytes	ENSG00000163617:KIAA1407:protein_coding	4	SRR1974717,SRR1974721,SRR1974726,SRR1974731
adult50	Astrocytes	ENSG00000078295:ADCY2:protein_coding	4	SRR1974678,SRR1974692,SRR1974701,SRR1974745
adult50	Astrocytes	ENSG00000174748:RPL15:protein_coding	18	SRR1974679,SRR1974682,SRR1974688,SRR1974689,SRR1974692,SRR1974715,SRR1974721,SRR1974722,SRR1974725,SRR1974728,SRR1974731,SRR1974732,SRR1974733,SRR1974734,SRR1974739,SRR1974745,SRR1974751,SRR1974754
adult50	Astrocytes	ENSG00000136143:SUCLA2:protein_coding	5	SRR1974693,SRR1974703,SRR1974720,SRR1974723,SRR1974750
adult50	Astrocytes	ENSG00000198301:SDAD1:protein_coding	4	SRR1974678,SRR1974721,SRR1974741,SRR1974751
adult50	Astrocytes	ENSG00000196504:PRPF40A:protein_coding	4	SRR1974678,SRR1974722,SRR1974733,SRR1974744
adult50	Astrocytes	ENSG00000147576:ADHFE1:protein_coding	13	SRR1974692,SRR1974693,SRR1974699,SRR1974703,SRR1974715,SRR1974722,SRR1974731,SRR1974732,SRR1974736,SRR1974738,SRR1974741,SRR1974744,SRR1974745
adult50	Astrocytes	ENSG00000104613:INTS10:protein_coding	5	SRR1974682,SRR1974728,SRR1974736,SRR1974745,SRR1974751
adult50	Astrocytes	ENSG00000014123:UFL1:protein_coding	8	SRR1974692,SRR1974698,SRR1974722,SRR1974732,SRR1974733,SRR1974736,SRR1974737,SRR1974751
adult50	Astrocytes	ENSG00000168288:MMADHC:protein_coding	7	SRR1974682,SRR1974689,SRR1974698,SRR1974723,SRR1974737,SRR1974740,SRR1974754
adult50	Astrocytes	ENSG00000143106:PSMA5:protein_coding	6	SRR1974688,SRR1974689,SRR1974692,SRR1974725,SRR1974732,SRR1974745
adult50	Astrocytes	ENSG00000006625:GGCT:protein_coding	6	SRR1974678,SRR1974701,SRR1974720,SRR1974721,SRR1974750,SRR1974754
adult50	Astrocytes	ENSG00000142875:PRKACB:protein_coding	4	SRR1974679,SRR1974722,SRR1974725,SRR1974727
adult50	Astrocytes	ENSG00000040731:CDH10:protein_coding	8	SRR1974682,SRR1974698,SRR1974726,SRR1974736,SRR1974738,SRR1974744,SRR1974745,SRR1974750
adult50	Astrocytes	ENSG00000128463:EMC4:protein_coding	8	SRR1974688,SRR1974721,SRR1974731,SRR1974732,SRR1974736,SRR1974744,SRR1974751,SRR1974753
adult50	Astrocytes	ENSG00000111011:RSRC2:protein_coding	14	SRR1974679,SRR1974682,SRR1974692,SRR1974726,SRR1974728,SRR1974731,SRR1974732,SRR1974737,SRR1974741,SRR1974743,SRR1974745,SRR1974750,SRR1974751,SRR1974754
adult50	Astrocytes	ENSG00000258581:RP11-638I2.10:pseudogene	11	SRR1974678,SRR1974689,SRR1974715,SRR1974722,SRR1974726,SRR1974727,SRR1974731,SRR1974736,SRR1974737,SRR1974741,SRR1974743
adult50	Astrocytes	ENSG00000075142:SRI:protein_coding	24	SRR1974678,SRR1974679,SRR1974682,SRR1974688,SRR1974689,SRR1974692,SRR1974693,SRR1974698,SRR1974701,SRR1974715,SRR1974720,SRR1974721,SRR1974726,SRR1974728,SRR1974731,SRR1974732,SRR1974733,SRR1974736,SRR1974737,SRR1974744,SRR1974745,SRR1974750,SRR1974751,SRR1974754
adult50	Astrocytes	ENSG00000101745:ANKRD12:protein_coding	9	SRR1974679,SRR1974682,SRR1974692,SRR1974720,SRR1974722,SRR1974723,SRR1974728,SRR1974733,SRR1974751
adult50	Astrocytes	ENSG00000135679:MDM2:protein_coding	12	SRR1974678,SRR1974679,SRR1974682,SRR1974688,SRR1974692,SRR1974701,SRR1974717,SRR1974726,SRR1974732,SRR1974733,SRR1974736,SRR1974743
adult50	Astrocytes	ENSG00000186575:NF2:protein_coding	4	SRR1974678,SRR1974701,SRR1974722,SRR1974754
adult50	Astrocytes	ENSG00000130348:QRSL1:protein_coding	6	SRR1974698,SRR1974699,SRR1974715,SRR1974728,SRR1974739,SRR1974744
adult50	Astrocytes	ENSG00000151665:PIGF:protein_coding	6	SRR1974715,SRR1974723,SRR1974732,SRR1974733,SRR1974741,SRR1974750
adult50	Astrocytes	ENSG00000110958:PTGES3:protein_coding	9	SRR1974679,SRR1974682,SRR1974701,SRR1974720,SRR1974725,SRR1974734,SRR1974745,SRR1974750,SRR1974751
adult50	Astrocytes	ENSG00000109670:FBXW7:protein_coding	5	SRR1974679,SRR1974701,SRR1974722,SRR1974732,SRR1974737
adult50	Astrocytes	ENSG00000133169:BEX1:protein_coding	10	SRR1974682,SRR1974717,SRR1974721,SRR1974722,SRR1974723,SRR1974725,SRR1974727,SRR1974734,SRR1974737,SRR1974745
adult50	Astrocytes	ENSG00000146535:GNA12:protein_coding	5	SRR1974678,SRR1974679,SRR1974703,SRR1974734,SRR1974736
adult50	Astrocytes	ENSG00000168439:STIP1:protein_coding	4	SRR1974698,SRR1974701,SRR1974715,SRR1974751
adult50	Astrocytes	ENSG00000131558:EXOC4:protein_coding	5	SRR1974698,SRR1974715,SRR1974731,SRR1974739,SRR1974754
adult50	Astrocytes	ENSG00000138814:PPP3CA:protein_coding	28	SRR1974678,SRR1974679,SRR1974682,SRR1974688,SRR1974692,SRR1974693,SRR1974701,SRR1974703,SRR1974717,SRR1974720,SRR1974721,SRR1974722,SRR1974723,SRR1974725,SRR1974726,SRR1974727,SRR1974731,SRR1974732,SRR1974733,SRR1974734,SRR1974736,SRR1974738,SRR1974740,SRR1974741,SRR1974744,SRR1974745,SRR1974750,SRR1974751
adult50	Astrocytes	ENSG00000009780:FAM76A:protein_coding	11	SRR1974692,SRR1974701,SRR1974717,SRR1974721,SRR1974733,SRR1974739,SRR1974740,SRR1974741,SRR1974743,SRR1974751,SRR1974754
adult50	Astrocytes	ENSG00000109099:PMP22:protein_coding	20	SRR1974678,SRR1974679,SRR1974682,SRR1974688,SRR1974689,SRR1974692,SRR1974693,SRR1974699,SRR1974701,SRR1974717,SRR1974731,SRR1974732,SRR1974733,SRR1974736,SRR1974737,SRR1974739,SRR1974740,SRR1974743,SRR1974745,SRR1974750
adult50	Astrocytes	ENSG00000143776:CDC42BPA:protein_coding	11	SRR1974679,SRR1974682,SRR1974692,SRR1974703,SRR1974720,SRR1974727,SRR1974728,SRR1974734,SRR1974739,SRR1974741,SRR1974751
adult50	Astrocytes	ENSG00000132326:PER2:protein_coding	19	SRR1974678,SRR1974679,SRR1974692,SRR1974693,SRR1974698,SRR1974699,SRR1974717,SRR1974722,SRR1974723,SRR1974725,SRR1974728,SRR1974731,SRR1974733,SRR1974734,SRR1974737,SRR1974739,SRR1974740,SRR1974750,SRR1974751
adult50	Astrocytes	ENSG00000185627:PSMD13:protein_coding	5	SRR1974688,SRR1974692,SRR1974736,SRR1974739,SRR1974743
adult50	Astrocytes	ENSG00000104412:EMC2:protein_coding	21	SRR1974682,SRR1974692,SRR1974698,SRR1974701,SRR1974703,SRR1974715,SRR1974717,SRR1974720,SRR1974722,SRR1974723,SRR1974725,SRR1974726,SRR1974728,SRR1974732,SRR1974736,SRR1974740,SRR1974743,SRR1974744,SRR1974745,SRR1974751,SRR1974754
adult50	Astrocytes	ENSG00000261829:RP11-223I10.1:sense_overlapping	4	SRR1974678,SRR1974688,SRR1974701,SRR1974726
adult50	Astrocytes	ENSG00000234127:TRIM26:protein_coding	4	SRR1974722,SRR1974726,SRR1974728,SRR1974743
adult50	Astrocytes	ENSG00000227370:RP4-669P10.19:pseudogene	5	SRR1974682,SRR1974723,SRR1974733,SRR1974736,SRR1974743
adult50	Astrocytes	ENSG00000118689:FOXO3:protein_coding	4	SRR1974722,SRR1974723,SRR1974727,SRR1974751
adult50	Astrocytes	ENSG00000255103:KIAA0754:protein_coding	7	SRR1974679,SRR1974682,SRR1974688,SRR1974701,SRR1974723,SRR1974731,SRR1974754
adult50	Astrocytes	ENSG00000187957:DNER:protein_coding	12	SRR1974679,SRR1974682,SRR1974689,SRR1974698,SRR1974701,SRR1974703,SRR1974715,SRR1974721,SRR1974727,SRR1974739,SRR1974744,SRR1974745
adult50	Astrocytes	ENSG00000184831:APOO:protein_coding	8	SRR1974688,SRR1974701,SRR1974715,SRR1974720,SRR1974741,SRR1974750,SRR1974751,SRR1974753
adult50	Astrocytes	ENSG00000103034:NDRG4:protein_coding	4	SRR1974678,SRR1974734,SRR1974750,SRR1974751
adult50	Astrocytes	ENSG00000056097:ZFR:protein_coding	6	SRR1974689,SRR1974701,SRR1974722,SRR1974733,SRR1974739,SRR1974741
adult50	Astrocytes	ENSG00000171103:TRMT61B:protein_coding	12	SRR1974679,SRR1974682,SRR1974688,SRR1974692,SRR1974720,SRR1974723,SRR1974725,SRR1974731,SRR1974732,SRR1974737,SRR1974739,SRR1974753
adult50	Astrocytes	ENSG00000164050:PLXNB1:protein_coding	6	SRR1974682,SRR1974699,SRR1974701,SRR1974739,SRR1974740,SRR1974750
adult50	Astrocytes	ENSG00000188529:SRSF10:protein_coding	5	SRR1974679,SRR1974720,SRR1974726,SRR1974731,SRR1974741
adult50	Astrocytes	ENSG00000144136:SLC20A1:protein_coding	10	SRR1974692,SRR1974693,SRR1974701,SRR1974726,SRR1974728,SRR1974732,SRR1974736,SRR1974743,SRR1974745,SRR1974753
adult50	Astrocytes	ENSG00000110436:SLC1A2:protein_coding	38	SRR1974678,SRR1974679,SRR1974682,SRR1974688,SRR1974689,SRR1974692,SRR1974693,SRR1974698,SRR1974699,SRR1974701,SRR1974703,SRR1974715,SRR1974717,SRR1974720,SRR1974721,SRR1974722,SRR1974723,SRR1974725,SRR1974726,SRR1974727,SRR1974728,SRR1974731,SRR1974732,SRR1974733,SRR1974734,SRR1974736,SRR1974737,SRR1974738,SRR1974739,SRR1974740,SRR1974741,SRR1974743,SRR1974744,SRR1974745,SRR1974750,SRR1974751,SRR…
adult50	Astrocytes	ENSG00000100938:GMPR2:protein_coding	6	SRR1974679,SRR1974692,SRR1974693,SRR1974721,SRR1974722,SRR1974732
adult50	Astrocytes	ENSG00000141367:CLTC:protein_coding	10	SRR1974679,SRR1974682,SRR1974698,SRR1974723,SRR1974733,SRR1974744,SRR1974745,SRR1974750,SRR1974751,SRR1974754
adult50	Astrocytes	ENSG00000094916:CBX5:protein_coding	5	SRR1974679,SRR1974720,SRR1974725,SRR1974739,SRR1974750
adult50	Astrocytes	ENSG00000117632:STMN1:protein_coding	14	SRR1974679,SRR1974698,SRR1974699,SRR1974703,SRR1974717,SRR1974722,SRR1974725,SRR1974727,SRR1974732,SRR1974734,SRR1974741,SRR1974744,SRR1974750,SRR1974753
adult50	Astrocytes	ENSG00000083845:RPS5:protein_coding	6	SRR1974679,SRR1974682,SRR1974734,SRR1974738,SRR1974750,SRR1974754
adult50	Astrocytes	ENSG00000086232:EIF2AK1:protein_coding	6	SRR1974688,SRR1974693,SRR1974723,SRR1974726,SRR1974728,SRR1974751
adult50	Astrocytes	ENSG00000165525:NEMF:protein_coding	9	SRR1974682,SRR1974689,SRR1974701,SRR1974715,SRR1974720,SRR1974725,SRR1974727,SRR1974736,SRR1974745
adult50	Astrocytes	ENSG00000197694:SPTAN1:protein_coding	9	SRR1974679,SRR1974715,SRR1974717,SRR1974723,SRR1974726,SRR1974728,SRR1974734,SRR1974739,SRR1974745
adult50	Astrocytes	ENSG00000224411:RP11-1033A18.1:pseudogene	33	SRR1974678,SRR1974679,SRR1974682,SRR1974688,SRR1974689,SRR1974692,SRR1974693,SRR1974699,SRR1974701,SRR1974703,SRR1974715,SRR1974717,SRR1974720,SRR1974721,SRR1974723,SRR1974725,SRR1974727,SRR1974731,SRR1974732,SRR1974734,SRR1974736,SRR1974737,SRR1974738,SRR1974739,SRR1974740,SRR1974741,SRR1974743,SRR1974744,SRR1974745,SRR1974750,SRR1974751,SRR1974753,SRR1974754
adult50	Astrocytes	ENSG00000026103:FAS:protein_coding	17	SRR1974678,SRR1974679,SRR1974698,SRR1974701,SRR1974703,SRR1974715,SRR1974717,SRR1974721,SRR1974732,SRR1974736,SRR1974738,SRR1974739,SRR1974745,SRR1974750,SRR1974751,SRR1974753,SRR1974754
adult50	Astrocytes	ENSG00000130066:SAT1:protein_coding	31	SRR1974678,SRR1974679,SRR1974682,SRR1974688,SRR1974692,SRR1974693,SRR1974699,SRR1974701,SRR1974703,SRR1974715,SRR1974717,SRR1974720,SRR1974721,SRR1974722,SRR1974723,SRR1974725,SRR1974726,SRR1974727,SRR1974731,SRR1974732,SRR1974733,SRR1974736,SRR1974737,SRR1974738,SRR1974739,SRR1974741,SRR1974743,SRR1974744,SRR1974745,SRR1974751,SRR1974754
adult50	Astrocytes	ENSG00000232454:RP11-3J10.7:pseudogene	7	SRR1974682,SRR1974721,SRR1974726,SRR1974734,SRR1974738,SRR1974744,SRR1974750
adult50	Astrocytes	ENSG00000085982:USP40:protein_coding	6	SRR1974679,SRR1974720,SRR1974721,SRR1974741,SRR1974743,SRR1974754
adult50	Astrocytes	ENSG00000159140:SON:protein_coding	5	SRR1974679,SRR1974688,SRR1974721,SRR1974723,SRR1974731
adult50	Astrocytes	ENSG00000115486:GGCX:protein_coding	4	SRR1974692,SRR1974693,SRR1974701,SRR1974739
adult50	Astrocytes	ENSG00000102226:USP11:protein_coding	8	SRR1974688,SRR1974701,SRR1974715,SRR1974722,SRR1974726,SRR1974732,SRR1974734,SRR1974751
adult50	Astrocytes	ENSG00000113369:ARRDC3:protein_coding	20	SRR1974678,SRR1974682,SRR1974692,SRR1974693,SRR1974698,SRR1974701,SRR1974721,SRR1974723,SRR1974725,SRR1974731,SRR1974732,SRR1974733,SRR1974734,SRR1974737,SRR1974739,SRR1974741,SRR1974743,SRR1974744,SRR1974745,SRR1974751
adult50	Astrocytes	ENSG00000197959:DNM3:protein_coding	4	SRR1974699,SRR1974726,SRR1974732,SRR1974737
adult50	Astrocytes	ENSG00000101166:SLMO2:protein_coding	14	SRR1974678,SRR1974679,SRR1974689,SRR1974693,SRR1974698,SRR1974701,SRR1974715,SRR1974717,SRR1974722,SRR1974732,SRR1974736,SRR1974743,SRR1974750,SRR1974751
adult50	Astrocytes	ENSG00000167842:MIS12:protein_coding	6	SRR1974715,SRR1974725,SRR1974726,SRR1974733,SRR1974740,SRR1974745
adult50	Astrocytes	ENSG00000149212:SESN3:protein_coding	13	SRR1974678,SRR1974682,SRR1974688,SRR1974692,SRR1974701,SRR1974715,SRR1974717,SRR1974722,SRR1974723,SRR1974726,SRR1974728,SRR1974734,SRR1974750
adult50	Astrocytes	ENSG00000231768:RP5-855F14.1:lincRNA	4	SRR1974723,SRR1974731,SRR1974733,SRR1974744
adult50	Astrocytes	ENSG00000106028:SSBP1:protein_coding	6	SRR1974688,SRR1974689,SRR1974717,SRR1974723,SRR1974726,SRR1974745
adult50	Astrocytes	ENSG00000128708:HAT1:protein_coding	5	SRR1974682,SRR1974692,SRR1974731,SRR1974732,SRR1974741
adult50	Astrocytes	ENSG00000147642:SYBU:protein_coding	4	SRR1974679,SRR1974736,SRR1974745,SRR1974751
adult50	Astrocytes	ENSG00000154310:TNIK:protein_coding	24	SRR1974678,SRR1974679,SRR1974682,SRR1974688,SRR1974692,SRR1974699,SRR1974701,SRR1974717,SRR1974721,SRR1974722,SRR1974723,SRR1974726,SRR1974732,SRR1974736,SRR1974737,SRR1974738,SRR1974739,SRR1974740,SRR1974741,SRR1974743,SRR1974744,SRR1974745,SRR1974751,SRR1974754
adult50	Astrocytes	ENSG00000118418:HMGN3:protein_coding	30	SRR1974678,SRR1974679,SRR1974682,SRR1974688,SRR1974689,SRR1974692,SRR1974693,SRR1974698,SRR1974699,SRR1974701,SRR1974703,SRR1974715,SRR1974717,SRR1974720,SRR1974722,SRR1974726,SRR1974728,SRR1974731,SRR1974732,SRR1974736,SRR1974737,SRR1974739,SRR1974740,SRR1974741,SRR1974744,SRR1974745,SRR1974750,SRR1974751,SRR1974753,SRR1974754
adult50	Astrocytes	ENSG00000029363:BCLAF1:protein_coding	20	SRR1974678,SRR1974679,SRR1974682,SRR1974693,SRR1974699,SRR1974701,SRR1974703,SRR1974715,SRR1974717,SRR1974720,SRR1974723,SRR1974731,SRR1974732,SRR1974733,SRR1974738,SRR1974739,SRR1974741,SRR1974743,SRR1974751,SRR1974754
adult50	Astrocytes	ENSG00000185485:SDHAP1:pseudogene	11	SRR1974692,SRR1974693,SRR1974715,SRR1974723,SRR1974725,SRR1974728,SRR1974733,SRR1974736,SRR1974744,SRR1974751,SRR1974753
adult50	Astrocytes	ENSG00000142089:IFITM3:protein_coding	4	SRR1974701,SRR1974733,SRR1974738,SRR1974741
adult50	Astrocytes	ENSG00000109332:UBE2D3:protein_coding	10	SRR1974678,SRR1974682,SRR1974692,SRR1974698,SRR1974727,SRR1974732,SRR1974733,SRR1974741,SRR1974744,SRR1974750
adult50	Astrocytes	ENSG00000169862:CTNND2:protein_coding	13	SRR1974678,SRR1974679,SRR1974682,SRR1974698,SRR1974701,SRR1974715,SRR1974717,SRR1974720,SRR1974725,SRR1974732,SRR1974740,SRR1974745,SRR1974750
adult50	Astrocytes	ENSG00000205213:LGR4:protein_coding	6	SRR1974692,SRR1974701,SRR1974725,SRR1974736,SRR1974739,SRR1974745
adult50	Astrocytes	ENSG00000169398:PTK2:protein_coding	4	SRR1974678,SRR1974701,SRR1974723,SRR1974733
adult50	Astrocytes	ENSG00000255302:EID1:protein_coding	14	SRR1974678,SRR1974679,SRR1974682,SRR1974688,SRR1974701,SRR1974717,SRR1974722,SRR1974723,SRR1974727,SRR1974744,SRR1974745,SRR1974750,SRR1974751,SRR1974754
adult50	Astrocytes	ENSG00000179915:NRXN1:protein_coding	26	SRR1974678,SRR1974679,SRR1974682,SRR1974688,SRR1974689,SRR1974693,SRR1974698,SRR1974701,SRR1974715,SRR1974717,SRR1974720,SRR1974722,SRR1974723,SRR1974725,SRR1974727,SRR1974728,SRR1974732,SRR1974733,SRR1974736,SRR1974739,SRR1974740,SRR1974741,SRR1974744,SRR1974745,SRR1974750,SRR1974751
adult50	Astrocytes	ENSG00000234882:EIF3EP1:pseudogene	9	SRR1974688,SRR1974703,SRR1974715,SRR1974728,SRR1974732,SRR1974734,SRR1974739,SRR1974741,SRR1974750
adult50	Astrocytes	ENSG00000100796:SMEK1:protein_coding	6	SRR1974678,SRR1974682,SRR1974717,SRR1974721,SRR1974728,SRR1974734
adult50	Astrocytes	ENSG00000154654:NCAM2:protein_coding	7	SRR1974682,SRR1974693,SRR1974703,SRR1974720,SRR1974732,SRR1974733,SRR1974738
adult50	Astrocytes	ENSG00000173812:EIF1:protein_coding	27	SRR1974678,SRR1974679,SRR1974682,SRR1974692,SRR1974693,SRR1974698,SRR1974701,SRR1974715,SRR1974722,SRR1974723,SRR1974725,SRR1974728,SRR1974731,SRR1974732,SRR1974733,SRR1974736,SRR1974737,SRR1974739,SRR1974740,SRR1974741,SRR1974743,SRR1974744,SRR1974745,SRR1974750,SRR1974751,SRR1974753,SRR1974754
adult50	Astrocytes	ENSG00000224550:RP11-270C12.3:pseudogene	24	SRR1974678,SRR1974679,SRR1974682,SRR1974689,SRR1974693,SRR1974698,SRR1974701,SRR1974715,SRR1974720,SRR1974721,SRR1974723,SRR1974727,SRR1974728,SRR1974733,SRR1974738,SRR1974739,SRR1974740,SRR1974741,SRR1974743,SRR1974744,SRR1974745,SRR1974751,SRR1974753,SRR1974754
adult50	Astrocytes	ENSG00000164329:PAPD4:protein_coding	4	SRR1974678,SRR1974692,SRR1974698,SRR1974701
adult50	Astrocytes	ENSG00000198034:RPS4X:protein_coding	6	SRR1974679,SRR1974703,SRR1974717,SRR1974734,SRR1974736,SRR1974737
adult50	Astrocytes	ENSG00000166913:YWHAB:protein_coding	11	SRR1974689,SRR1974698,SRR1974701,SRR1974717,SRR1974722,SRR1974723,SRR1974726,SRR1974728,SRR1974731,SRR1974732,SRR1974736
adult50	Astrocytes	ENSG00000090615:GOLGA3:protein_coding	4	SRR1974682,SRR1974693,SRR1974725,SRR1974751
adult50	Astrocytes	ENSG00000171867:PRNP:protein_coding	23	SRR1974678,SRR1974679,SRR1974682,SRR1974689,SRR1974693,SRR1974698,SRR1974699,SRR1974701,SRR1974703,SRR1974715,SRR1974717,SRR1974721,SRR1974728,SRR1974731,SRR1974734,SRR1974738,SRR1974739,SRR1974743,SRR1974744,SRR1974745,SRR1974751,SRR1974753,SRR1974754
adult50	Astrocytes	ENSG00000127022:CANX:protein_coding	18	SRR1974679,SRR1974692,SRR1974699,SRR1974701,SRR1974715,SRR1974722,SRR1974723,SRR1974725,SRR1974726,SRR1974728,SRR1974731,SRR1974733,SRR1974736,SRR1974737,SRR1974743,SRR1974745,SRR1974750,SRR1974754
adult50	Astrocytes	ENSG00000144935:TRPC1:protein_coding	5	SRR1974682,SRR1974732,SRR1974736,SRR1974744,SRR1974753
adult50	Astrocytes	ENSG00000229117:RPL41:protein_coding	4	SRR1974693,SRR1974717,SRR1974726,SRR1974751
adult50	Astrocytes	ENSG00000144827:ABHD10:protein_coding	6	SRR1974678,SRR1974682,SRR1974688,SRR1974701,SRR1974725,SRR1974751
adult50	Astrocytes	ENSG00000083720:OXCT1:protein_coding	4	SRR1974717,SRR1974736,SRR1974741,SRR1974750
adult50	Astrocytes	ENSG00000101367:MAPRE1:protein_coding	10	SRR1974678,SRR1974682,SRR1974688,SRR1974693,SRR1974699,SRR1974715,SRR1974728,SRR1974733,SRR1974739,SRR1974750
adult50	Astrocytes	ENSG00000091317:CMTM6:protein_coding	4	SRR1974688,SRR1974715,SRR1974722,SRR1974733
adult50	Astrocytes	ENSG00000008394:MGST1:protein_coding	13	SRR1974692,SRR1974693,SRR1974699,SRR1974715,SRR1974720,SRR1974723,SRR1974738,SRR1974739,SRR1974740,SRR1974741,SRR1974743,SRR1974750,SRR1974751
adult50	Astrocytes	ENSG00000270986:RP11-123C21.2:pseudogene	16	SRR1974678,SRR1974679,SRR1974682,SRR1974688,SRR1974692,SRR1974703,SRR1974715,SRR1974720,SRR1974725,SRR1974727,SRR1974732,SRR1974734,SRR1974737,SRR1974740,SRR1974744,SRR1974745
adult50	Astrocytes	ENSG00000096401:CDC5L:protein_coding	6	SRR1974703,SRR1974721,SRR1974728,SRR1974732,SRR1974741,SRR1974745
adult50	Astrocytes	ENSG00000164111:ANXA5:protein_coding	12	SRR1974682,SRR1974715,SRR1974722,SRR1974723,SRR1974732,SRR1974733,SRR1974734,SRR1974741,SRR1974743,SRR1974745,SRR1974751,SRR1974754
adult50	Astrocytes	ENSG00000132485:ZRANB2:protein_coding	18	SRR1974678,SRR1974679,SRR1974682,SRR1974689,SRR1974692,SRR1974715,SRR1974720,SRR1974727,SRR1974733,SRR1974734,SRR1974736,SRR1974738,SRR1974741,SRR1974744,SRR1974745,SRR1974750,SRR1974751,SRR1974754
adult50	Astrocytes	ENSG00000257151:PWAR6:lincRNA	8	SRR1974689,SRR1974717,SRR1974720,SRR1974723,SRR1974728,SRR1974744,SRR1974750,SRR1974754
adult50	Astrocytes	ENSG00000255633:MTRNR2L9:protein_coding	9	SRR1974692,SRR1974698,SRR1974699,SRR1974703,SRR1974722,SRR1974728,SRR1974732,SRR1974734,SRR1974741
adult50	Astrocytes	ENSG00000234287:RP11-761N21.2:pseudogene	21	SRR1974678,SRR1974688,SRR1974693,SRR1974703,SRR1974715,SRR1974717,SRR1974720,SRR1974721,SRR1974722,SRR1974723,SRR1974731,SRR1974732,SRR1974733,SRR1974739,SRR1974743,SRR1974744,SRR1974745,SRR1974750,SRR1974751,SRR1974753,SRR1974754
adult50	Astrocytes	ENSG00000147065:MSN:protein_coding	4	SRR1974678,SRR1974737,SRR1974744,SRR1974745
adult50	Astrocytes	ENSG00000124766:SOX4:protein_coding	6	SRR1974678,SRR1974682,SRR1974726,SRR1974731,SRR1974734,SRR1974739
adult50	Astrocytes	ENSG00000028203:VEZT:protein_coding	4	SRR1974736,SRR1974737,SRR1974740,SRR1974744
adult50	Astrocytes	ENSG00000149357:LAMTOR1:protein_coding	4	SRR1974689,SRR1974715,SRR1974731,SRR1974732
adult50	Astrocytes	ENSG00000169189:NSMCE1:protein_coding	5	SRR1974688,SRR1974689,SRR1974693,SRR1974731,SRR1974733
adult50	Astrocytes	ENSG00000104093:DMXL2:protein_coding	7	SRR1974682,SRR1974692,SRR1974699,SRR1974720,SRR1974722,SRR1974725,SRR1974734
adult50	Astrocytes	ENSG00000007392:LUC7L:protein_coding	4	SRR1974688,SRR1974703,SRR1974717,SRR1974723
adult50	Astrocytes	ENSG00000083099:LYRM2:protein_coding	5	SRR1974682,SRR1974688,SRR1974692,SRR1974717,SRR1974722
adult50	Astrocytes	ENSG00000251400:ALDH7A1P1:pseudogene	8	SRR1974678,SRR1974679,SRR1974715,SRR1974726,SRR1974737,SRR1974741,SRR1974751,SRR1974754
adult50	Astrocytes	ENSG00000150627:WDR17:protein_coding	6	SRR1974688,SRR1974701,SRR1974721,SRR1974738,SRR1974739,SRR1974750
adult50	Astrocytes	ENSG00000184575:XPOT:protein_coding	7	SRR1974679,SRR1974701,SRR1974715,SRR1974722,SRR1974737,SRR1974740,SRR1974754
adult50	Astrocytes	ENSG00000197006:METTL9:protein_coding	6	SRR1974679,SRR1974688,SRR1974715,SRR1974732,SRR1974744,SRR1974751
adult50	Astrocytes	ENSG00000148700:ADD3:protein_coding	17	SRR1974678,SRR1974679,SRR1974682,SRR1974688,SRR1974689,SRR1974692,SRR1974693,SRR1974701,SRR1974732,SRR1974733,SRR1974736,SRR1974739,SRR1974743,SRR1974744,SRR1974750,SRR1974751,SRR1974753
adult50	Astrocytes	ENSG00000105568:PPP2R1A:protein_coding	9	SRR1974678,SRR1974682,SRR1974688,SRR1974692,SRR1974733,SRR1974743,SRR1974750,SRR1974753,SRR1974754
adult50	Astrocytes	ENSG00000185658:BRWD1:protein_coding	7	SRR1974723,SRR1974728,SRR1974733,SRR1974734,SRR1974738,SRR1974741,SRR1974750
adult50	Astrocytes	ENSG00000146416:AIG1:protein_coding	8	SRR1974678,SRR1974682,SRR1974698,SRR1974727,SRR1974732,SRR1974734,SRR1974750,SRR1974751
adult50	Astrocytes	ENSG00000075239:ACAT1:protein_coding	4	SRR1974689,SRR1974723,SRR1974731,SRR1974744
adult50	Astrocytes	ENSG00000102172:SMS:protein_coding	6	SRR1974682,SRR1974698,SRR1974701,SRR1974733,SRR1974736,SRR1974754
adult50	Astrocytes	ENSG00000259976:RP11-553L6.5:lincRNA	4	SRR1974688,SRR1974699,SRR1974750,SRR1974751
adult50	Astrocytes	ENSG00000008311:AASS:protein_coding	31	SRR1974678,SRR1974679,SRR1974682,SRR1974688,SRR1974692,SRR1974693,SRR1974698,SRR1974699,SRR1974701,SRR1974703,SRR1974715,SRR1974717,SRR1974720,SRR1974722,SRR1974723,SRR1974731,SRR1974732,SRR1974733,SRR1974734,SRR1974736,SRR1974737,SRR1974738,SRR1974739,SRR1974740,SRR1974741,SRR1974743,SRR1974745,SRR1974750,SRR1974751,SRR1974753,SRR1974754
adult50	Astrocytes	ENSG00000138085:ATRAID:protein_coding	4	SRR1974689,SRR1974733,SRR1974745,SRR1974751
adult50	Astrocytes	ENSG00000165443:PHYHIPL:protein_coding	13	SRR1974678,SRR1974682,SRR1974720,SRR1974721,SRR1974722,SRR1974723,SRR1974726,SRR1974727,SRR1974736,SRR1974738,SRR1974739,SRR1974753,SRR1974754
adult50	Astrocytes	ENSG00000148925:BTBD10:protein_coding	4	SRR1974698,SRR1974701,SRR1974732,SRR1974739
adult50	Astrocytes	ENSG00000002549:LAP3:protein_coding	5	SRR1974679,SRR1974689,SRR1974701,SRR1974732,SRR1974733
adult50	Astrocytes	ENSG00000086065:CHMP5:protein_coding	16	SRR1974679,SRR1974689,SRR1974698,SRR1974703,SRR1974717,SRR1974721,SRR1974722,SRR1974723,SRR1974732,SRR1974733,SRR1974736,SRR1974737,SRR1974740,SRR1974743,SRR1974745,SRR1974751
adult50	Astrocytes	ENSG00000079215:SLC1A3:protein_coding	38	SRR1974678,SRR1974679,SRR1974682,SRR1974688,SRR1974689,SRR1974692,SRR1974693,SRR1974698,SRR1974699,SRR1974701,SRR1974703,SRR1974715,SRR1974717,SRR1974720,SRR1974721,SRR1974722,SRR1974723,SRR1974725,SRR1974726,SRR1974727,SRR1974728,SRR1974731,SRR1974732,SRR1974733,SRR1974734,SRR1974736,SRR1974737,SRR1974738,SRR1974739,SRR1974740,SRR1974741,SRR1974743,SRR1974744,SRR1974745,SRR1974750,SRR1974751,SRR…
adult50	Astrocytes	ENSG00000135211:TMEM60:protein_coding	4	SRR1974703,SRR1974725,SRR1974750,SRR1974751
adult50	Astrocytes	ENSG00000198668:CALM1:protein_coding	16	SRR1974678,SRR1974679,SRR1974682,SRR1974698,SRR1974715,SRR1974722,SRR1974731,SRR1974732,SRR1974733,SRR1974736,SRR1974738,SRR1974739,SRR1974743,SRR1974745,SRR1974751,SRR1974754
adult50	Astrocytes	ENSG00000115738:ID2:protein_coding	31	SRR1974678,SRR1974679,SRR1974682,SRR1974689,SRR1974692,SRR1974693,SRR1974698,SRR1974699,SRR1974701,SRR1974703,SRR1974715,SRR1974717,SRR1974720,SRR1974722,SRR1974725,SRR1974726,SRR1974727,SRR1974731,SRR1974732,SRR1974733,SRR1974734,SRR1974736,SRR1974737,SRR1974739,SRR1974741,SRR1974743,SRR1974744,SRR1974745,SRR1974750,SRR1974751,SRR1974754
adult50	Astrocytes	ENSG00000087365:SF3B2:protein_coding	6	SRR1974689,SRR1974703,SRR1974732,SRR1974733,SRR1974743,SRR1974751
adult50	Astrocytes	ENSG00000171735:CAMTA1:protein_coding	5	SRR1974693,SRR1974723,SRR1974728,SRR1974732,SRR1974744
adult50	Astrocytes	ENSG00000259918:NDUFA5P11:pseudogene	8	SRR1974689,SRR1974693,SRR1974726,SRR1974731,SRR1974732,SRR1974736,SRR1974745,SRR1974751
adult50	Astrocytes	ENSG00000168137:SETD5:protein_coding	8	SRR1974682,SRR1974703,SRR1974717,SRR1974720,SRR1974723,SRR1974738,SRR1974739,SRR1974743
adult50	Astrocytes	ENSG00000055044:NOP58:protein_coding	8	SRR1974679,SRR1974720,SRR1974722,SRR1974723,SRR1974726,SRR1974732,SRR1974738,SRR1974750
adult50	Astrocytes	ENSG00000101126:ADNP:protein_coding	20	SRR1974678,SRR1974679,SRR1974682,SRR1974689,SRR1974698,SRR1974701,SRR1974703,SRR1974715,SRR1974723,SRR1974725,SRR1974728,SRR1974732,SRR1974734,SRR1974738,SRR1974739,SRR1974740,SRR1974745,SRR1974750,SRR1974751,SRR1974753
adult50	Astrocytes	ENSG00000144674:GOLGA4:protein_coding	15	SRR1974678,SRR1974682,SRR1974688,SRR1974698,SRR1974699,SRR1974720,SRR1974722,SRR1974728,SRR1974732,SRR1974734,SRR1974737,SRR1974738,SRR1974739,SRR1974743,SRR1974754
adult50	Astrocytes	ENSG00000180867:PDIA3P:pseudogene	5	SRR1974698,SRR1974726,SRR1974744,SRR1974751,SRR1974754
adult50	Astrocytes	ENSG00000111196:MAGOHB:protein_coding	5	SRR1974701,SRR1974720,SRR1974722,SRR1974731,SRR1974751
adult50	Astrocytes	ENSG00000172765:TMCC1:protein_coding	4	SRR1974678,SRR1974721,SRR1974723,SRR1974754
adult50	Astrocytes	ENSG00000138696:BMPR1B:protein_coding	35	SRR1974678,SRR1974679,SRR1974682,SRR1974688,SRR1974689,SRR1974692,SRR1974693,SRR1974698,SRR1974699,SRR1974701,SRR1974703,SRR1974715,SRR1974717,SRR1974720,SRR1974721,SRR1974722,SRR1974723,SRR1974725,SRR1974726,SRR1974728,SRR1974731,SRR1974732,SRR1974733,SRR1974734,SRR1974736,SRR1974737,SRR1974738,SRR1974739,SRR1974740,SRR1974741,SRR1974743,SRR1974744,SRR1974745,SRR1974750,SRR1974751
adult50	Astrocytes	ENSG00000143977:SNRPG:protein_coding	9	SRR1974678,SRR1974679,SRR1974698,SRR1974703,SRR1974715,SRR1974725,SRR1974736,SRR1974751,SRR1974753
adult50	Astrocytes	ENSG00000070214:SLC44A1:protein_coding	4	SRR1974715,SRR1974737,SRR1974738,SRR1974750
adult50	Astrocytes	ENSG00000168710:AHCYL1:protein_coding	30	SRR1974678,SRR1974679,SRR1974682,SRR1974688,SRR1974689,SRR1974692,SRR1974693,SRR1974698,SRR1974701,SRR1974703,SRR1974715,SRR1974717,SRR1974725,SRR1974726,SRR1974727,SRR1974728,SRR1974731,SRR1974732,SRR1974733,SRR1974736,SRR1974738,SRR1974739,SRR1974740,SRR1974741,SRR1974743,SRR1974745,SRR1974750,SRR1974751,SRR1974753,SRR1974754
adult50	Astrocytes	ENSG00000187735:TCEA1:protein_coding	5	SRR1974692,SRR1974726,SRR1974739,SRR1974751,SRR1974754
adult50	Astrocytes	ENSG00000132669:RIN2:protein_coding	30	SRR1974678,SRR1974679,SRR1974682,SRR1974688,SRR1974689,SRR1974692,SRR1974693,SRR1974698,SRR1974699,SRR1974701,SRR1974715,SRR1974720,SRR1974721,SRR1974722,SRR1974723,SRR1974726,SRR1974728,SRR1974732,SRR1974733,SRR1974734,SRR1974736,SRR1974737,SRR1974738,SRR1974739,SRR1974743,SRR1974744,SRR1974745,SRR1974750,SRR1974751,SRR1974754
adult50	Astrocytes	ENSG00000176953:NFATC2IP:protein_coding	5	SRR1974701,SRR1974715,SRR1974722,SRR1974740,SRR1974744
adult50	Astrocytes	ENSG00000167815:PRDX2:protein_coding	27	SRR1974678,SRR1974679,SRR1974682,SRR1974688,SRR1974689,SRR1974693,SRR1974701,SRR1974703,SRR1974715,SRR1974717,SRR1974722,SRR1974723,SRR1974726,SRR1974727,SRR1974731,SRR1974732,SRR1974734,SRR1974736,SRR1974737,SRR1974739,SRR1974740,SRR1974743,SRR1974745,SRR1974750,SRR1974751,SRR1974753,SRR1974754
adult50	Astrocytes	ENSG00000186908:ZDHHC17:protein_coding	4	SRR1974689,SRR1974698,SRR1974739,SRR1974743
adult50	Astrocytes	ENSG00000173230:GOLGB1:protein_coding	7	SRR1974689,SRR1974693,SRR1974703,SRR1974715,SRR1974720,SRR1974725,SRR1974753
adult50	Astrocytes	ENSG00000087191:PSMC5:protein_coding	10	SRR1974678,SRR1974682,SRR1974692,SRR1974703,SRR1974715,SRR1974733,SRR1974741,SRR1974743,SRR1974744,SRR1974751
adult50	Astrocytes	ENSG00000228589:SPCS2P4:pseudogene	15	SRR1974678,SRR1974688,SRR1974698,SRR1974701,SRR1974715,SRR1974722,SRR1974723,SRR1974731,SRR1974733,SRR1974737,SRR1974739,SRR1974745,SRR1974750,SRR1974751,SRR1974753
adult50	Astrocytes	ENSG00000225392:AC016700.4:pseudogene	7	SRR1974688,SRR1974689,SRR1974703,SRR1974726,SRR1974731,SRR1974736,SRR1974750
adult50	Astrocytes	ENSG00000260539:RP11-252A24.7:lincRNA	22	SRR1974678,SRR1974679,SRR1974682,SRR1974688,SRR1974689,SRR1974692,SRR1974693,SRR1974698,SRR1974699,SRR1974715,SRR1974717,SRR1974723,SRR1974725,SRR1974726,SRR1974731,SRR1974732,SRR1974733,SRR1974737,SRR1974739,SRR1974750,SRR1974751,SRR1974754
adult50	Astrocytes	ENSG00000222414:RNU2-59P:snRNA	9	SRR1974701,SRR1974703,SRR1974715,SRR1974725,SRR1974733,SRR1974739,SRR1974741,SRR1974744,SRR1974745
adult50	Astrocytes	ENSG00000138496:PARP9:protein_coding	5	SRR1974682,SRR1974733,SRR1974738,SRR1974739,SRR1974750
adult50	Astrocytes	ENSG00000220842:RP11-572P18.1:pseudogene	16	SRR1974678,SRR1974682,SRR1974698,SRR1974699,SRR1974701,SRR1974715,SRR1974720,SRR1974722,SRR1974723,SRR1974728,SRR1974734,SRR1974739,SRR1974741,SRR1974745,SRR1974750,SRR1974754
adult50	Astrocytes	ENSG00000169967:MAP3K2:protein_coding	4	SRR1974703,SRR1974722,SRR1974731,SRR1974738
adult50	Astrocytes	ENSG00000248923:MTND5P11:pseudogene	27	SRR1974678,SRR1974682,SRR1974689,SRR1974692,SRR1974693,SRR1974698,SRR1974699,SRR1974703,SRR1974717,SRR1974720,SRR1974721,SRR1974725,SRR1974726,SRR1974727,SRR1974728,SRR1974731,SRR1974732,SRR1974733,SRR1974734,SRR1974738,SRR1974739,SRR1974740,SRR1974741,SRR1974743,SRR1974745,SRR1974750,SRR1974754
adult50	Astrocytes	ENSG00000172269:DPAGT1:protein_coding	4	SRR1974689,SRR1974723,SRR1974739,SRR1974740
adult50	Astrocytes	ENSG00000168894:RNF181:protein_coding	4	SRR1974678,SRR1974693,SRR1974703,SRR1974722
adult50	Astrocytes	ENSG00000140022:STON2:protein_coding	29	SRR1974678,SRR1974679,SRR1974682,SRR1974688,SRR1974692,SRR1974693,SRR1974698,SRR1974699,SRR1974701,SRR1974703,SRR1974715,SRR1974720,SRR1974723,SRR1974725,SRR1974726,SRR1974727,SRR1974728,SRR1974731,SRR1974732,SRR1974733,SRR1974736,SRR1974739,SRR1974741,SRR1974743,SRR1974744,SRR1974745,SRR1974750,SRR1974751,SRR1974754
adult50	Astrocytes	ENSG00000172115:CYCS:protein_coding	22	SRR1974678,SRR1974688,SRR1974692,SRR1974693,SRR1974701,SRR1974703,SRR1974715,SRR1974717,SRR1974721,SRR1974722,SRR1974726,SRR1974727,SRR1974728,SRR1974731,SRR1974732,SRR1974733,SRR1974736,SRR1974739,SRR1974743,SRR1974744,SRR1974745,SRR1974751
adult50	Astrocytes	ENSG00000100330:MTMR3:protein_coding	5	SRR1974678,SRR1974701,SRR1974734,SRR1974745,SRR1974750
adult50	Astrocytes	ENSG00000163288:GABRB1:protein_coding	12	SRR1974678,SRR1974682,SRR1974692,SRR1974693,SRR1974701,SRR1974703,SRR1974715,SRR1974720,SRR1974736,SRR1974738,SRR1974739,SRR1974750
adult50	Astrocytes	ENSG00000173273:TNKS:protein_coding	8	SRR1974692,SRR1974699,SRR1974720,SRR1974728,SRR1974732,SRR1974734,SRR1974741,SRR1974753
adult50	Astrocytes	ENSG00000111897:SERINC1:protein_coding	15	SRR1974679,SRR1974688,SRR1974689,SRR1974701,SRR1974715,SRR1974720,SRR1974722,SRR1974728,SRR1974732,SRR1974733,SRR1974737,SRR1974738,SRR1974750,SRR1974751,SRR1974754
adult50	Astrocytes	ENSG00000074603:DPP8:protein_coding	4	SRR1974679,SRR1974698,SRR1974740,SRR1974750
adult50	Astrocytes	ENSG00000196205:EEF1A1P5:pseudogene	28	SRR1974678,SRR1974679,SRR1974682,SRR1974688,SRR1974689,SRR1974692,SRR1974693,SRR1974701,SRR1974715,SRR1974722,SRR1974723,SRR1974725,SRR1974726,SRR1974728,SRR1974731,SRR1974732,SRR1974733,SRR1974736,SRR1974737,SRR1974740,SRR1974741,SRR1974743,SRR1974744,SRR1974745,SRR1974750,SRR1974751,SRR1974753,SRR1974754
adult50	Astrocytes	ENSG00000132199:ENOSF1:protein_coding	6	SRR1974701,SRR1974715,SRR1974717,SRR1974727,SRR1974733,SRR1974754
adult50	Astrocytes	ENSG00000183283:DAZAP2:protein_coding	17	SRR1974678,SRR1974679,SRR1974692,SRR1974693,SRR1974698,SRR1974701,SRR1974703,SRR1974720,SRR1974722,SRR1974723,SRR1974726,SRR1974734,SRR1974743,SRR1974745,SRR1974750,SRR1974751,SRR1974754
adult50	Astrocytes	ENSG00000241261:RPL17P19:pseudogene	5	SRR1974699,SRR1974723,SRR1974739,SRR1974750,SRR1974751
adult50	Astrocytes	ENSG00000269044:CTC-429P9.3:sense_intronic	4	SRR1974715,SRR1974723,SRR1974726,SRR1974736
adult50	Astrocytes	ENSG00000120265:PCMT1:protein_coding	9	SRR1974678,SRR1974689,SRR1974701,SRR1974723,SRR1974725,SRR1974734,SRR1974736,SRR1974745,SRR1974751
adult50	Astrocytes	ENSG00000038002:AGA:protein_coding	4	SRR1974693,SRR1974722,SRR1974728,SRR1974743
adult50	Astrocytes	ENSG00000074800:ENO1:protein_coding	31	SRR1974678,SRR1974679,SRR1974682,SRR1974688,SRR1974689,SRR1974692,SRR1974693,SRR1974701,SRR1974703,SRR1974715,SRR1974717,SRR1974720,SRR1974722,SRR1974725,SRR1974726,SRR1974728,SRR1974731,SRR1974732,SRR1974733,SRR1974736,SRR1974737,SRR1974739,SRR1974740,SRR1974741,SRR1974743,SRR1974744,SRR1974745,SRR1974750,SRR1974751,SRR1974753,SRR1974754
adult50	Astrocytes	ENSG00000231770:TMEM44-AS1:antisense	6	SRR1974692,SRR1974715,SRR1974732,SRR1974733,SRR1974740,SRR1974753
adult50	Astrocytes	ENSG00000132432:SEC61G:protein_coding	4	SRR1974679,SRR1974703,SRR1974722,SRR1974727
adult50	Astrocytes	ENSG00000138050:THUMPD2:protein_coding	5	SRR1974717,SRR1974731,SRR1974740,SRR1974745,SRR1974750
adult50	Astrocytes	ENSG00000273073:RP11-109E12.1:lincRNA	12	SRR1974678,SRR1974689,SRR1974692,SRR1974699,SRR1974703,SRR1974715,SRR1974728,SRR1974731,SRR1974732,SRR1974736,SRR1974741,SRR1974750
adult50	Astrocytes	ENSG00000163660:CCNL1:protein_coding	4	SRR1974682,SRR1974721,SRR1974731,SRR1974732
adult50	Astrocytes	ENSG00000272379:RP1-257A7.5:lincRNA	19	SRR1974678,SRR1974682,SRR1974692,SRR1974693,SRR1974701,SRR1974717,SRR1974725,SRR1974727,SRR1974728,SRR1974731,SRR1974732,SRR1974734,SRR1974736,SRR1974737,SRR1974738,SRR1974741,SRR1974750,SRR1974751,SRR1974754
adult50	Astrocytes	ENSG00000080371:RAB21:protein_coding	8	SRR1974678,SRR1974688,SRR1974693,SRR1974699,SRR1974701,SRR1974732,SRR1974750,SRR1974751
adult50	Astrocytes	ENSG00000100030:MAPK1:protein_coding	6	SRR1974682,SRR1974720,SRR1974723,SRR1974736,SRR1974741,SRR1974743
adult50	Astrocytes	ENSG00000177683:THAP5:protein_coding	12	SRR1974679,SRR1974692,SRR1974698,SRR1974715,SRR1974725,SRR1974726,SRR1974732,SRR1974733,SRR1974736,SRR1974740,SRR1974750,SRR1974751
adult50	Astrocytes	ENSG00000101132:PFDN4:protein_coding	6	SRR1974682,SRR1974715,SRR1974721,SRR1974727,SRR1974738,SRR1974740
adult50	Astrocytes	ENSG00000124209:RAB22A:protein_coding	10	SRR1974678,SRR1974679,SRR1974692,SRR1974726,SRR1974733,SRR1974737,SRR1974740,SRR1974745,SRR1974750,SRR1974751
adult50	Astrocytes	ENSG00000214810:CYCSP55:pseudogene	10	SRR1974678,SRR1974692,SRR1974701,SRR1974717,SRR1974722,SRR1974731,SRR1974732,SRR1974733,SRR1974743,SRR1974744
adult50	Astrocytes	ENSG00000134313:KIDINS220:protein_coding	11	SRR1974678,SRR1974692,SRR1974699,SRR1974703,SRR1974728,SRR1974732,SRR1974736,SRR1974739,SRR1974740,SRR1974745,SRR1974751
adult50	Astrocytes	ENSG00000116752:BCAS2:protein_coding	11	SRR1974678,SRR1974679,SRR1974682,SRR1974693,SRR1974703,SRR1974725,SRR1974726,SRR1974736,SRR1974737,SRR1974745,SRR1974754
adult50	Astrocytes	ENSG00000180879:SSR4:protein_coding	4	SRR1974720,SRR1974732,SRR1974733,SRR1974734
adult50	Astrocytes	ENSG00000182985:CADM1:protein_coding	10	SRR1974678,SRR1974682,SRR1974693,SRR1974699,SRR1974701,SRR1974715,SRR1974723,SRR1974728,SRR1974731,SRR1974732
adult50	Astrocytes	ENSG00000146731:CCT6A:protein_coding	10	SRR1974682,SRR1974688,SRR1974693,SRR1974720,SRR1974725,SRR1974731,SRR1974732,SRR1974736,SRR1974745,SRR1974750
adult50	Astrocytes	ENSG00000116791:CRYZ:protein_coding	4	SRR1974678,SRR1974721,SRR1974725,SRR1974732
adult50	Astrocytes	ENSG00000184939:ZFP90:protein_coding	4	SRR1974693,SRR1974734,SRR1974738,SRR1974750
adult50	Astrocytes	ENSG00000162437:RAVER2:protein_coding	4	SRR1974693,SRR1974698,SRR1974738,SRR1974741
adult50	Astrocytes	ENSG00000180964:TCEAL8:protein_coding	9	SRR1974688,SRR1974722,SRR1974725,SRR1974728,SRR1974741,SRR1974745,SRR1974750,SRR1974751,SRR1974754
adult50	Astrocytes	ENSG00000223482:NUTM2A-AS1:antisense	5	SRR1974682,SRR1974699,SRR1974701,SRR1974720,SRR1974732
adult50	Astrocytes	ENSG00000165029:ABCA1:protein_coding	31	SRR1974678,SRR1974679,SRR1974682,SRR1974688,SRR1974689,SRR1974692,SRR1974698,SRR1974699,SRR1974701,SRR1974715,SRR1974717,SRR1974722,SRR1974723,SRR1974725,SRR1974726,SRR1974728,SRR1974731,SRR1974732,SRR1974733,SRR1974734,SRR1974736,SRR1974738,SRR1974739,SRR1974740,SRR1974741,SRR1974743,SRR1974744,SRR1974745,SRR1974750,SRR1974751,SRR1974753
adult50	Astrocytes	ENSG00000109819:PPARGC1A:protein_coding	7	SRR1974692,SRR1974693,SRR1974715,SRR1974733,SRR1974734,SRR1974738,SRR1974743
adult50	Astrocytes	ENSG00000063046:EIF4B:protein_coding	10	SRR1974678,SRR1974682,SRR1974701,SRR1974731,SRR1974734,SRR1974736,SRR1974739,SRR1974745,SRR1974750,SRR1974751
adult50	Astrocytes	ENSG00000153904:DDAH1:protein_coding	37	SRR1974678,SRR1974679,SRR1974682,SRR1974688,SRR1974689,SRR1974692,SRR1974693,SRR1974698,SRR1974701,SRR1974703,SRR1974715,SRR1974717,SRR1974720,SRR1974721,SRR1974722,SRR1974723,SRR1974725,SRR1974726,SRR1974727,SRR1974728,SRR1974731,SRR1974732,SRR1974733,SRR1974734,SRR1974736,SRR1974737,SRR1974738,SRR1974739,SRR1974740,SRR1974741,SRR1974743,SRR1974744,SRR1974745,SRR1974750,SRR1974751,SRR1974753,SRR…
adult50	Astrocytes	ENSG00000198898:CAPZA2:protein_coding	14	SRR1974678,SRR1974679,SRR1974682,SRR1974701,SRR1974721,SRR1974723,SRR1974725,SRR1974731,SRR1974733,SRR1974737,SRR1974738,SRR1974743,SRR1974744,SRR1974750
adult50	Astrocytes	ENSG00000137821:LRRC49:protein_coding	6	SRR1974679,SRR1974703,SRR1974722,SRR1974733,SRR1974734,SRR1974744
adult50	Astrocytes	ENSG00000100320:RBFOX2:protein_coding	5	SRR1974679,SRR1974682,SRR1974723,SRR1974728,SRR1974739
adult50	Astrocytes	ENSG00000186812:ZNF397:protein_coding	4	SRR1974698,SRR1974738,SRR1974745,SRR1974751
adult50	Astrocytes	ENSG00000096746:HNRNPH3:protein_coding	5	SRR1974701,SRR1974726,SRR1974741,SRR1974745,SRR1974754
adult50	Astrocytes	ENSG00000163681:SLMAP:protein_coding	7	SRR1974689,SRR1974692,SRR1974701,SRR1974734,SRR1974737,SRR1974738,SRR1974744
adult50	Astrocytes	ENSG00000214174:AMZ2P1:pseudogene	11	SRR1974701,SRR1974717,SRR1974721,SRR1974722,SRR1974728,SRR1974731,SRR1974732,SRR1974743,SRR1974744,SRR1974745,SRR1974751
adult50	Astrocytes	ENSG00000197555:SIPA1L1:protein_coding	12	SRR1974678,SRR1974679,SRR1974717,SRR1974725,SRR1974731,SRR1974732,SRR1974734,SRR1974738,SRR1974739,SRR1974743,SRR1974744,SRR1974754
adult50	Astrocytes	ENSG00000225783:MIAT:lincRNA	18	SRR1974679,SRR1974682,SRR1974689,SRR1974692,SRR1974701,SRR1974715,SRR1974720,SRR1974721,SRR1974722,SRR1974723,SRR1974725,SRR1974726,SRR1974728,SRR1974731,SRR1974739,SRR1974744,SRR1974753,SRR1974754
adult50	Astrocytes	ENSG00000086848:ALG9:protein_coding	4	SRR1974715,SRR1974723,SRR1974728,SRR1974753
adult50	Astrocytes	ENSG00000021300:PLEKHB1:protein_coding	10	SRR1974678,SRR1974679,SRR1974693,SRR1974699,SRR1974703,SRR1974723,SRR1974726,SRR1974731,SRR1974732,SRR1974733
adult50	Astrocytes	ENSG00000154813:DPH3:protein_coding	5	SRR1974693,SRR1974728,SRR1974731,SRR1974744,SRR1974751
adult50	Astrocytes	ENSG00000168461:RAB31:protein_coding	9	SRR1974678,SRR1974682,SRR1974693,SRR1974698,SRR1974715,SRR1974728,SRR1974731,SRR1974736,SRR1974751
adult50	Astrocytes	ENSG00000104112:SCG3:protein_coding	29	SRR1974678,SRR1974679,SRR1974682,SRR1974688,SRR1974689,SRR1974692,SRR1974701,SRR1974703,SRR1974715,SRR1974720,SRR1974722,SRR1974723,SRR1974726,SRR1974727,SRR1974728,SRR1974731,SRR1974732,SRR1974733,SRR1974734,SRR1974736,SRR1974737,SRR1974739,SRR1974741,SRR1974743,SRR1974744,SRR1974745,SRR1974750,SRR1974751,SRR1974753
adult50	Astrocytes	ENSG00000187240:DYNC2H1:protein_coding	5	SRR1974682,SRR1974725,SRR1974740,SRR1974751,SRR1974754
adult50	Astrocytes	ENSG00000125991:ERGIC3:protein_coding	4	SRR1974723,SRR1974725,SRR1974736,SRR1974753
adult50	Astrocytes	ENSG00000214192:UBE2V1P2:pseudogene	8	SRR1974679,SRR1974682,SRR1974715,SRR1974720,SRR1974727,SRR1974731,SRR1974733,SRR1974751
adult50	Astrocytes	ENSG00000104320:NBN:protein_coding	7	SRR1974688,SRR1974720,SRR1974722,SRR1974733,SRR1974734,SRR1974737,SRR1974741
adult50	Astrocytes	ENSG00000087274:ADD1:protein_coding	10	SRR1974678,SRR1974699,SRR1974703,SRR1974731,SRR1974733,SRR1974738,SRR1974739,SRR1974741,SRR1974745,SRR1974750
adult50	Astrocytes	ENSG00000103479:RBL2:protein_coding	7	SRR1974678,SRR1974682,SRR1974689,SRR1974698,SRR1974715,SRR1974723,SRR1974750
adult50	Astrocytes	ENSG00000177565:TBL1XR1:protein_coding	20	SRR1974678,SRR1974682,SRR1974688,SRR1974689,SRR1974693,SRR1974701,SRR1974703,SRR1974715,SRR1974721,SRR1974723,SRR1974725,SRR1974728,SRR1974731,SRR1974733,SRR1974736,SRR1974737,SRR1974739,SRR1974744,SRR1974750,SRR1974751
adult50	Astrocytes	ENSG00000142168:SOD1:protein_coding	6	SRR1974678,SRR1974701,SRR1974731,SRR1974732,SRR1974734,SRR1974737
adult50	Astrocytes	ENSG00000131100:ATP6V1E1:protein_coding	13	SRR1974678,SRR1974688,SRR1974689,SRR1974693,SRR1974699,SRR1974720,SRR1974723,SRR1974725,SRR1974732,SRR1974733,SRR1974734,SRR1974737,SRR1974745
adult50	Astrocytes	ENSG00000198920:KIAA0753:protein_coding	4	SRR1974678,SRR1974689,SRR1974720,SRR1974723
adult50	Astrocytes	ENSG00000113448:PDE4D:protein_coding	7	SRR1974679,SRR1974698,SRR1974721,SRR1974731,SRR1974739,SRR1974751,SRR1974754
adult50	Astrocytes	ENSG00000171566:PLRG1:protein_coding	5	SRR1974682,SRR1974715,SRR1974731,SRR1974736,SRR1974745
adult50	Astrocytes	ENSG00000156875:HIAT1:protein_coding	4	SRR1974682,SRR1974750,SRR1974751,SRR1974754
adult50	Astrocytes	ENSG00000135540:NHSL1:protein_coding	33	SRR1974679,SRR1974682,SRR1974688,SRR1974689,SRR1974692,SRR1974693,SRR1974698,SRR1974699,SRR1974701,SRR1974703,SRR1974715,SRR1974717,SRR1974720,SRR1974721,SRR1974722,SRR1974723,SRR1974726,SRR1974728,SRR1974731,SRR1974732,SRR1974733,SRR1974736,SRR1974737,SRR1974738,SRR1974739,SRR1974740,SRR1974741,SRR1974743,SRR1974744,SRR1974745,SRR1974750,SRR1974751,SRR1974754
adult50	Astrocytes	ENSG00000271738:RP11-137H2.6:lincRNA	10	SRR1974678,SRR1974679,SRR1974688,SRR1974692,SRR1974701,SRR1974715,SRR1974725,SRR1974739,SRR1974740,SRR1974750
adult50	Astrocytes	ENSG00000168002:POLR2G:protein_coding	4	SRR1974692,SRR1974726,SRR1974745,SRR1974750
adult50	Astrocytes	ENSG00000082996:RNF13:protein_coding	13	SRR1974689,SRR1974692,SRR1974693,SRR1974701,SRR1974703,SRR1974715,SRR1974717,SRR1974732,SRR1974739,SRR1974741,SRR1974743,SRR1974750,SRR1974751
adult50	Astrocytes	ENSG00000080802:CNOT4:protein_coding	4	SRR1974703,SRR1974723,SRR1974725,SRR1974754
adult50	Astrocytes	ENSG00000128699:ORMDL1:protein_coding	4	SRR1974688,SRR1974715,SRR1974723,SRR1974739
adult50	Astrocytes	ENSG00000154229:PRKCA:protein_coding	16	SRR1974678,SRR1974679,SRR1974682,SRR1974688,SRR1974693,SRR1974701,SRR1974703,SRR1974715,SRR1974728,SRR1974736,SRR1974739,SRR1974743,SRR1974745,SRR1974751,SRR1974753,SRR1974754
adult50	Astrocytes	ENSG00000244754:N4BP2L2:protein_coding	26	SRR1974678,SRR1974679,SRR1974682,SRR1974689,SRR1974692,SRR1974693,SRR1974699,SRR1974701,SRR1974703,SRR1974715,SRR1974717,SRR1974720,SRR1974722,SRR1974723,SRR1974725,SRR1974726,SRR1974728,SRR1974732,SRR1974733,SRR1974734,SRR1974736,SRR1974739,SRR1974740,SRR1974741,SRR1974750,SRR1974751
adult50	Astrocytes	ENSG00000271122:RP11-379H18.1:antisense	4	SRR1974689,SRR1974723,SRR1974728,SRR1974754
adult50	Astrocytes	ENSG00000196683:TOMM7:protein_coding	11	SRR1974693,SRR1974701,SRR1974722,SRR1974727,SRR1974728,SRR1974733,SRR1974738,SRR1974743,SRR1974745,SRR1974750,SRR1974753
adult50	Astrocytes	ENSG00000014824:SLC30A9:protein_coding	7	SRR1974688,SRR1974689,SRR1974739,SRR1974741,SRR1974743,SRR1974751,SRR1974754
adult50	Astrocytes	ENSG00000117115:PADI2:protein_coding	7	SRR1974698,SRR1974721,SRR1974722,SRR1974726,SRR1974728,SRR1974733,SRR1974745
adult50	Astrocytes	ENSG00000166402:TUB:protein_coding	12	SRR1974679,SRR1974688,SRR1974699,SRR1974715,SRR1974720,SRR1974722,SRR1974723,SRR1974726,SRR1974732,SRR1974734,SRR1974744,SRR1974751
adult50	Astrocytes	ENSG00000171130:ATP6V0E2:protein_coding	4	SRR1974678,SRR1974679,SRR1974715,SRR1974754
adult50	Astrocytes	ENSG00000070831:CDC42:protein_coding	7	SRR1974678,SRR1974682,SRR1974701,SRR1974722,SRR1974723,SRR1974745,SRR1974751
adult50	Astrocytes	ENSG00000138674:SEC31A:protein_coding	10	SRR1974688,SRR1974692,SRR1974693,SRR1974698,SRR1974701,SRR1974723,SRR1974732,SRR1974734,SRR1974750,SRR1974754
adult50	Astrocytes	ENSG00000176903:PNMA1:protein_coding	11	SRR1974678,SRR1974688,SRR1974692,SRR1974720,SRR1974722,SRR1974725,SRR1974728,SRR1974733,SRR1974736,SRR1974741,SRR1974745
adult50	Astrocytes	ENSG00000198822:GRM3:protein_coding	20	SRR1974678,SRR1974679,SRR1974682,SRR1974689,SRR1974692,SRR1974693,SRR1974698,SRR1974701,SRR1974715,SRR1974720,SRR1974726,SRR1974731,SRR1974732,SRR1974736,SRR1974737,SRR1974739,SRR1974741,SRR1974743,SRR1974745,SRR1974750
adult50	Astrocytes	ENSG00000000003:TSPAN6:protein_coding	7	SRR1974678,SRR1974682,SRR1974722,SRR1974732,SRR1974741,SRR1974750,SRR1974751
adult50	Astrocytes	ENSG00000155130:MARCKS:protein_coding	24	SRR1974678,SRR1974682,SRR1974688,SRR1974689,SRR1974692,SRR1974693,SRR1974698,SRR1974701,SRR1974715,SRR1974722,SRR1974723,SRR1974728,SRR1974731,SRR1974732,SRR1974733,SRR1974736,SRR1974738,SRR1974739,SRR1974743,SRR1974745,SRR1974750,SRR1974751,SRR1974753,SRR1974754
adult50	Astrocytes	ENSG00000122218:COPA:protein_coding	4	SRR1974682,SRR1974701,SRR1974738,SRR1974751
adult50	Astrocytes	ENSG00000205726:ITSN1:protein_coding	4	SRR1974693,SRR1974722,SRR1974738,SRR1974744
adult50	Astrocytes	ENSG00000235984:GPC5-AS1:antisense	22	SRR1974678,SRR1974679,SRR1974692,SRR1974701,SRR1974703,SRR1974720,SRR1974721,SRR1974722,SRR1974723,SRR1974725,SRR1974728,SRR1974732,SRR1974733,SRR1974736,SRR1974738,SRR1974741,SRR1974744,SRR1974745,SRR1974750,SRR1974751,SRR1974753,SRR1974754
adult50	Astrocytes	ENSG00000071575:TRIB2:protein_coding	6	SRR1974689,SRR1974701,SRR1974717,SRR1974720,SRR1974725,SRR1974731
adult50	Astrocytes	ENSG00000166949:SMAD3:protein_coding	4	SRR1974678,SRR1974732,SRR1974733,SRR1974743
adult50	Astrocytes	ENSG00000138698:RAP1GDS1:protein_coding	6	SRR1974682,SRR1974688,SRR1974715,SRR1974722,SRR1974745,SRR1974753
adult50	Astrocytes	ENSG00000164902:PHAX:protein_coding	5	SRR1974682,SRR1974715,SRR1974722,SRR1974736,SRR1974739
adult50	Astrocytes	ENSG00000129625:REEP5:protein_coding	15	SRR1974679,SRR1974692,SRR1974703,SRR1974725,SRR1974727,SRR1974728,SRR1974732,SRR1974733,SRR1974736,SRR1974739,SRR1974741,SRR1974745,SRR1974750,SRR1974751,SRR1974754
adult50	Astrocytes	ENSG00000124786:SLC35B3:protein_coding	4	SRR1974698,SRR1974738,SRR1974753,SRR1974754
adult50	Astrocytes	ENSG00000197928:ZNF677:protein_coding	4	SRR1974721,SRR1974732,SRR1974750,SRR1974751
adult50	Astrocytes	ENSG00000230832:RP11-325P15.2:pseudogene	5	SRR1974717,SRR1974721,SRR1974741,SRR1974743,SRR1974754
adult50	Astrocytes	ENSG00000215105:TTC3P1:pseudogene	10	SRR1974682,SRR1974692,SRR1974699,SRR1974717,SRR1974720,SRR1974726,SRR1974727,SRR1974732,SRR1974738,SRR1974744
adult50	Astrocytes	ENSG00000197498:RPF2:protein_coding	4	SRR1974682,SRR1974703,SRR1974734,SRR1974750
adult50	Astrocytes	ENSG00000162521:RBBP4:protein_coding	7	SRR1974678,SRR1974692,SRR1974715,SRR1974717,SRR1974736,SRR1974741,SRR1974754
adult50	Astrocytes	ENSG00000243069:ARHGEF26-AS1:processed_transcript	4	SRR1974723,SRR1974731,SRR1974745,SRR1974750
adult50	Astrocytes	ENSG00000027697:IFNGR1:protein_coding	4	SRR1974703,SRR1974725,SRR1974741,SRR1974745
adult50	Astrocytes	ENSG00000077097:TOP2B:protein_coding	5	SRR1974698,SRR1974699,SRR1974725,SRR1974731,SRR1974740
adult50	Astrocytes	ENSG00000145284:SCD5:protein_coding	8	SRR1974678,SRR1974688,SRR1974693,SRR1974699,SRR1974715,SRR1974733,SRR1974738,SRR1974739
adult50	Astrocytes	ENSG00000151247:EIF4E:protein_coding	4	SRR1974679,SRR1974682,SRR1974701,SRR1974744
adult50	Astrocytes	ENSG00000122378:FAM213A:protein_coding	17	SRR1974679,SRR1974682,SRR1974698,SRR1974701,SRR1974715,SRR1974722,SRR1974725,SRR1974726,SRR1974731,SRR1974733,SRR1974736,SRR1974737,SRR1974738,SRR1974739,SRR1974744,SRR1974751,SRR1974753
adult50	Astrocytes	ENSG00000162086:ZNF75A:protein_coding	4	SRR1974679,SRR1974682,SRR1974692,SRR1974745
adult50	Astrocytes	ENSG00000244879:GABPB1-AS1:processed_transcript	5	SRR1974722,SRR1974734,SRR1974739,SRR1974741,SRR1974751
adult50	Astrocytes	ENSG00000165629:ATP5C1:protein_coding	19	SRR1974678,SRR1974682,SRR1974693,SRR1974715,SRR1974720,SRR1974722,SRR1974723,SRR1974728,SRR1974731,SRR1974732,SRR1974736,SRR1974737,SRR1974738,SRR1974740,SRR1974744,SRR1974745,SRR1974750,SRR1974751,SRR1974754
adult50	Astrocytes	ENSG00000241837:ATP5O:protein_coding	7	SRR1974693,SRR1974698,SRR1974723,SRR1974737,SRR1974740,SRR1974744,SRR1974751
adult50	Astrocytes	ENSG00000204681:GABBR1:protein_coding	23	SRR1974678,SRR1974679,SRR1974688,SRR1974689,SRR1974692,SRR1974698,SRR1974699,SRR1974701,SRR1974715,SRR1974717,SRR1974720,SRR1974723,SRR1974726,SRR1974732,SRR1974734,SRR1974737,SRR1974741,SRR1974743,SRR1974745,SRR1974750,SRR1974751,SRR1974753,SRR1974754
adult50	Astrocytes	ENSG00000102804:TSC22D1:protein_coding	24	SRR1974678,SRR1974679,SRR1974682,SRR1974689,SRR1974692,SRR1974693,SRR1974699,SRR1974701,SRR1974703,SRR1974715,SRR1974720,SRR1974721,SRR1974723,SRR1974726,SRR1974731,SRR1974733,SRR1974736,SRR1974737,SRR1974739,SRR1974743,SRR1974744,SRR1974750,SRR1974751,SRR1974754
adult50	Astrocytes	ENSG00000237877:AC097500.2:lincRNA	4	SRR1974699,SRR1974715,SRR1974745,SRR1974751
adult50	Astrocytes	ENSG00000004534:RBM6:protein_coding	34	SRR1974678,SRR1974679,SRR1974682,SRR1974688,SRR1974689,SRR1974692,SRR1974698,SRR1974699,SRR1974701,SRR1974703,SRR1974715,SRR1974717,SRR1974720,SRR1974722,SRR1974723,SRR1974725,SRR1974726,SRR1974727,SRR1974731,SRR1974732,SRR1974733,SRR1974734,SRR1974736,SRR1974737,SRR1974738,SRR1974739,SRR1974740,SRR1974741,SRR1974743,SRR1974745,SRR1974750,SRR1974751,SRR1974753,SRR1974754
adult50	Astrocytes	ENSG00000204520:MICA:protein_coding	5	SRR1974699,SRR1974703,SRR1974725,SRR1974732,SRR1974736
adult50	Astrocytes	ENSG00000187068:C3orf70:protein_coding	23	SRR1974678,SRR1974679,SRR1974682,SRR1974688,SRR1974692,SRR1974693,SRR1974698,SRR1974699,SRR1974701,SRR1974715,SRR1974723,SRR1974726,SRR1974728,SRR1974731,SRR1974732,SRR1974733,SRR1974736,SRR1974739,SRR1974740,SRR1974743,SRR1974751,SRR1974753,SRR1974754
adult50	Astrocytes	ENSG00000159593:NAE1:protein_coding	5	SRR1974693,SRR1974699,SRR1974715,SRR1974723,SRR1974741
adult50	Astrocytes	ENSG00000205020:CCL4L1:protein_coding	4	SRR1974698,SRR1974699,SRR1974703,SRR1974723
adult50	Astrocytes	ENSG00000151893:CACUL1:protein_coding	18	SRR1974678,SRR1974679,SRR1974689,SRR1974692,SRR1974699,SRR1974715,SRR1974720,SRR1974722,SRR1974723,SRR1974731,SRR1974732,SRR1974733,SRR1974737,SRR1974743,SRR1974744,SRR1974750,SRR1974751,SRR1974754
adult50	Astrocytes	ENSG00000147123:NDUFB11:protein_coding	5	SRR1974692,SRR1974723,SRR1974726,SRR1974731,SRR1974745
adult50	Astrocytes	ENSG00000085231:TAF9:protein_coding	7	SRR1974678,SRR1974688,SRR1974693,SRR1974723,SRR1974726,SRR1974728,SRR1974739
adult50	Astrocytes	ENSG00000112531:QKI:protein_coding	21	SRR1974678,SRR1974679,SRR1974682,SRR1974688,SRR1974689,SRR1974692,SRR1974701,SRR1974715,SRR1974720,SRR1974723,SRR1974726,SRR1974727,SRR1974728,SRR1974733,SRR1974736,SRR1974741,SRR1974743,SRR1974745,SRR1974750,SRR1974751,SRR1974754
adult50	Astrocytes	ENSG00000124380:SNRNP27:protein_coding	7	SRR1974678,SRR1974698,SRR1974715,SRR1974723,SRR1974728,SRR1974734,SRR1974751
adult50	Astrocytes	ENSG00000100804:PSMB5:protein_coding	21	SRR1974678,SRR1974688,SRR1974689,SRR1974693,SRR1974701,SRR1974703,SRR1974715,SRR1974722,SRR1974726,SRR1974728,SRR1974731,SRR1974733,SRR1974737,SRR1974739,SRR1974741,SRR1974743,SRR1974745,SRR1974750,SRR1974751,SRR1974753,SRR1974754
adult50	Astrocytes	ENSG00000189077:TMEM120A:polymorphic_pseudogene	5	SRR1974678,SRR1974699,SRR1974715,SRR1974736,SRR1974745
adult50	Astrocytes	ENSG00000162944:RFTN2:protein_coding	24	SRR1974678,SRR1974682,SRR1974688,SRR1974692,SRR1974693,SRR1974698,SRR1974699,SRR1974701,SRR1974715,SRR1974721,SRR1974722,SRR1974723,SRR1974726,SRR1974728,SRR1974731,SRR1974733,SRR1974736,SRR1974739,SRR1974740,SRR1974743,SRR1974745,SRR1974750,SRR1974751,SRR1974754
adult50	Astrocytes	ENSG00000204628:GNB2L1:protein_coding	8	SRR1974682,SRR1974692,SRR1974703,SRR1974732,SRR1974733,SRR1974739,SRR1974741,SRR1974750
adult50	Astrocytes	ENSG00000178568:ERBB4:protein_coding	7	SRR1974678,SRR1974679,SRR1974692,SRR1974715,SRR1974733,SRR1974741,SRR1974745
adult50	Astrocytes	ENSG00000072274:TFRC:protein_coding	5	SRR1974699,SRR1974701,SRR1974715,SRR1974745,SRR1974750
adult50	Astrocytes	ENSG00000103091:WDR59:protein_coding	5	SRR1974692,SRR1974693,SRR1974717,SRR1974732,SRR1974751
adult50	Astrocytes	ENSG00000188971:RP11-427H3.3:lincRNA	4	SRR1974682,SRR1974692,SRR1974726,SRR1974745
adult50	Astrocytes	ENSG00000120306:CYSTM1:protein_coding	20	SRR1974678,SRR1974679,SRR1974682,SRR1974688,SRR1974689,SRR1974692,SRR1974693,SRR1974698,SRR1974701,SRR1974703,SRR1974720,SRR1974722,SRR1974725,SRR1974727,SRR1974731,SRR1974733,SRR1974736,SRR1974737,SRR1974745,SRR1974754
adult50	Astrocytes	ENSG00000135250:SRPK2:protein_coding	8	SRR1974682,SRR1974688,SRR1974692,SRR1974717,SRR1974727,SRR1974731,SRR1974753,SRR1974754
adult50	Astrocytes	ENSG00000065526:SPEN:protein_coding	6	SRR1974678,SRR1974701,SRR1974733,SRR1974737,SRR1974744,SRR1974754
adult50	Astrocytes	ENSG00000034713:GABARAPL2:protein_coding	29	SRR1974678,SRR1974679,SRR1974682,SRR1974688,SRR1974689,SRR1974693,SRR1974699,SRR1974701,SRR1974703,SRR1974715,SRR1974717,SRR1974720,SRR1974722,SRR1974723,SRR1974725,SRR1974726,SRR1974731,SRR1974732,SRR1974733,SRR1974734,SRR1974736,SRR1974737,SRR1974739,SRR1974741,SRR1974744,SRR1974750,SRR1974751,SRR1974753,SRR1974754
adult50	Astrocytes	ENSG00000259969:RP11-999E24.3:sense_overlapping	4	SRR1974692,SRR1974701,SRR1974732,SRR1974751
adult50	Astrocytes	ENSG00000018236:CNTN1:protein_coding	10	SRR1974679,SRR1974693,SRR1974698,SRR1974727,SRR1974737,SRR1974740,SRR1974745,SRR1974750,SRR1974753,SRR1974754
adult50	Astrocytes	ENSG00000140307:GTF2A2:protein_coding	6	SRR1974679,SRR1974698,SRR1974701,SRR1974726,SRR1974728,SRR1974739
adult50	Astrocytes	ENSG00000133226:SRRM1:protein_coding	8	SRR1974679,SRR1974693,SRR1974723,SRR1974725,SRR1974726,SRR1974727,SRR1974737,SRR1974745
adult50	Astrocytes	ENSG00000169139:UBE2V2:protein_coding	5	SRR1974688,SRR1974726,SRR1974743,SRR1974745,SRR1974754
adult50	Astrocytes	ENSG00000065154:OAT:protein_coding	24	SRR1974678,SRR1974679,SRR1974682,SRR1974688,SRR1974689,SRR1974692,SRR1974693,SRR1974698,SRR1974699,SRR1974701,SRR1974715,SRR1974717,SRR1974722,SRR1974723,SRR1974725,SRR1974728,SRR1974731,SRR1974732,SRR1974736,SRR1974737,SRR1974739,SRR1974745,SRR1974750,SRR1974751
adult50	Astrocytes	ENSG00000114573:ATP6V1A:protein_coding	8	SRR1974678,SRR1974682,SRR1974703,SRR1974715,SRR1974726,SRR1974736,SRR1974745,SRR1974751
adult50	Astrocytes	ENSG00000115524:SF3B1:protein_coding	13	SRR1974679,SRR1974682,SRR1974689,SRR1974701,SRR1974726,SRR1974728,SRR1974732,SRR1974733,SRR1974739,SRR1974740,SRR1974743,SRR1974744,SRR1974751
adult50	Astrocytes	ENSG00000108231:LGI1:protein_coding	16	SRR1974678,SRR1974679,SRR1974682,SRR1974698,SRR1974699,SRR1974701,SRR1974722,SRR1974726,SRR1974728,SRR1974731,SRR1974736,SRR1974737,SRR1974741,SRR1974743,SRR1974745,SRR1974750
adult50	Astrocytes	ENSG00000105677:TMEM147:protein_coding	4	SRR1974678,SRR1974679,SRR1974701,SRR1974753
adult50	Astrocytes	ENSG00000203875:SNHG5:processed_transcript	6	SRR1974678,SRR1974720,SRR1974731,SRR1974743,SRR1974750,SRR1974751
adult50	Astrocytes	ENSG00000078668:VDAC3:protein_coding	20	SRR1974678,SRR1974682,SRR1974688,SRR1974689,SRR1974692,SRR1974698,SRR1974699,SRR1974722,SRR1974723,SRR1974725,SRR1974726,SRR1974728,SRR1974732,SRR1974733,SRR1974739,SRR1974741,SRR1974743,SRR1974745,SRR1974751,SRR1974753
adult50	Astrocytes	ENSG00000126267:COX6B1:protein_coding	21	SRR1974678,SRR1974679,SRR1974688,SRR1974692,SRR1974698,SRR1974701,SRR1974720,SRR1974722,SRR1974723,SRR1974725,SRR1974731,SRR1974734,SRR1974736,SRR1974738,SRR1974739,SRR1974743,SRR1974744,SRR1974745,SRR1974750,SRR1974753,SRR1974754
adult50	Astrocytes	ENSG00000247556:OIP5-AS1:processed_transcript	5	SRR1974717,SRR1974733,SRR1974741,SRR1974745,SRR1974751
adult50	Astrocytes	ENSG00000234428:RP11-666F17.1:antisense	4	SRR1974728,SRR1974740,SRR1974741,SRR1974751
adult50	Astrocytes	ENSG00000136819:C9orf78:protein_coding	5	SRR1974692,SRR1974693,SRR1974703,SRR1974726,SRR1974750
adult50	Astrocytes	ENSG00000091129:NRCAM:protein_coding	18	SRR1974682,SRR1974688,SRR1974693,SRR1974701,SRR1974715,SRR1974717,SRR1974720,SRR1974722,SRR1974723,SRR1974725,SRR1974731,SRR1974732,SRR1974733,SRR1974736,SRR1974739,SRR1974750,SRR1974751,SRR1974754
adult50	Astrocytes	ENSG00000198843:SELT:protein_coding	16	SRR1974678,SRR1974682,SRR1974688,SRR1974692,SRR1974701,SRR1974715,SRR1974720,SRR1974721,SRR1974725,SRR1974733,SRR1974741,SRR1974743,SRR1974745,SRR1974750,SRR1974751,SRR1974754
adult50	Astrocytes	ENSG00000099800:TIMM13:protein_coding	4	SRR1974679,SRR1974720,SRR1974737,SRR1974740
adult50	Astrocytes	ENSG00000081154:PCNP:protein_coding	15	SRR1974689,SRR1974693,SRR1974698,SRR1974701,SRR1974715,SRR1974717,SRR1974720,SRR1974731,SRR1974732,SRR1974737,SRR1974739,SRR1974740,SRR1974743,SRR1974745,SRR1974751
adult50	Astrocytes	ENSG00000055609:KMT2C:protein_coding	7	SRR1974698,SRR1974701,SRR1974720,SRR1974728,SRR1974731,SRR1974740,SRR1974745
adult50	Astrocytes	ENSG00000203827:NBPF16:protein_coding	5	SRR1974679,SRR1974699,SRR1974715,SRR1974733,SRR1974739
adult50	Astrocytes	ENSG00000116984:MTR:protein_coding	5	SRR1974682,SRR1974701,SRR1974734,SRR1974736,SRR1974738
adult50	Astrocytes	ENSG00000118473:SGIP1:protein_coding	7	SRR1974689,SRR1974692,SRR1974699,SRR1974717,SRR1974721,SRR1974739,SRR1974743
adult50	Astrocytes	ENSG00000122741:DCAF10:protein_coding	5	SRR1974679,SRR1974693,SRR1974720,SRR1974728,SRR1974738
adult50	Astrocytes	ENSG00000121064:SCPEP1:protein_coding	6	SRR1974679,SRR1974689,SRR1974692,SRR1974693,SRR1974738,SRR1974750
adult50	Astrocytes	ENSG00000137563:GGH:protein_coding	4	SRR1974682,SRR1974688,SRR1974698,SRR1974739
adult50	Astrocytes	ENSG00000136813:KIAA0368:protein_coding	7	SRR1974679,SRR1974698,SRR1974717,SRR1974728,SRR1974734,SRR1974743,SRR1974750
adult50	Astrocytes	ENSG00000160307:S100B:protein_coding	33	SRR1974678,SRR1974679,SRR1974682,SRR1974688,SRR1974689,SRR1974692,SRR1974693,SRR1974698,SRR1974701,SRR1974703,SRR1974715,SRR1974717,SRR1974722,SRR1974723,SRR1974725,SRR1974726,SRR1974728,SRR1974731,SRR1974732,SRR1974733,SRR1974736,SRR1974737,SRR1974738,SRR1974739,SRR1974740,SRR1974741,SRR1974743,SRR1974744,SRR1974745,SRR1974750,SRR1974751,SRR1974753,SRR1974754
adult50	Astrocytes	ENSG00000171714:ANO5:protein_coding	11	SRR1974679,SRR1974701,SRR1974720,SRR1974722,SRR1974728,SRR1974732,SRR1974737,SRR1974738,SRR1974739,SRR1974743,SRR1974751
adult50	Astrocytes	ENSG00000110172:CHORDC1:protein_coding	5	SRR1974678,SRR1974715,SRR1974733,SRR1974736,SRR1974739
adult50	Astrocytes	ENSG00000091140:DLD:protein_coding	17	SRR1974678,SRR1974679,SRR1974682,SRR1974715,SRR1974717,SRR1974720,SRR1974721,SRR1974723,SRR1974731,SRR1974736,SRR1974737,SRR1974740,SRR1974741,SRR1974743,SRR1974744,SRR1974750,SRR1974751
adult50	Astrocytes	ENSG00000051108:HERPUD1:protein_coding	12	SRR1974678,SRR1974679,SRR1974682,SRR1974688,SRR1974717,SRR1974732,SRR1974733,SRR1974741,SRR1974744,SRR1974745,SRR1974750,SRR1974751
adult50	Astrocytes	ENSG00000108953:YWHAE:protein_coding	37	SRR1974678,SRR1974679,SRR1974682,SRR1974688,SRR1974689,SRR1974693,SRR1974698,SRR1974699,SRR1974701,SRR1974703,SRR1974715,SRR1974717,SRR1974720,SRR1974721,SRR1974722,SRR1974723,SRR1974725,SRR1974726,SRR1974727,SRR1974728,SRR1974731,SRR1974732,SRR1974733,SRR1974734,SRR1974736,SRR1974737,SRR1974738,SRR1974739,SRR1974740,SRR1974741,SRR1974743,SRR1974744,SRR1974745,SRR1974750,SRR1974751,SRR1974753,SRR…
adult50	Astrocytes	ENSG00000176945:MUC20:protein_coding	4	SRR1974715,SRR1974722,SRR1974726,SRR1974739
adult50	Astrocytes	ENSG00000214552:COPS8P2:pseudogene	12	SRR1974678,SRR1974688,SRR1974689,SRR1974693,SRR1974698,SRR1974701,SRR1974720,SRR1974732,SRR1974733,SRR1974745,SRR1974751,SRR1974753
adult50	Astrocytes	ENSG00000144959:NCEH1:protein_coding	4	SRR1974692,SRR1974717,SRR1974720,SRR1974727
adult50	Astrocytes	ENSG00000175575:PAAF1:protein_coding	7	SRR1974678,SRR1974692,SRR1974717,SRR1974722,SRR1974739,SRR1974743,SRR1974744
adult50	Astrocytes	ENSG00000214121:TDPX2:pseudogene	10	SRR1974701,SRR1974722,SRR1974723,SRR1974731,SRR1974732,SRR1974736,SRR1974737,SRR1974741,SRR1974750,SRR1974753
adult50	Astrocytes	ENSG00000111707:SUDS3:protein_coding	4	SRR1974679,SRR1974692,SRR1974701,SRR1974737
adult50	Astrocytes	ENSG00000197956:S100A6:protein_coding	4	SRR1974688,SRR1974698,SRR1974725,SRR1974733
adult50	Astrocytes	ENSG00000136754:ABI1:protein_coding	22	SRR1974679,SRR1974692,SRR1974693,SRR1974698,SRR1974701,SRR1974715,SRR1974723,SRR1974726,SRR1974727,SRR1974731,SRR1974732,SRR1974733,SRR1974734,SRR1974736,SRR1974737,SRR1974738,SRR1974739,SRR1974740,SRR1974745,SRR1974750,SRR1974753,SRR1974754
adult50	Astrocytes	ENSG00000163125:RPRD2:protein_coding	4	SRR1974725,SRR1974727,SRR1974739,SRR1974750
adult50	Astrocytes	ENSG00000169567:HINT1:protein_coding	19	SRR1974682,SRR1974689,SRR1974692,SRR1974698,SRR1974699,SRR1974701,SRR1974715,SRR1974722,SRR1974725,SRR1974726,SRR1974727,SRR1974732,SRR1974734,SRR1974737,SRR1974738,SRR1974743,SRR1974745,SRR1974750,SRR1974751
adult50	Astrocytes	ENSG00000055130:CUL1:protein_coding	6	SRR1974701,SRR1974732,SRR1974733,SRR1974741,SRR1974743,SRR1974750
adult50	Astrocytes	ENSG00000157514:TSC22D3:protein_coding	13	SRR1974678,SRR1974679,SRR1974693,SRR1974701,SRR1974717,SRR1974723,SRR1974725,SRR1974732,SRR1974736,SRR1974737,SRR1974739,SRR1974741,SRR1974751
adult50	Astrocytes	ENSG00000156076:WIF1:protein_coding	17	SRR1974678,SRR1974679,SRR1974682,SRR1974698,SRR1974701,SRR1974715,SRR1974720,SRR1974722,SRR1974727,SRR1974728,SRR1974731,SRR1974737,SRR1974739,SRR1974745,SRR1974750,SRR1974751,SRR1974754
adult50	Astrocytes	ENSG00000149218:ENDOD1:protein_coding	4	SRR1974693,SRR1974732,SRR1974733,SRR1974751
adult50	Astrocytes	ENSG00000164219:PGGT1B:protein_coding	7	SRR1974689,SRR1974698,SRR1974721,SRR1974723,SRR1974736,SRR1974743,SRR1974750
adult50	Astrocytes	ENSG00000271461:RP4-673D20.6:pseudogene	5	SRR1974717,SRR1974720,SRR1974723,SRR1974734,SRR1974743
adult50	Astrocytes	ENSG00000115084:SLC35F5:protein_coding	6	SRR1974679,SRR1974688,SRR1974715,SRR1974732,SRR1974733,SRR1974754
adult50	Astrocytes	ENSG00000118873:RAB3GAP2:protein_coding	4	SRR1974678,SRR1974721,SRR1974726,SRR1974737
adult50	Astrocytes	ENSG00000211584:SLC48A1:protein_coding	8	SRR1974698,SRR1974731,SRR1974736,SRR1974737,SRR1974739,SRR1974741,SRR1974744,SRR1974754
adult50	Astrocytes	ENSG00000096384:HSP90AB1:protein_coding	24	SRR1974678,SRR1974679,SRR1974682,SRR1974692,SRR1974693,SRR1974698,SRR1974699,SRR1974701,SRR1974703,SRR1974715,SRR1974720,SRR1974721,SRR1974722,SRR1974725,SRR1974731,SRR1974733,SRR1974734,SRR1974739,SRR1974740,SRR1974741,SRR1974743,SRR1974745,SRR1974750,SRR1974751
adult50	Astrocytes	ENSG00000170581:STAT2:protein_coding	22	SRR1974679,SRR1974682,SRR1974692,SRR1974699,SRR1974701,SRR1974703,SRR1974715,SRR1974717,SRR1974720,SRR1974721,SRR1974722,SRR1974723,SRR1974727,SRR1974728,SRR1974731,SRR1974738,SRR1974739,SRR1974741,SRR1974750,SRR1974751,SRR1974753,SRR1974754
adult50	Astrocytes	ENSG00000260823:RP11-249C24.10:lincRNA	6	SRR1974682,SRR1974699,SRR1974701,SRR1974738,SRR1974739,SRR1974753
adult50	Astrocytes	ENSG00000137033:IL33:protein_coding	15	SRR1974679,SRR1974688,SRR1974689,SRR1974692,SRR1974701,SRR1974715,SRR1974720,SRR1974726,SRR1974731,SRR1974733,SRR1974736,SRR1974737,SRR1974745,SRR1974750,SRR1974754
adult50	Astrocytes	ENSG00000109929:SC5D:protein_coding	7	SRR1974698,SRR1974715,SRR1974733,SRR1974736,SRR1974739,SRR1974745,SRR1974751
adult50	Astrocytes	ENSG00000154537:FAM27C:protein_coding	4	SRR1974682,SRR1974701,SRR1974731,SRR1974732
adult50	Astrocytes	ENSG00000068078:FGFR3:protein_coding	24	SRR1974678,SRR1974682,SRR1974688,SRR1974689,SRR1974698,SRR1974699,SRR1974701,SRR1974717,SRR1974720,SRR1974721,SRR1974722,SRR1974723,SRR1974726,SRR1974728,SRR1974731,SRR1974737,SRR1974739,SRR1974740,SRR1974741,SRR1974743,SRR1974745,SRR1974751,SRR1974753,SRR1974754
adult50	Astrocytes	ENSG00000090263:MRPS33:protein_coding	4	SRR1974699,SRR1974728,SRR1974741,SRR1974745
adult50	Astrocytes	ENSG00000198408:MGEA5:protein_coding	12	SRR1974679,SRR1974682,SRR1974692,SRR1974698,SRR1974699,SRR1974701,SRR1974717,SRR1974728,SRR1974738,SRR1974739,SRR1974740,SRR1974743
adult50	Astrocytes	ENSG00000123505:AMD1:protein_coding	6	SRR1974678,SRR1974720,SRR1974737,SRR1974739,SRR1974741,SRR1974744
adult50	Astrocytes	ENSG00000108946:PRKAR1A:protein_coding	5	SRR1974726,SRR1974731,SRR1974732,SRR1974733,SRR1974750
adult50	Astrocytes	ENSG00000169914:OTUD3:protein_coding	6	SRR1974678,SRR1974682,SRR1974698,SRR1974703,SRR1974732,SRR1974739
adult50	Astrocytes	ENSG00000164976:KIAA1161:protein_coding	6	SRR1974678,SRR1974698,SRR1974728,SRR1974737,SRR1974750,SRR1974754
adult50	Astrocytes	ENSG00000137601:NEK1:protein_coding	8	SRR1974678,SRR1974693,SRR1974699,SRR1974731,SRR1974733,SRR1974734,SRR1974740,SRR1974745
adult50	Astrocytes	ENSG00000129515:SNX6:protein_coding	8	SRR1974679,SRR1974703,SRR1974722,SRR1974727,SRR1974731,SRR1974732,SRR1974738,SRR1974743
adult50	Astrocytes	ENSG00000099341:PSMD8:protein_coding	4	SRR1974717,SRR1974722,SRR1974723,SRR1974739
adult50	Astrocytes	ENSG00000117525:F3:protein_coding	16	SRR1974678,SRR1974679,SRR1974682,SRR1974688,SRR1974698,SRR1974701,SRR1974703,SRR1974715,SRR1974722,SRR1974723,SRR1974728,SRR1974731,SRR1974736,SRR1974750,SRR1974751,SRR1974754
adult50	Astrocytes	ENSG00000229344:RP5-857K21.7:pseudogene	19	SRR1974678,SRR1974682,SRR1974688,SRR1974699,SRR1974717,SRR1974721,SRR1974725,SRR1974726,SRR1974727,SRR1974731,SRR1974732,SRR1974734,SRR1974738,SRR1974740,SRR1974741,SRR1974743,SRR1974744,SRR1974745,SRR1974754
adult50	Astrocytes	ENSG00000115464:USP34:protein_coding	5	SRR1974678,SRR1974734,SRR1974736,SRR1974744,SRR1974754
adult50	Astrocytes	ENSG00000164919:COX6C:protein_coding	19	SRR1974679,SRR1974689,SRR1974692,SRR1974693,SRR1974715,SRR1974720,SRR1974722,SRR1974725,SRR1974727,SRR1974731,SRR1974732,SRR1974734,SRR1974736,SRR1974739,SRR1974741,SRR1974743,SRR1974745,SRR1974750,SRR1974751
adult50	Astrocytes	ENSG00000100505:TRIM9:protein_coding	5	SRR1974678,SRR1974731,SRR1974732,SRR1974739,SRR1974754
adult50	Astrocytes	ENSG00000142188:TMEM50B:protein_coding	8	SRR1974689,SRR1974693,SRR1974701,SRR1974725,SRR1974727,SRR1974732,SRR1974753,SRR1974754
adult50	Astrocytes	ENSG00000244921:CTB-36O1.7:pseudogene	28	SRR1974678,SRR1974679,SRR1974682,SRR1974688,SRR1974692,SRR1974693,SRR1974698,SRR1974701,SRR1974703,SRR1974715,SRR1974721,SRR1974722,SRR1974723,SRR1974725,SRR1974728,SRR1974731,SRR1974732,SRR1974733,SRR1974734,SRR1974736,SRR1974739,SRR1974740,SRR1974741,SRR1974743,SRR1974750,SRR1974751,SRR1974753,SRR1974754
adult50	Astrocytes	ENSG00000075292:ZNF638:protein_coding	15	SRR1974682,SRR1974688,SRR1974698,SRR1974715,SRR1974717,SRR1974720,SRR1974722,SRR1974725,SRR1974732,SRR1974737,SRR1974738,SRR1974739,SRR1974740,SRR1974745,SRR1974754
adult50	Astrocytes	ENSG00000135298:BAI3:protein_coding	11	SRR1974682,SRR1974689,SRR1974720,SRR1974725,SRR1974726,SRR1974732,SRR1974741,SRR1974744,SRR1974750,SRR1974751,SRR1974754
adult50	Astrocytes	ENSG00000057608:GDI2:protein_coding	14	SRR1974678,SRR1974679,SRR1974682,SRR1974689,SRR1974703,SRR1974725,SRR1974727,SRR1974732,SRR1974733,SRR1974736,SRR1974737,SRR1974738,SRR1974739,SRR1974741
adult50	Astrocytes	ENSG00000176222:ZNF404:protein_coding	11	SRR1974679,SRR1974682,SRR1974692,SRR1974693,SRR1974701,SRR1974731,SRR1974739,SRR1974744,SRR1974745,SRR1974750,SRR1974753
adult50	Astrocytes	ENSG00000261452:RP11-509E16.1:lincRNA	17	SRR1974678,SRR1974689,SRR1974692,SRR1974693,SRR1974699,SRR1974715,SRR1974721,SRR1974722,SRR1974728,SRR1974732,SRR1974733,SRR1974739,SRR1974740,SRR1974745,SRR1974750,SRR1974751,SRR1974754
adult50	Astrocytes	ENSG00000077147:TM9SF3:protein_coding	5	SRR1974692,SRR1974720,SRR1974725,SRR1974741,SRR1974751
adult50	Astrocytes	ENSG00000101350:KIF3B:protein_coding	4	SRR1974692,SRR1974701,SRR1974733,SRR1974741
adult50	Astrocytes	ENSG00000047410:TPR:protein_coding	5	SRR1974726,SRR1974733,SRR1974738,SRR1974741,SRR1974751
adult50	Astrocytes	ENSG00000145725:PPIP5K2:protein_coding	6	SRR1974688,SRR1974692,SRR1974723,SRR1974734,SRR1974744,SRR1974745
adult50	Astrocytes	ENSG00000018189:RUFY3:protein_coding	6	SRR1974701,SRR1974723,SRR1974736,SRR1974740,SRR1974745,SRR1974751
adult50	Astrocytes	ENSG00000104381:GDAP1:protein_coding	13	SRR1974678,SRR1974679,SRR1974693,SRR1974698,SRR1974715,SRR1974717,SRR1974723,SRR1974732,SRR1974733,SRR1974736,SRR1974740,SRR1974743,SRR1974745
adult50	Astrocytes	ENSG00000153914:SREK1:protein_coding	13	SRR1974678,SRR1974689,SRR1974692,SRR1974699,SRR1974715,SRR1974720,SRR1974731,SRR1974734,SRR1974738,SRR1974739,SRR1974743,SRR1974750,SRR1974753
adult50	Astrocytes	ENSG00000178982:EIF3K:protein_coding	14	SRR1974678,SRR1974679,SRR1974701,SRR1974715,SRR1974717,SRR1974722,SRR1974728,SRR1974733,SRR1974736,SRR1974739,SRR1974740,SRR1974745,SRR1974750,SRR1974751
adult50	Astrocytes	ENSG00000176390:CRLF3:protein_coding	5	SRR1974682,SRR1974688,SRR1974701,SRR1974732,SRR1974734
adult50	Astrocytes	ENSG00000168092:PAFAH1B2:protein_coding	15	SRR1974679,SRR1974682,SRR1974688,SRR1974689,SRR1974693,SRR1974701,SRR1974715,SRR1974722,SRR1974723,SRR1974726,SRR1974732,SRR1974733,SRR1974737,SRR1974738,SRR1974744
adult50	Astrocytes	ENSG00000137822:TUBGCP4:protein_coding	8	SRR1974679,SRR1974689,SRR1974692,SRR1974701,SRR1974720,SRR1974732,SRR1974740,SRR1974754
adult50	Astrocytes	ENSG00000138095:LRPPRC:protein_coding	5	SRR1974678,SRR1974692,SRR1974728,SRR1974740,SRR1974754
adult50	Astrocytes	ENSG00000130638:ATXN10:protein_coding	7	SRR1974689,SRR1974698,SRR1974699,SRR1974726,SRR1974736,SRR1974745,SRR1974751
adult50	Astrocytes	ENSG00000134532:SOX5:protein_coding	7	SRR1974678,SRR1974715,SRR1974722,SRR1974731,SRR1974732,SRR1974736,SRR1974743
adult50	Astrocytes	ENSG00000137575:SDCBP:protein_coding	13	SRR1974678,SRR1974679,SRR1974682,SRR1974689,SRR1974693,SRR1974701,SRR1974703,SRR1974722,SRR1974726,SRR1974738,SRR1974743,SRR1974751,SRR1974753
adult50	Astrocytes	ENSG00000157593:SLC35B2:protein_coding	4	SRR1974726,SRR1974738,SRR1974739,SRR1974740
adult50	Astrocytes	ENSG00000100483:VCPKMT:protein_coding	5	SRR1974678,SRR1974693,SRR1974699,SRR1974715,SRR1974725
adult50	Astrocytes	ENSG00000167283:ATP5L:protein_coding	9	SRR1974679,SRR1974688,SRR1974689,SRR1974701,SRR1974722,SRR1974725,SRR1974727,SRR1974732,SRR1974741
adult50	Astrocytes	ENSG00000180190:TDRP:protein_coding	4	SRR1974678,SRR1974717,SRR1974721,SRR1974725
adult50	Astrocytes	ENSG00000103769:RAB11A:protein_coding	6	SRR1974715,SRR1974723,SRR1974731,SRR1974736,SRR1974745,SRR1974750
adult50	Astrocytes	ENSG00000180228:PRKRA:protein_coding	4	SRR1974678,SRR1974688,SRR1974745,SRR1974754
adult50	Astrocytes	ENSG00000172081:MOB3A:protein_coding	4	SRR1974678,SRR1974726,SRR1974739,SRR1974751
adult50	Astrocytes	ENSG00000133134:BEX2:protein_coding	4	SRR1974720,SRR1974725,SRR1974732,SRR1974734
adult50	Astrocytes	ENSG00000133104:SPG20:protein_coding	4	SRR1974682,SRR1974701,SRR1974732,SRR1974736
adult50	Astrocytes	ENSG00000214078:CPNE1:protein_coding	18	SRR1974678,SRR1974679,SRR1974682,SRR1974688,SRR1974689,SRR1974692,SRR1974693,SRR1974715,SRR1974717,SRR1974721,SRR1974726,SRR1974731,SRR1974732,SRR1974733,SRR1974734,SRR1974739,SRR1974750,SRR1974753
adult50	Astrocytes	ENSG00000230989:HSBP1:protein_coding	7	SRR1974693,SRR1974717,SRR1974720,SRR1974731,SRR1974732,SRR1974733,SRR1974745
adult50	Astrocytes	ENSG00000126261:UBA2:protein_coding	4	SRR1974682,SRR1974701,SRR1974717,SRR1974725
adult50	Astrocytes	ENSG00000105939:ZC3HAV1:protein_coding	7	SRR1974679,SRR1974698,SRR1974723,SRR1974728,SRR1974738,SRR1974739,SRR1974751
adult50	Astrocytes	ENSG00000131023:LATS1:protein_coding	6	SRR1974679,SRR1974682,SRR1974698,SRR1974720,SRR1974731,SRR1974741
adult50	Astrocytes	ENSG00000173660:UQCRH:protein_coding	10	SRR1974678,SRR1974698,SRR1974701,SRR1974720,SRR1974722,SRR1974725,SRR1974727,SRR1974732,SRR1974743,SRR1974751
adult50	Astrocytes	ENSG00000138035:PNPT1:protein_coding	5	SRR1974698,SRR1974699,SRR1974739,SRR1974751,SRR1974754
adult50	Astrocytes	ENSG00000172466:ZNF24:protein_coding	8	SRR1974679,SRR1974688,SRR1974715,SRR1974722,SRR1974738,SRR1974739,SRR1974750,SRR1974754
adult50	Astrocytes	ENSG00000153187:HNRNPU:protein_coding	30	SRR1974678,SRR1974679,SRR1974682,SRR1974688,SRR1974689,SRR1974692,SRR1974693,SRR1974698,SRR1974699,SRR1974701,SRR1974703,SRR1974715,SRR1974717,SRR1974720,SRR1974721,SRR1974722,SRR1974726,SRR1974731,SRR1974732,SRR1974733,SRR1974736,SRR1974737,SRR1974739,SRR1974740,SRR1974741,SRR1974743,SRR1974744,SRR1974745,SRR1974751,SRR1974754
adult50	Astrocytes	ENSG00000214485:CTB-13H5.1:pseudogene	14	SRR1974678,SRR1974679,SRR1974692,SRR1974693,SRR1974698,SRR1974703,SRR1974715,SRR1974722,SRR1974725,SRR1974731,SRR1974737,SRR1974739,SRR1974744,SRR1974754
adult50	Astrocytes	ENSG00000175582:RAB6A:protein_coding	9	SRR1974688,SRR1974689,SRR1974723,SRR1974736,SRR1974739,SRR1974743,SRR1974744,SRR1974745,SRR1974750
adult50	Astrocytes	ENSG00000114446:IFT57:protein_coding	5	SRR1974688,SRR1974703,SRR1974722,SRR1974725,SRR1974751
adult50	Astrocytes	ENSG00000062650:WAPAL:protein_coding	4	SRR1974688,SRR1974692,SRR1974739,SRR1974754
adult50	Astrocytes	ENSG00000110696:C11orf58:protein_coding	13	SRR1974679,SRR1974682,SRR1974688,SRR1974722,SRR1974725,SRR1974726,SRR1974732,SRR1974736,SRR1974740,SRR1974741,SRR1974745,SRR1974750,SRR1974751
adult50	Astrocytes	ENSG00000167272:POP5:protein_coding	4	SRR1974692,SRR1974701,SRR1974715,SRR1974733
adult50	Astrocytes	ENSG00000125124:BBS2:protein_coding	24	SRR1974678,SRR1974679,SRR1974682,SRR1974693,SRR1974698,SRR1974699,SRR1974703,SRR1974715,SRR1974717,SRR1974721,SRR1974722,SRR1974723,SRR1974725,SRR1974727,SRR1974728,SRR1974732,SRR1974736,SRR1974737,SRR1974738,SRR1974741,SRR1974745,SRR1974750,SRR1974751,SRR1974753
adult50	Astrocytes	ENSG00000172500:FIBP:protein_coding	6	SRR1974701,SRR1974722,SRR1974726,SRR1974732,SRR1974736,SRR1974743
adult50	Astrocytes	ENSG00000143198:MGST3:protein_coding	9	SRR1974682,SRR1974698,SRR1974722,SRR1974734,SRR1974739,SRR1974741,SRR1974743,SRR1974745,SRR1974753
adult50	Astrocytes	ENSG00000272325:NUDT3:protein_coding	14	SRR1974678,SRR1974682,SRR1974688,SRR1974689,SRR1974715,SRR1974723,SRR1974733,SRR1974734,SRR1974738,SRR1974743,SRR1974744,SRR1974745,SRR1974750,SRR1974754
adult50	Astrocytes	ENSG00000172667:ZMAT3:protein_coding	6	SRR1974698,SRR1974723,SRR1974744,SRR1974745,SRR1974751,SRR1974754
adult50	Astrocytes	ENSG00000118564:FBXL5:protein_coding	10	SRR1974678,SRR1974682,SRR1974692,SRR1974701,SRR1974722,SRR1974726,SRR1974727,SRR1974731,SRR1974733,SRR1974738
adult50	Astrocytes	ENSG00000147533:GOLGA7:protein_coding	5	SRR1974693,SRR1974698,SRR1974715,SRR1974723,SRR1974739
adult50	Astrocytes	ENSG00000151366:NDUFC2:protein_coding	8	SRR1974678,SRR1974682,SRR1974723,SRR1974727,SRR1974739,SRR1974745,SRR1974750,SRR1974754
adult50	Astrocytes	ENSG00000109180:OCIAD1:protein_coding	14	SRR1974678,SRR1974682,SRR1974688,SRR1974689,SRR1974692,SRR1974693,SRR1974701,SRR1974720,SRR1974722,SRR1974725,SRR1974732,SRR1974741,SRR1974745,SRR1974753
adult50	Astrocytes	ENSG00000123106:CCDC91:protein_coding	4	SRR1974698,SRR1974733,SRR1974737,SRR1974745
adult50	Astrocytes	ENSG00000129518:EAPP:protein_coding	11	SRR1974701,SRR1974717,SRR1974723,SRR1974726,SRR1974727,SRR1974728,SRR1974731,SRR1974733,SRR1974736,SRR1974740,SRR1974745
adult50	Astrocytes	ENSG00000187145:MRPS21:protein_coding	18	SRR1974678,SRR1974679,SRR1974682,SRR1974688,SRR1974698,SRR1974703,SRR1974720,SRR1974722,SRR1974723,SRR1974726,SRR1974731,SRR1974737,SRR1974739,SRR1974744,SRR1974745,SRR1974750,SRR1974753,SRR1974754
adult50	Astrocytes	ENSG00000198513:ATL1:protein_coding	4	SRR1974689,SRR1974692,SRR1974698,SRR1974733
adult50	Astrocytes	ENSG00000104388:RAB2A:protein_coding	10	SRR1974682,SRR1974692,SRR1974703,SRR1974715,SRR1974725,SRR1974734,SRR1974736,SRR1974737,SRR1974745,SRR1974750
adult50	Astrocytes	ENSG00000144749:LRIG1:protein_coding	21	SRR1974678,SRR1974682,SRR1974688,SRR1974689,SRR1974701,SRR1974703,SRR1974717,SRR1974722,SRR1974723,SRR1974725,SRR1974726,SRR1974728,SRR1974736,SRR1974737,SRR1974739,SRR1974740,SRR1974743,SRR1974745,SRR1974750,SRR1974751,SRR1974754
adult50	Astrocytes	ENSG00000117592:PRDX6:protein_coding	19	SRR1974678,SRR1974679,SRR1974688,SRR1974693,SRR1974698,SRR1974701,SRR1974703,SRR1974715,SRR1974717,SRR1974721,SRR1974726,SRR1974731,SRR1974732,SRR1974736,SRR1974738,SRR1974741,SRR1974745,SRR1974751,SRR1974754
adult50	Astrocytes	ENSG00000023287:RB1CC1:protein_coding	7	SRR1974679,SRR1974692,SRR1974701,SRR1974723,SRR1974736,SRR1974738,SRR1974750
adult50	Astrocytes	ENSG00000114439:BBX:protein_coding	6	SRR1974682,SRR1974688,SRR1974725,SRR1974732,SRR1974741,SRR1974751
adult50	Astrocytes	ENSG00000103363:TCEB2:protein_coding	17	SRR1974678,SRR1974682,SRR1974689,SRR1974693,SRR1974698,SRR1974701,SRR1974703,SRR1974722,SRR1974723,SRR1974727,SRR1974731,SRR1974736,SRR1974737,SRR1974739,SRR1974743,SRR1974750,SRR1974751
adult50	Astrocytes	ENSG00000118200:CAMSAP2:protein_coding	4	SRR1974728,SRR1974732,SRR1974739,SRR1974741
adult50	Astrocytes	ENSG00000081026:MAGI3:protein_coding	6	SRR1974678,SRR1974682,SRR1974734,SRR1974739,SRR1974750,SRR1974751
adult50	Astrocytes	ENSG00000156587:UBE2L6:protein_coding	7	SRR1974682,SRR1974688,SRR1974692,SRR1974701,SRR1974736,SRR1974740,SRR1974741
adult50	Astrocytes	ENSG00000171476:HOPX:protein_coding	8	SRR1974678,SRR1974679,SRR1974715,SRR1974723,SRR1974745,SRR1974750,SRR1974751,SRR1974753
adult50	Astrocytes	ENSG00000100603:SNW1:protein_coding	4	SRR1974693,SRR1974715,SRR1974750,SRR1974751
adult50	Astrocytes	ENSG00000237447:CDC27P2:pseudogene	7	SRR1974678,SRR1974703,SRR1974717,SRR1974722,SRR1974726,SRR1974733,SRR1974751
adult50	Astrocytes	ENSG00000162909:CAPN2:protein_coding	22	SRR1974678,SRR1974679,SRR1974693,SRR1974699,SRR1974701,SRR1974703,SRR1974715,SRR1974717,SRR1974722,SRR1974723,SRR1974726,SRR1974728,SRR1974731,SRR1974732,SRR1974736,SRR1974739,SRR1974741,SRR1974743,SRR1974745,SRR1974750,SRR1974751,SRR1974753
adult50	Astrocytes	ENSG00000111269:CREBL2:protein_coding	4	SRR1974692,SRR1974693,SRR1974701,SRR1974750
adult50	Astrocytes	ENSG00000254556:AF131215.4:sense_intronic	4	SRR1974679,SRR1974703,SRR1974732,SRR1974740
adult50	Astrocytes	ENSG00000248795:RP11-173E2.1:pseudogene	4	SRR1974693,SRR1974723,SRR1974751,SRR1974754
adult50	Astrocytes	ENSG00000119707:RBM25:protein_coding	12	SRR1974679,SRR1974698,SRR1974699,SRR1974703,SRR1974717,SRR1974720,SRR1974722,SRR1974725,SRR1974743,SRR1974745,SRR1974751,SRR1974753
adult50	Astrocytes	ENSG00000137713:PPP2R1B:protein_coding	15	SRR1974678,SRR1974679,SRR1974688,SRR1974693,SRR1974701,SRR1974715,SRR1974717,SRR1974722,SRR1974726,SRR1974732,SRR1974734,SRR1974738,SRR1974741,SRR1974745,SRR1974751
adult50	Astrocytes	ENSG00000196233:LCOR:protein_coding	7	SRR1974678,SRR1974689,SRR1974692,SRR1974703,SRR1974715,SRR1974738,SRR1974740
adult50	Astrocytes	ENSG00000170899:GSTA4:protein_coding	6	SRR1974701,SRR1974703,SRR1974720,SRR1974725,SRR1974732,SRR1974740
adult50	Astrocytes	ENSG00000146085:MUT:protein_coding	8	SRR1974678,SRR1974679,SRR1974688,SRR1974723,SRR1974726,SRR1974733,SRR1974736,SRR1974745
adult50	Astrocytes	ENSG00000186566:GPATCH8:protein_coding	5	SRR1974692,SRR1974698,SRR1974733,SRR1974734,SRR1974741
adult50	Astrocytes	ENSG00000141664:ZCCHC2:protein_coding	5	SRR1974679,SRR1974720,SRR1974721,SRR1974733,SRR1974739
adult50	Astrocytes	ENSG00000009844:VTA1:protein_coding	8	SRR1974688,SRR1974715,SRR1974722,SRR1974732,SRR1974736,SRR1974737,SRR1974739,SRR1974751
adult50	Astrocytes	ENSG00000136147:PHF11:protein_coding	4	SRR1974698,SRR1974699,SRR1974733,SRR1974736
adult50	Astrocytes	ENSG00000148175:STOM:protein_coding	25	SRR1974678,SRR1974679,SRR1974682,SRR1974689,SRR1974692,SRR1974693,SRR1974701,SRR1974703,SRR1974715,SRR1974717,SRR1974721,SRR1974723,SRR1974726,SRR1974728,SRR1974732,SRR1974733,SRR1974736,SRR1974737,SRR1974739,SRR1974740,SRR1974743,SRR1974745,SRR1974750,SRR1974751,SRR1974753
adult50	Astrocytes	ENSG00000200218:RNU6-697P:snRNA	9	SRR1974692,SRR1974701,SRR1974703,SRR1974720,SRR1974728,SRR1974733,SRR1974737,SRR1974739,SRR1974740
adult50	Astrocytes	ENSG00000182013:PNMAL1:protein_coding	6	SRR1974701,SRR1974722,SRR1974725,SRR1974727,SRR1974728,SRR1974745
adult50	Astrocytes	ENSG00000140526:ABHD2:protein_coding	5	SRR1974698,SRR1974715,SRR1974720,SRR1974731,SRR1974736
adult50	Astrocytes	ENSG00000054690:PLEKHH1:protein_coding	4	SRR1974692,SRR1974728,SRR1974738,SRR1974744
adult50	Astrocytes	ENSG00000062716:VMP1:protein_coding	6	SRR1974678,SRR1974715,SRR1974733,SRR1974741,SRR1974750,SRR1974753
adult50	Astrocytes	ENSG00000151729:SLC25A4:protein_coding	6	SRR1974682,SRR1974693,SRR1974727,SRR1974728,SRR1974743,SRR1974745
adult50	Astrocytes	ENSG00000259865:RP11-488L18.10:lincRNA	10	SRR1974679,SRR1974682,SRR1974692,SRR1974693,SRR1974698,SRR1974732,SRR1974736,SRR1974740,SRR1974744,SRR1974751
adult50	Astrocytes	ENSG00000224183:SDHDP6:pseudogene	18	SRR1974678,SRR1974679,SRR1974682,SRR1974688,SRR1974689,SRR1974692,SRR1974701,SRR1974728,SRR1974731,SRR1974732,SRR1974733,SRR1974737,SRR1974739,SRR1974740,SRR1974743,SRR1974745,SRR1974750,SRR1974751
adult50	Astrocytes	ENSG00000135966:TGFBRAP1:protein_coding	4	SRR1974682,SRR1974739,SRR1974745,SRR1974754
adult50	Astrocytes	ENSG00000129521:EGLN3:protein_coding	12	SRR1974688,SRR1974689,SRR1974699,SRR1974715,SRR1974726,SRR1974731,SRR1974736,SRR1974737,SRR1974739,SRR1974743,SRR1974750,SRR1974751
adult50	Astrocytes	ENSG00000061918:GUCY1B3:protein_coding	4	SRR1974678,SRR1974682,SRR1974726,SRR1974733
adult50	Astrocytes	ENSG00000143183:TMCO1:protein_coding	6	SRR1974679,SRR1974715,SRR1974731,SRR1974732,SRR1974738,SRR1974740
adult50	Astrocytes	ENSG00000183291:SEP15:protein_coding	8	SRR1974678,SRR1974688,SRR1974722,SRR1974725,SRR1974731,SRR1974750,SRR1974751,SRR1974754
adult50	Astrocytes	ENSG00000151835:SACS:protein_coding	5	SRR1974682,SRR1974689,SRR1974701,SRR1974703,SRR1974732
adult50	Astrocytes	ENSG00000099250:NRP1:protein_coding	9	SRR1974679,SRR1974688,SRR1974698,SRR1974720,SRR1974722,SRR1974723,SRR1974726,SRR1974731,SRR1974744
adult50	Astrocytes	ENSG00000154723:ATP5J:protein_coding	16	SRR1974679,SRR1974682,SRR1974698,SRR1974703,SRR1974721,SRR1974722,SRR1974723,SRR1974727,SRR1974731,SRR1974734,SRR1974736,SRR1974737,SRR1974739,SRR1974741,SRR1974743,SRR1974744
adult50	Astrocytes	ENSG00000119471:HSDL2:protein_coding	6	SRR1974678,SRR1974698,SRR1974701,SRR1974715,SRR1974731,SRR1974740
adult50	Astrocytes	ENSG00000152700:SAR1B:protein_coding	12	SRR1974679,SRR1974688,SRR1974701,SRR1974715,SRR1974723,SRR1974726,SRR1974727,SRR1974731,SRR1974743,SRR1974744,SRR1974750,SRR1974751
adult50	Astrocytes	ENSG00000182606:TRAK1:protein_coding	4	SRR1974720,SRR1974731,SRR1974738,SRR1974739
adult50	Astrocytes	ENSG00000106245:BUD31:protein_coding	9	SRR1974682,SRR1974701,SRR1974717,SRR1974725,SRR1974732,SRR1974743,SRR1974744,SRR1974751,SRR1974753
adult50	Astrocytes	ENSG00000185070:FLRT2:protein_coding	5	SRR1974682,SRR1974692,SRR1974715,SRR1974739,SRR1974754
adult50	Astrocytes	ENSG00000126945:HNRNPH2:protein_coding	15	SRR1974678,SRR1974679,SRR1974688,SRR1974693,SRR1974701,SRR1974703,SRR1974722,SRR1974725,SRR1974726,SRR1974727,SRR1974732,SRR1974734,SRR1974736,SRR1974738,SRR1974753
adult50	Astrocytes	ENSG00000272368:RP4-605O3.4:processed_transcript	4	SRR1974722,SRR1974733,SRR1974736,SRR1974751
adult50	Astrocytes	ENSG00000255437:RP11-510I21.1:pseudogene	4	SRR1974688,SRR1974689,SRR1974693,SRR1974722
adult50	Astrocytes	ENSG00000159348:CYB5R1:protein_coding	6	SRR1974720,SRR1974721,SRR1974725,SRR1974732,SRR1974736,SRR1974754
adult50	Astrocytes	ENSG00000171311:EXOSC1:protein_coding	7	SRR1974678,SRR1974679,SRR1974723,SRR1974727,SRR1974739,SRR1974750,SRR1974753
adult50	Astrocytes	ENSG00000138413:IDH1:protein_coding	9	SRR1974682,SRR1974689,SRR1974692,SRR1974717,SRR1974736,SRR1974737,SRR1974739,SRR1974744,SRR1974753
adult50	Astrocytes	ENSG00000136631:VPS45:protein_coding	6	SRR1974688,SRR1974701,SRR1974703,SRR1974732,SRR1974736,SRR1974754
adult50	Astrocytes	ENSG00000131711:MAP1B:protein_coding	11	SRR1974701,SRR1974720,SRR1974722,SRR1974725,SRR1974727,SRR1974732,SRR1974734,SRR1974738,SRR1974739,SRR1974745,SRR1974754
adult50	Astrocytes	ENSG00000104671:DCTN6:protein_coding	9	SRR1974678,SRR1974682,SRR1974701,SRR1974715,SRR1974723,SRR1974733,SRR1974738,SRR1974740,SRR1974743
adult50	Astrocytes	ENSG00000119421:NDUFA8:protein_coding	7	SRR1974682,SRR1974698,SRR1974701,SRR1974726,SRR1974743,SRR1974745,SRR1974750
adult50	Astrocytes	ENSG00000138078:PREPL:protein_coding	10	SRR1974678,SRR1974682,SRR1974698,SRR1974717,SRR1974720,SRR1974721,SRR1974722,SRR1974732,SRR1974745,SRR1974751
adult50	Astrocytes	ENSG00000029725:RABEP1:protein_coding	4	SRR1974728,SRR1974733,SRR1974736,SRR1974751
adult50	Astrocytes	ENSG00000140319:SRP14:protein_coding	33	SRR1974678,SRR1974679,SRR1974682,SRR1974688,SRR1974689,SRR1974692,SRR1974698,SRR1974699,SRR1974701,SRR1974715,SRR1974717,SRR1974720,SRR1974722,SRR1974723,SRR1974726,SRR1974727,SRR1974728,SRR1974731,SRR1974732,SRR1974733,SRR1974734,SRR1974736,SRR1974737,SRR1974738,SRR1974740,SRR1974741,SRR1974743,SRR1974744,SRR1974745,SRR1974750,SRR1974751,SRR1974753,SRR1974754
adult50	Astrocytes	ENSG00000112308:C6orf62:protein_coding	32	SRR1974678,SRR1974679,SRR1974682,SRR1974688,SRR1974692,SRR1974693,SRR1974698,SRR1974699,SRR1974701,SRR1974703,SRR1974715,SRR1974720,SRR1974721,SRR1974722,SRR1974723,SRR1974725,SRR1974727,SRR1974728,SRR1974731,SRR1974732,SRR1974733,SRR1974736,SRR1974737,SRR1974739,SRR1974740,SRR1974741,SRR1974743,SRR1974744,SRR1974745,SRR1974750,SRR1974751,SRR1974754
adult50	Astrocytes	ENSG00000159228:CBR1:protein_coding	21	SRR1974678,SRR1974679,SRR1974688,SRR1974689,SRR1974693,SRR1974701,SRR1974715,SRR1974721,SRR1974722,SRR1974728,SRR1974731,SRR1974732,SRR1974734,SRR1974736,SRR1974743,SRR1974744,SRR1974745,SRR1974750,SRR1974751,SRR1974753,SRR1974754
adult50	Astrocytes	ENSG00000163659:TIPARP:protein_coding	10	SRR1974678,SRR1974693,SRR1974699,SRR1974715,SRR1974732,SRR1974733,SRR1974734,SRR1974743,SRR1974744,SRR1974751
adult50	Astrocytes	ENSG00000099251:HSD17B7P2:pseudogene	4	SRR1974701,SRR1974715,SRR1974717,SRR1974753
adult50	Astrocytes	ENSG00000164292:RHOBTB3:protein_coding	9	SRR1974678,SRR1974689,SRR1974693,SRR1974701,SRR1974720,SRR1974737,SRR1974739,SRR1974740,SRR1974751
adult50	Astrocytes	ENSG00000158296:SLC13A3:protein_coding	4	SRR1974692,SRR1974717,SRR1974734,SRR1974745
adult50	Astrocytes	ENSG00000009307:CSDE1:protein_coding	7	SRR1974701,SRR1974715,SRR1974733,SRR1974739,SRR1974741,SRR1974743,SRR1974744
adult50	Astrocytes	ENSG00000172379:ARNT2:protein_coding	7	SRR1974688,SRR1974701,SRR1974726,SRR1974732,SRR1974736,SRR1974751,SRR1974754
adult50	Astrocytes	ENSG00000106153:CHCHD2:protein_coding	22	SRR1974678,SRR1974682,SRR1974688,SRR1974692,SRR1974698,SRR1974701,SRR1974703,SRR1974715,SRR1974723,SRR1974725,SRR1974726,SRR1974727,SRR1974731,SRR1974732,SRR1974737,SRR1974739,SRR1974741,SRR1974744,SRR1974745,SRR1974750,SRR1974751,SRR1974753
adult50	Astrocytes	ENSG00000184205:TSPYL2:protein_coding	4	SRR1974679,SRR1974722,SRR1974723,SRR1974741
adult50	Astrocytes	ENSG00000170390:DCLK2:protein_coding	7	SRR1974682,SRR1974699,SRR1974739,SRR1974740,SRR1974743,SRR1974744,SRR1974751
adult50	Astrocytes	ENSG00000108055:SMC3:protein_coding	4	SRR1974682,SRR1974720,SRR1974725,SRR1974731
adult50	Astrocytes	ENSG00000168958:MFF:protein_coding	6	SRR1974678,SRR1974703,SRR1974728,SRR1974736,SRR1974743,SRR1974750
adult50	Astrocytes	ENSG00000151834:GABRA2:protein_coding	29	SRR1974678,SRR1974679,SRR1974682,SRR1974688,SRR1974689,SRR1974692,SRR1974698,SRR1974699,SRR1974701,SRR1974703,SRR1974715,SRR1974720,SRR1974723,SRR1974725,SRR1974728,SRR1974731,SRR1974732,SRR1974733,SRR1974736,SRR1974737,SRR1974738,SRR1974739,SRR1974740,SRR1974741,SRR1974745,SRR1974750,SRR1974751,SRR1974753,SRR1974754
adult50	Astrocytes	ENSG00000272812:RP5-855D21.3:sense_intronic	5	SRR1974682,SRR1974726,SRR1974736,SRR1974743,SRR1974754
adult50	Astrocytes	ENSG00000135336:ORC3:protein_coding	13	SRR1974678,SRR1974688,SRR1974698,SRR1974701,SRR1974720,SRR1974722,SRR1974723,SRR1974726,SRR1974731,SRR1974732,SRR1974739,SRR1974740,SRR1974754
adult50	Astrocytes	ENSG00000053770:AP5M1:protein_coding	5	SRR1974715,SRR1974723,SRR1974731,SRR1974732,SRR1974751
adult50	Astrocytes	ENSG00000107874:CUEDC2:protein_coding	4	SRR1974693,SRR1974732,SRR1974738,SRR1974751
adult50	Astrocytes	ENSG00000143995:MEIS1:protein_coding	5	SRR1974717,SRR1974731,SRR1974739,SRR1974745,SRR1974751
adult50	Astrocytes	ENSG00000127249:ATP13A4:protein_coding	17	SRR1974678,SRR1974679,SRR1974689,SRR1974693,SRR1974699,SRR1974701,SRR1974715,SRR1974728,SRR1974732,SRR1974733,SRR1974738,SRR1974739,SRR1974740,SRR1974741,SRR1974744,SRR1974745,SRR1974751
adult50	Astrocytes	ENSG00000133958:UNC79:protein_coding	4	SRR1974703,SRR1974725,SRR1974737,SRR1974751
adult50	Astrocytes	ENSG00000254428:RP11-110I1.11:antisense	4	SRR1974679,SRR1974701,SRR1974739,SRR1974743
adult50	Astrocytes	ENSG00000182149:IST1:protein_coding	4	SRR1974688,SRR1974689,SRR1974699,SRR1974733
adult50	Astrocytes	ENSG00000136160:EDNRB:protein_coding	34	SRR1974678,SRR1974679,SRR1974682,SRR1974688,SRR1974689,SRR1974692,SRR1974693,SRR1974698,SRR1974699,SRR1974701,SRR1974703,SRR1974715,SRR1974717,SRR1974720,SRR1974721,SRR1974722,SRR1974723,SRR1974725,SRR1974726,SRR1974728,SRR1974732,SRR1974733,SRR1974736,SRR1974737,SRR1974738,SRR1974739,SRR1974741,SRR1974743,SRR1974744,SRR1974745,SRR1974750,SRR1974751,SRR1974753,SRR1974754
adult50	Astrocytes	ENSG00000213442:RPL18AP3:pseudogene	11	SRR1974688,SRR1974689,SRR1974692,SRR1974693,SRR1974734,SRR1974741,SRR1974745,SRR1974750,SRR1974751,SRR1974753,SRR1974754
adult50	Astrocytes	ENSG00000157827:FMNL2:protein_coding	5	SRR1974688,SRR1974728,SRR1974739,SRR1974745,SRR1974751
adult50	Astrocytes	ENSG00000152457:DCLRE1C:protein_coding	5	SRR1974722,SRR1974732,SRR1974736,SRR1974750,SRR1974753
adult50	Astrocytes	ENSG00000011523:CEP68:protein_coding	5	SRR1974679,SRR1974693,SRR1974698,SRR1974703,SRR1974750
adult50	Astrocytes	ENSG00000139155:SLCO1C1:protein_coding	24	SRR1974682,SRR1974688,SRR1974689,SRR1974693,SRR1974698,SRR1974701,SRR1974715,SRR1974717,SRR1974723,SRR1974726,SRR1974728,SRR1974732,SRR1974733,SRR1974736,SRR1974738,SRR1974739,SRR1974740,SRR1974741,SRR1974743,SRR1974745,SRR1974750,SRR1974751,SRR1974753,SRR1974754
adult50	Astrocytes	ENSG00000141447:OSBPL1A:protein_coding	5	SRR1974682,SRR1974701,SRR1974715,SRR1974734,SRR1974741
adult50	Astrocytes	ENSG00000100348:TXN2:protein_coding	12	SRR1974678,SRR1974689,SRR1974693,SRR1974703,SRR1974715,SRR1974717,SRR1974722,SRR1974728,SRR1974732,SRR1974736,SRR1974745,SRR1974754
adult50	Astrocytes	ENSG00000137502:RAB30:protein_coding	4	SRR1974693,SRR1974701,SRR1974726,SRR1974739
adult50	Astrocytes	ENSG00000102580:DNAJC3:protein_coding	5	SRR1974678,SRR1974679,SRR1974726,SRR1974736,SRR1974751
adult50	Astrocytes	ENSG00000079246:XRCC5:protein_coding	16	SRR1974678,SRR1974688,SRR1974689,SRR1974701,SRR1974715,SRR1974717,SRR1974725,SRR1974726,SRR1974731,SRR1974736,SRR1974739,SRR1974740,SRR1974741,SRR1974743,SRR1974745,SRR1974753
adult50	Astrocytes	ENSG00000100442:FKBP3:protein_coding	4	SRR1974682,SRR1974744,SRR1974745,SRR1974751
adult50	Astrocytes	ENSG00000141232:TOB1:protein_coding	30	SRR1974678,SRR1974679,SRR1974682,SRR1974688,SRR1974689,SRR1974692,SRR1974693,SRR1974698,SRR1974699,SRR1974701,SRR1974703,SRR1974717,SRR1974720,SRR1974721,SRR1974722,SRR1974723,SRR1974728,SRR1974731,SRR1974732,SRR1974733,SRR1974736,SRR1974737,SRR1974738,SRR1974739,SRR1974741,SRR1974743,SRR1974745,SRR1974750,SRR1974751,SRR1974754
adult50	Astrocytes	ENSG00000119906:FAM178A:protein_coding	5	SRR1974682,SRR1974703,SRR1974720,SRR1974732,SRR1974736
adult50	Neurons	ENSG00000111845:PAK1IP1:protein_coding	7	SRR1974684,SRR1974686,SRR1974704,SRR1974711,SRR1974713,SRR1974718,SRR1974730
adult50	Neurons	ENSG00000138279:ANXA7:protein_coding	11	SRR1974684,SRR1974686,SRR1974697,SRR1974704,SRR1974705,SRR1974706,SRR1974709,SRR1974712,SRR1974713,SRR1974730,SRR1974735
adult50	Neurons	ENSG00000166532:RIMKLB:protein_coding	8	SRR1974681,SRR1974697,SRR1974704,SRR1974709,SRR1974711,SRR1974714,SRR1974730,SRR1974752
adult50	Neurons	ENSG00000103121:CMC2:protein_coding	9	SRR1974681,SRR1974686,SRR1974704,SRR1974705,SRR1974706,SRR1974709,SRR1974713,SRR1974724,SRR1974730
adult50	Neurons	ENSG00000112695:COX7A2:protein_coding	15	SRR1974681,SRR1974684,SRR1974686,SRR1974697,SRR1974704,SRR1974705,SRR1974706,SRR1974709,SRR1974712,SRR1974713,SRR1974718,SRR1974724,SRR1974730,SRR1974735,SRR1974752
adult50	Neurons	ENSG00000163399:ATP1A1:protein_coding	7	SRR1974686,SRR1974704,SRR1974706,SRR1974712,SRR1974713,SRR1974714,SRR1974752
adult50	Neurons	ENSG00000182670:TTC3:protein_coding	15	SRR1974681,SRR1974684,SRR1974686,SRR1974697,SRR1974704,SRR1974706,SRR1974707,SRR1974709,SRR1974710,SRR1974711,SRR1974718,SRR1974724,SRR1974730,SRR1974735,SRR1974752
adult50	Neurons	ENSG00000182022:CHST15:protein_coding	5	SRR1974684,SRR1974686,SRR1974706,SRR1974730,SRR1974735
adult50	Neurons	ENSG00000152234:ATP5A1:protein_coding	16	SRR1974681,SRR1974684,SRR1974686,SRR1974697,SRR1974704,SRR1974705,SRR1974706,SRR1974709,SRR1974711,SRR1974712,SRR1974713,SRR1974718,SRR1974724,SRR1974730,SRR1974735,SRR1974752
adult50	Neurons	ENSG00000198625:MDM4:protein_coding	4	SRR1974684,SRR1974686,SRR1974730,SRR1974735
adult50	Neurons	ENSG00000111711:GOLT1B:protein_coding	7	SRR1974681,SRR1974684,SRR1974686,SRR1974705,SRR1974718,SRR1974724,SRR1974752
adult50	Neurons	ENSG00000078295:ADCY2:protein_coding	4	SRR1974697,SRR1974718,SRR1974724,SRR1974730
adult50	Neurons	ENSG00000198301:SDAD1:protein_coding	4	SRR1974697,SRR1974704,SRR1974705,SRR1974707
adult50	Neurons	ENSG00000168288:MMADHC:protein_coding	10	SRR1974681,SRR1974686,SRR1974704,SRR1974705,SRR1974706,SRR1974712,SRR1974713,SRR1974718,SRR1974735,SRR1974752
adult50	Neurons	ENSG00000149925:ALDOA:protein_coding	15	SRR1974681,SRR1974684,SRR1974686,SRR1974704,SRR1974705,SRR1974706,SRR1974709,SRR1974711,SRR1974712,SRR1974713,SRR1974718,SRR1974724,SRR1974730,SRR1974735,SRR1974752
adult50	Neurons	ENSG00000006377:DLX6:protein_coding	4	SRR1974686,SRR1974705,SRR1974709,SRR1974730
adult50	Neurons	ENSG00000115484:CCT4:protein_coding	7	SRR1974681,SRR1974684,SRR1974686,SRR1974704,SRR1974712,SRR1974713,SRR1974752
adult50	Neurons	ENSG00000174469:CNTNAP2:protein_coding	11	SRR1974681,SRR1974684,SRR1974686,SRR1974704,SRR1974705,SRR1974706,SRR1974707,SRR1974709,SRR1974712,SRR1974724,SRR1974752
adult50	Neurons	ENSG00000143106:PSMA5:protein_coding	10	SRR1974684,SRR1974686,SRR1974705,SRR1974706,SRR1974707,SRR1974709,SRR1974711,SRR1974712,SRR1974713,SRR1974724
adult50	Neurons	ENSG00000142875:PRKACB:protein_coding	11	SRR1974681,SRR1974684,SRR1974686,SRR1974704,SRR1974705,SRR1974706,SRR1974707,SRR1974709,SRR1974712,SRR1974713,SRR1974735
adult50	Neurons	ENSG00000132388:UBE2G1:protein_coding	8	SRR1974686,SRR1974704,SRR1974706,SRR1974707,SRR1974711,SRR1974718,SRR1974724,SRR1974730
adult50	Neurons	ENSG00000040731:CDH10:protein_coding	8	SRR1974684,SRR1974704,SRR1974705,SRR1974709,SRR1974713,SRR1974718,SRR1974724,SRR1974752
adult50	Neurons	ENSG00000143344:RGL1:protein_coding	4	SRR1974681,SRR1974704,SRR1974705,SRR1974735
adult50	Neurons	ENSG00000114416:FXR1:protein_coding	4	SRR1974686,SRR1974706,SRR1974712,SRR1974714
adult50	Neurons	ENSG00000075142:SRI:protein_coding	4	SRR1974705,SRR1974706,SRR1974713,SRR1974735
adult50	Neurons	ENSG00000101745:ANKRD12:protein_coding	8	SRR1974684,SRR1974686,SRR1974705,SRR1974706,SRR1974709,SRR1974711,SRR1974712,SRR1974724
adult50	Neurons	ENSG00000140740:UQCRC2:protein_coding	9	SRR1974681,SRR1974686,SRR1974704,SRR1974705,SRR1974706,SRR1974709,SRR1974712,SRR1974724,SRR1974735
adult50	Neurons	ENSG00000080947:CROCCP3:pseudogene	4	SRR1974704,SRR1974705,SRR1974712,SRR1974714
adult50	Neurons	ENSG00000110958:PTGES3:protein_coding	12	SRR1974681,SRR1974686,SRR1974697,SRR1974704,SRR1974709,SRR1974711,SRR1974712,SRR1974713,SRR1974714,SRR1974718,SRR1974730,SRR1974735
adult50	Neurons	ENSG00000109670:FBXW7:protein_coding	12	SRR1974681,SRR1974686,SRR1974697,SRR1974704,SRR1974706,SRR1974707,SRR1974709,SRR1974711,SRR1974713,SRR1974714,SRR1974718,SRR1974735
adult50	Neurons	ENSG00000133169:BEX1:protein_coding	18	SRR1974681,SRR1974684,SRR1974686,SRR1974697,SRR1974704,SRR1974705,SRR1974706,SRR1974707,SRR1974709,SRR1974710,SRR1974712,SRR1974713,SRR1974714,SRR1974718,SRR1974724,SRR1974730,SRR1974735,SRR1974752
adult50	Neurons	ENSG00000146469:VIP:protein_coding	8	SRR1974681,SRR1974684,SRR1974686,SRR1974705,SRR1974706,SRR1974709,SRR1974718,SRR1974752
adult50	Neurons	ENSG00000138814:PPP3CA:protein_coding	17	SRR1974681,SRR1974684,SRR1974686,SRR1974704,SRR1974705,SRR1974706,SRR1974707,SRR1974709,SRR1974710,SRR1974712,SRR1974713,SRR1974714,SRR1974718,SRR1974724,SRR1974730,SRR1974735,SRR1974752
adult50	Neurons	ENSG00000173674:EIF1AX:protein_coding	11	SRR1974681,SRR1974684,SRR1974686,SRR1974704,SRR1974709,SRR1974711,SRR1974712,SRR1974713,SRR1974724,SRR1974730,SRR1974752
adult50	Neurons	ENSG00000009780:FAM76A:protein_coding	10	SRR1974684,SRR1974686,SRR1974697,SRR1974704,SRR1974705,SRR1974706,SRR1974709,SRR1974718,SRR1974724,SRR1974730
adult50	Neurons	ENSG00000102054:RBBP7:protein_coding	6	SRR1974681,SRR1974686,SRR1974704,SRR1974718,SRR1974724,SRR1974730
adult50	Neurons	ENSG00000143776:CDC42BPA:protein_coding	7	SRR1974684,SRR1974704,SRR1974705,SRR1974706,SRR1974709,SRR1974724,SRR1974752
adult50	Neurons	ENSG00000110888:CAPRIN2:protein_coding	4	SRR1974697,SRR1974704,SRR1974712,SRR1974724
adult50	Neurons	ENSG00000132326:PER2:protein_coding	10	SRR1974684,SRR1974697,SRR1974704,SRR1974709,SRR1974710,SRR1974712,SRR1974713,SRR1974724,SRR1974730,SRR1974735
adult50	Neurons	ENSG00000104412:EMC2:protein_coding	5	SRR1974704,SRR1974707,SRR1974711,SRR1974724,SRR1974752
adult50	Neurons	ENSG00000120805:ARL1:protein_coding	5	SRR1974684,SRR1974686,SRR1974704,SRR1974706,SRR1974712
adult50	Neurons	ENSG00000104765:BNIP3L:protein_coding	12	SRR1974681,SRR1974684,SRR1974686,SRR1974704,SRR1974706,SRR1974709,SRR1974710,SRR1974712,SRR1974713,SRR1974724,SRR1974735,SRR1974752
adult50	Neurons	ENSG00000145495:MARCH6:protein_coding	18	SRR1974681,SRR1974684,SRR1974686,SRR1974697,SRR1974704,SRR1974705,SRR1974706,SRR1974707,SRR1974709,SRR1974710,SRR1974712,SRR1974713,SRR1974714,SRR1974718,SRR1974724,SRR1974730,SRR1974735,SRR1974752
adult50	Neurons	ENSG00000119801:YPEL5:protein_coding	14	SRR1974681,SRR1974684,SRR1974697,SRR1974704,SRR1974709,SRR1974711,SRR1974712,SRR1974713,SRR1974714,SRR1974718,SRR1974724,SRR1974730,SRR1974735,SRR1974752
adult50	Neurons	ENSG00000187957:DNER:protein_coding	7	SRR1974681,SRR1974686,SRR1974706,SRR1974712,SRR1974718,SRR1974724,SRR1974752
adult50	Neurons	ENSG00000184831:APOO:protein_coding	12	SRR1974681,SRR1974686,SRR1974697,SRR1974704,SRR1974705,SRR1974706,SRR1974709,SRR1974712,SRR1974718,SRR1974724,SRR1974735,SRR1974752
adult50	Neurons	ENSG00000188529:SRSF10:protein_coding	5	SRR1974686,SRR1974706,SRR1974730,SRR1974735,SRR1974752
adult50	Neurons	ENSG00000144136:SLC20A1:protein_coding	5	SRR1974686,SRR1974714,SRR1974724,SRR1974735,SRR1974752
adult50	Neurons	ENSG00000110436:SLC1A2:protein_coding	9	SRR1974686,SRR1974697,SRR1974705,SRR1974706,SRR1974711,SRR1974713,SRR1974724,SRR1974730,SRR1974735
adult50	Neurons	ENSG00000141367:CLTC:protein_coding	9	SRR1974697,SRR1974704,SRR1974706,SRR1974711,SRR1974713,SRR1974714,SRR1974724,SRR1974735,SRR1974752
adult50	Neurons	ENSG00000213593:TMX2:protein_coding	6	SRR1974681,SRR1974684,SRR1974697,SRR1974704,SRR1974706,SRR1974724
adult50	Neurons	ENSG00000117632:STMN1:protein_coding	19	SRR1974681,SRR1974684,SRR1974686,SRR1974697,SRR1974704,SRR1974705,SRR1974706,SRR1974707,SRR1974709,SRR1974710,SRR1974711,SRR1974712,SRR1974713,SRR1974714,SRR1974718,SRR1974724,SRR1974730,SRR1974735,SRR1974752
adult50	Neurons	ENSG00000114850:SSR3:protein_coding	4	SRR1974681,SRR1974684,SRR1974706,SRR1974718
adult50	Neurons	ENSG00000144642:RBMS3:protein_coding	6	SRR1974686,SRR1974706,SRR1974709,SRR1974711,SRR1974724,SRR1974752
adult50	Neurons	ENSG00000083845:RPS5:protein_coding	9	SRR1974686,SRR1974704,SRR1974705,SRR1974706,SRR1974709,SRR1974712,SRR1974714,SRR1974718,SRR1974735
adult50	Neurons	ENSG00000078237:C12orf5:protein_coding	4	SRR1974684,SRR1974686,SRR1974704,SRR1974718
adult50	Neurons	ENSG00000165525:NEMF:protein_coding	11	SRR1974697,SRR1974704,SRR1974705,SRR1974706,SRR1974707,SRR1974712,SRR1974713,SRR1974718,SRR1974724,SRR1974735,SRR1974752
adult50	Neurons	ENSG00000197694:SPTAN1:protein_coding	7	SRR1974684,SRR1974686,SRR1974697,SRR1974705,SRR1974706,SRR1974724,SRR1974735
adult50	Neurons	ENSG00000224411:RP11-1033A18.1:pseudogene	19	SRR1974681,SRR1974684,SRR1974686,SRR1974697,SRR1974704,SRR1974705,SRR1974706,SRR1974707,SRR1974709,SRR1974710,SRR1974711,SRR1974712,SRR1974713,SRR1974714,SRR1974718,SRR1974724,SRR1974730,SRR1974735,SRR1974752
adult50	Neurons	ENSG00000130066:SAT1:protein_coding	9	SRR1974681,SRR1974686,SRR1974697,SRR1974704,SRR1974712,SRR1974713,SRR1974714,SRR1974735,SRR1974752
adult50	Neurons	ENSG00000196628:TCF4:protein_coding	15	SRR1974681,SRR1974684,SRR1974686,SRR1974697,SRR1974705,SRR1974706,SRR1974707,SRR1974709,SRR1974712,SRR1974713,SRR1974718,SRR1974724,SRR1974730,SRR1974735,SRR1974752
adult50	Neurons	ENSG00000102226:USP11:protein_coding	13	SRR1974681,SRR1974684,SRR1974686,SRR1974697,SRR1974704,SRR1974705,SRR1974706,SRR1974707,SRR1974709,SRR1974712,SRR1974713,SRR1974724,SRR1974735
adult50	Neurons	ENSG00000113369:ARRDC3:protein_coding	14	SRR1974681,SRR1974684,SRR1974686,SRR1974697,SRR1974704,SRR1974705,SRR1974706,SRR1974709,SRR1974712,SRR1974713,SRR1974714,SRR1974718,SRR1974730,SRR1974735
adult50	Neurons	ENSG00000120158:RCL1:protein_coding	4	SRR1974684,SRR1974697,SRR1974713,SRR1974735
adult50	Neurons	ENSG00000197959:DNM3:protein_coding	5	SRR1974681,SRR1974684,SRR1974686,SRR1974724,SRR1974730
adult50	Neurons	ENSG00000149212:SESN3:protein_coding	4	SRR1974686,SRR1974704,SRR1974730,SRR1974735
adult50	Neurons	ENSG00000086300:SNX10:protein_coding	15	SRR1974681,SRR1974684,SRR1974686,SRR1974704,SRR1974705,SRR1974706,SRR1974707,SRR1974709,SRR1974712,SRR1974713,SRR1974718,SRR1974724,SRR1974730,SRR1974735,SRR1974752
adult50	Neurons	ENSG00000154310:TNIK:protein_coding	8	SRR1974681,SRR1974686,SRR1974697,SRR1974706,SRR1974712,SRR1974718,SRR1974724,SRR1974730
adult50	Neurons	ENSG00000149100:EIF3M:protein_coding	9	SRR1974681,SRR1974684,SRR1974686,SRR1974697,SRR1974705,SRR1974706,SRR1974709,SRR1974730,SRR1974735
adult50	Neurons	ENSG00000118418:HMGN3:protein_coding	16	SRR1974681,SRR1974684,SRR1974686,SRR1974697,SRR1974704,SRR1974705,SRR1974706,SRR1974707,SRR1974710,SRR1974712,SRR1974713,SRR1974718,SRR1974724,SRR1974730,SRR1974735,SRR1974752
adult50	Neurons	ENSG00000029363:BCLAF1:protein_coding	12	SRR1974681,SRR1974684,SRR1974686,SRR1974697,SRR1974704,SRR1974705,SRR1974706,SRR1974709,SRR1974712,SRR1974724,SRR1974735,SRR1974752
adult50	Neurons	ENSG00000078618:NRD1:protein_coding	4	SRR1974709,SRR1974712,SRR1974713,SRR1974724
adult50	Neurons	ENSG00000169862:CTNND2:protein_coding	5	SRR1974681,SRR1974686,SRR1974713,SRR1974718,SRR1974730
adult50	Neurons	ENSG00000159445:THEM4:protein_coding	4	SRR1974684,SRR1974705,SRR1974710,SRR1974714
adult50	Neurons	ENSG00000122299:ZC3H7A:protein_coding	4	SRR1974681,SRR1974697,SRR1974705,SRR1974730
adult50	Neurons	ENSG00000128266:GNAZ:protein_coding	4	SRR1974686,SRR1974704,SRR1974706,SRR1974724
adult50	Neurons	ENSG00000255302:EID1:protein_coding	14	SRR1974681,SRR1974684,SRR1974686,SRR1974704,SRR1974705,SRR1974706,SRR1974709,SRR1974710,SRR1974712,SRR1974713,SRR1974724,SRR1974730,SRR1974735,SRR1974752
adult50	Neurons	ENSG00000234882:EIF3EP1:pseudogene	6	SRR1974681,SRR1974684,SRR1974705,SRR1974706,SRR1974714,SRR1974724
adult50	Neurons	ENSG00000154654:NCAM2:protein_coding	9	SRR1974686,SRR1974706,SRR1974709,SRR1974711,SRR1974713,SRR1974724,SRR1974730,SRR1974735,SRR1974752
adult50	Neurons	ENSG00000173812:EIF1:protein_coding	15	SRR1974681,SRR1974684,SRR1974686,SRR1974704,SRR1974705,SRR1974706,SRR1974709,SRR1974712,SRR1974713,SRR1974714,SRR1974718,SRR1974724,SRR1974730,SRR1974735,SRR1974752
adult50	Neurons	ENSG00000224550:RP11-270C12.3:pseudogene	9	SRR1974684,SRR1974686,SRR1974705,SRR1974707,SRR1974710,SRR1974714,SRR1974718,SRR1974724,SRR1974730
adult50	Neurons	ENSG00000198034:RPS4X:protein_coding	8	SRR1974684,SRR1974686,SRR1974704,SRR1974712,SRR1974713,SRR1974718,SRR1974730,SRR1974735
adult50	Neurons	ENSG00000154556:SORBS2:protein_coding	5	SRR1974704,SRR1974707,SRR1974713,SRR1974730,SRR1974735
adult50	Neurons	ENSG00000166913:YWHAB:protein_coding	11	SRR1974684,SRR1974686,SRR1974704,SRR1974705,SRR1974706,SRR1974707,SRR1974710,SRR1974712,SRR1974713,SRR1974724,SRR1974735
adult50	Neurons	ENSG00000090615:GOLGA3:protein_coding	4	SRR1974686,SRR1974705,SRR1974706,SRR1974709
adult50	Neurons	ENSG00000171867:PRNP:protein_coding	14	SRR1974681,SRR1974684,SRR1974686,SRR1974697,SRR1974704,SRR1974705,SRR1974706,SRR1974709,SRR1974712,SRR1974713,SRR1974714,SRR1974724,SRR1974735,SRR1974752
adult50	Neurons	ENSG00000259453:RP11-815J21.1:sense_intronic	4	SRR1974704,SRR1974714,SRR1974724,SRR1974735
adult50	Neurons	ENSG00000189043:NDUFA4:protein_coding	16	SRR1974681,SRR1974684,SRR1974686,SRR1974704,SRR1974705,SRR1974706,SRR1974707,SRR1974709,SRR1974710,SRR1974712,SRR1974713,SRR1974718,SRR1974724,SRR1974730,SRR1974735,SRR1974752
adult50	Neurons	ENSG00000083720:OXCT1:protein_coding	10	SRR1974681,SRR1974686,SRR1974697,SRR1974704,SRR1974706,SRR1974711,SRR1974712,SRR1974713,SRR1974724,SRR1974735
adult50	Neurons	ENSG00000139684:ESD:protein_coding	4	SRR1974686,SRR1974705,SRR1974709,SRR1974718
adult50	Neurons	ENSG00000150347:ARID5B:protein_coding	8	SRR1974681,SRR1974684,SRR1974686,SRR1974704,SRR1974706,SRR1974712,SRR1974735,SRR1974752
adult50	Neurons	ENSG00000171490:RSL1D1:protein_coding	4	SRR1974686,SRR1974704,SRR1974706,SRR1974735
adult50	Neurons	ENSG00000270986:RP11-123C21.2:pseudogene	9	SRR1974704,SRR1974707,SRR1974711,SRR1974713,SRR1974714,SRR1974718,SRR1974724,SRR1974730,SRR1974735
adult50	Neurons	ENSG00000132485:ZRANB2:protein_coding	13	SRR1974681,SRR1974697,SRR1974704,SRR1974706,SRR1974707,SRR1974710,SRR1974711,SRR1974712,SRR1974714,SRR1974718,SRR1974724,SRR1974730,SRR1974735
adult50	Neurons	ENSG00000255633:MTRNR2L9:protein_coding	7	SRR1974697,SRR1974707,SRR1974709,SRR1974712,SRR1974730,SRR1974735,SRR1974752
adult50	Neurons	ENSG00000257151:PWAR6:lincRNA	16	SRR1974681,SRR1974684,SRR1974686,SRR1974697,SRR1974704,SRR1974705,SRR1974706,SRR1974707,SRR1974710,SRR1974711,SRR1974712,SRR1974713,SRR1974714,SRR1974724,SRR1974730,SRR1974735
adult50	Neurons	ENSG00000234287:RP11-761N21.2:pseudogene	14	SRR1974681,SRR1974684,SRR1974686,SRR1974704,SRR1974705,SRR1974706,SRR1974707,SRR1974709,SRR1974712,SRR1974713,SRR1974724,SRR1974730,SRR1974735,SRR1974752
adult50	Neurons	ENSG00000125430:HS3ST3B1:protein_coding	4	SRR1974684,SRR1974686,SRR1974706,SRR1974718
adult50	Neurons	ENSG00000124766:SOX4:protein_coding	8	SRR1974681,SRR1974686,SRR1974704,SRR1974705,SRR1974710,SRR1974712,SRR1974735,SRR1974752
adult50	Neurons	ENSG00000115504:EHBP1:protein_coding	4	SRR1974681,SRR1974686,SRR1974713,SRR1974724
adult50	Neurons	ENSG00000149357:LAMTOR1:protein_coding	7	SRR1974681,SRR1974706,SRR1974709,SRR1974712,SRR1974713,SRR1974735,SRR1974752
adult50	Neurons	ENSG00000117155:SSX2IP:protein_coding	4	SRR1974686,SRR1974713,SRR1974714,SRR1974724
adult50	Neurons	ENSG00000198961:PJA2:protein_coding	10	SRR1974684,SRR1974686,SRR1974704,SRR1974705,SRR1974706,SRR1974709,SRR1974712,SRR1974713,SRR1974724,SRR1974735
adult50	Neurons	ENSG00000154518:ATP5G3:protein_coding	12	SRR1974684,SRR1974686,SRR1974697,SRR1974704,SRR1974706,SRR1974711,SRR1974712,SRR1974713,SRR1974718,SRR1974724,SRR1974730,SRR1974735
adult50	Neurons	ENSG00000100519:PSMC6:protein_coding	4	SRR1974704,SRR1974706,SRR1974718,SRR1974724
adult50	Neurons	ENSG00000173163:COMMD1:protein_coding	7	SRR1974686,SRR1974705,SRR1974706,SRR1974711,SRR1974718,SRR1974724,SRR1974730
adult50	Neurons	ENSG00000148700:ADD3:protein_coding	4	SRR1974681,SRR1974706,SRR1974724,SRR1974735
adult50	Neurons	ENSG00000105568:PPP2R1A:protein_coding	7	SRR1974681,SRR1974684,SRR1974706,SRR1974709,SRR1974712,SRR1974718,SRR1974724
adult50	Neurons	ENSG00000147862:NFIB:protein_coding	12	SRR1974681,SRR1974684,SRR1974686,SRR1974697,SRR1974704,SRR1974706,SRR1974709,SRR1974713,SRR1974718,SRR1974724,SRR1974735,SRR1974752
adult50	Neurons	ENSG00000088832:FKBP1A:protein_coding	7	SRR1974684,SRR1974686,SRR1974704,SRR1974706,SRR1974709,SRR1974713,SRR1974735
adult50	Neurons	ENSG00000117519:CNN3:protein_coding	8	SRR1974681,SRR1974686,SRR1974705,SRR1974706,SRR1974712,SRR1974724,SRR1974730,SRR1974735
adult50	Neurons	ENSG00000173258:ZNF483:protein_coding	5	SRR1974705,SRR1974706,SRR1974709,SRR1974713,SRR1974735
adult50	Neurons	ENSG00000011566:MAP4K3:protein_coding	4	SRR1974684,SRR1974686,SRR1974710,SRR1974724
adult50	Neurons	ENSG00000205583:STAG3L1:pseudogene	5	SRR1974681,SRR1974704,SRR1974711,SRR1974724,SRR1974730
adult50	Neurons	ENSG00000169554:ZEB2:protein_coding	10	SRR1974681,SRR1974684,SRR1974686,SRR1974704,SRR1974705,SRR1974706,SRR1974709,SRR1974714,SRR1974718,SRR1974724
adult50	Neurons	ENSG00000136758:YME1L1:protein_coding	4	SRR1974704,SRR1974706,SRR1974709,SRR1974724
adult50	Neurons	ENSG00000124193:SRSF6:protein_coding	17	SRR1974681,SRR1974684,SRR1974686,SRR1974697,SRR1974704,SRR1974706,SRR1974707,SRR1974709,SRR1974710,SRR1974712,SRR1974713,SRR1974714,SRR1974718,SRR1974724,SRR1974730,SRR1974735,SRR1974752
adult50	Neurons	ENSG00000165443:PHYHIPL:protein_coding	14	SRR1974681,SRR1974684,SRR1974686,SRR1974697,SRR1974704,SRR1974706,SRR1974709,SRR1974710,SRR1974712,SRR1974713,SRR1974724,SRR1974730,SRR1974735,SRR1974752
adult50	Neurons	ENSG00000164830:OXR1:protein_coding	17	SRR1974681,SRR1974684,SRR1974686,SRR1974697,SRR1974704,SRR1974705,SRR1974706,SRR1974707,SRR1974709,SRR1974712,SRR1974713,SRR1974714,SRR1974718,SRR1974724,SRR1974730,SRR1974735,SRR1974752
adult50	Neurons	ENSG00000086065:CHMP5:protein_coding	11	SRR1974684,SRR1974686,SRR1974704,SRR1974705,SRR1974709,SRR1974712,SRR1974713,SRR1974714,SRR1974724,SRR1974735,SRR1974752
adult50	Neurons	ENSG00000079215:SLC1A3:protein_coding	5	SRR1974697,SRR1974705,SRR1974706,SRR1974724,SRR1974735
adult50	Neurons	ENSG00000099246:RAB18:protein_coding	7	SRR1974704,SRR1974709,SRR1974710,SRR1974712,SRR1974713,SRR1974718,SRR1974735
adult50	Neurons	ENSG00000115738:ID2:protein_coding	10	SRR1974681,SRR1974697,SRR1974704,SRR1974705,SRR1974706,SRR1974707,SRR1974712,SRR1974713,SRR1974714,SRR1974735
adult50	Neurons	ENSG00000070669:ASNS:protein_coding	12	SRR1974681,SRR1974684,SRR1974686,SRR1974704,SRR1974707,SRR1974709,SRR1974711,SRR1974713,SRR1974718,SRR1974724,SRR1974730,SRR1974752
adult50	Neurons	ENSG00000168137:SETD5:protein_coding	5	SRR1974697,SRR1974704,SRR1974711,SRR1974714,SRR1974730
adult50	Neurons	ENSG00000101126:ADNP:protein_coding	10	SRR1974681,SRR1974686,SRR1974704,SRR1974705,SRR1974706,SRR1974709,SRR1974711,SRR1974712,SRR1974713,SRR1974735
adult50	Neurons	ENSG00000111196:MAGOHB:protein_coding	4	SRR1974704,SRR1974706,SRR1974718,SRR1974735
adult50	Neurons	ENSG00000138696:BMPR1B:protein_coding	4	SRR1974697,SRR1974706,SRR1974724,SRR1974735
adult50	Neurons	ENSG00000143977:SNRPG:protein_coding	8	SRR1974684,SRR1974686,SRR1974704,SRR1974706,SRR1974712,SRR1974713,SRR1974718,SRR1974735
adult50	Neurons	ENSG00000124767:GLO1:protein_coding	7	SRR1974681,SRR1974684,SRR1974686,SRR1974704,SRR1974706,SRR1974712,SRR1974713
adult50	Neurons	ENSG00000119396:RAB14:protein_coding	7	SRR1974681,SRR1974706,SRR1974712,SRR1974713,SRR1974724,SRR1974735,SRR1974752
adult50	Neurons	ENSG00000106554:CHCHD3:protein_coding	4	SRR1974681,SRR1974684,SRR1974713,SRR1974735
adult50	Neurons	ENSG00000227939:RPL3P2:pseudogene	13	SRR1974681,SRR1974684,SRR1974686,SRR1974704,SRR1974705,SRR1974706,SRR1974709,SRR1974710,SRR1974712,SRR1974713,SRR1974724,SRR1974735,SRR1974752
adult50	Neurons	ENSG00000132669:RIN2:protein_coding	5	SRR1974684,SRR1974705,SRR1974706,SRR1974709,SRR1974724
adult50	Neurons	ENSG00000167815:PRDX2:protein_coding	15	SRR1974681,SRR1974684,SRR1974686,SRR1974704,SRR1974705,SRR1974706,SRR1974709,SRR1974711,SRR1974712,SRR1974713,SRR1974718,SRR1974724,SRR1974730,SRR1974735,SRR1974752
adult50	Neurons	ENSG00000156735:BAG4:protein_coding	13	SRR1974681,SRR1974684,SRR1974686,SRR1974704,SRR1974705,SRR1974706,SRR1974709,SRR1974711,SRR1974712,SRR1974713,SRR1974724,SRR1974735,SRR1974752
adult50	Neurons	ENSG00000227051:C14orf132:protein_coding	4	SRR1974681,SRR1974705,SRR1974713,SRR1974735
adult50	Neurons	ENSG00000087191:PSMC5:protein_coding	9	SRR1974681,SRR1974684,SRR1974686,SRR1974704,SRR1974706,SRR1974724,SRR1974730,SRR1974735,SRR1974752
adult50	Neurons	ENSG00000150456:N6AMT2:protein_coding	4	SRR1974697,SRR1974704,SRR1974709,SRR1974718
adult50	Neurons	ENSG00000228589:SPCS2P4:pseudogene	7	SRR1974704,SRR1974705,SRR1974711,SRR1974714,SRR1974724,SRR1974730,SRR1974735
adult50	Neurons	ENSG00000260539:RP11-252A24.7:lincRNA	14	SRR1974681,SRR1974684,SRR1974686,SRR1974697,SRR1974704,SRR1974705,SRR1974706,SRR1974707,SRR1974709,SRR1974712,SRR1974713,SRR1974724,SRR1974730,SRR1974735
adult50	Neurons	ENSG00000168309:FAM107A:protein_coding	4	SRR1974681,SRR1974686,SRR1974718,SRR1974752
adult50	Neurons	ENSG00000112081:SRSF3:protein_coding	16	SRR1974681,SRR1974686,SRR1974697,SRR1974704,SRR1974705,SRR1974706,SRR1974709,SRR1974710,SRR1974711,SRR1974712,SRR1974713,SRR1974714,SRR1974718,SRR1974724,SRR1974730,SRR1974735
adult50	Neurons	ENSG00000155974:GRIP1:protein_coding	4	SRR1974681,SRR1974697,SRR1974706,SRR1974711
adult50	Neurons	ENSG00000248923:MTND5P11:pseudogene	18	SRR1974681,SRR1974686,SRR1974697,SRR1974704,SRR1974705,SRR1974706,SRR1974707,SRR1974709,SRR1974710,SRR1974711,SRR1974712,SRR1974713,SRR1974714,SRR1974718,SRR1974724,SRR1974730,SRR1974735,SRR1974752
adult50	Neurons	ENSG00000116459:ATP5F1:protein_coding	5	SRR1974684,SRR1974704,SRR1974705,SRR1974713,SRR1974752
adult50	Neurons	ENSG00000168894:RNF181:protein_coding	4	SRR1974686,SRR1974704,SRR1974713,SRR1974752
adult50	Neurons	ENSG00000084234:APLP2:protein_coding	10	SRR1974681,SRR1974686,SRR1974705,SRR1974706,SRR1974709,SRR1974711,SRR1974712,SRR1974713,SRR1974730,SRR1974735
adult50	Neurons	ENSG00000205758:CRYZL1:protein_coding	8	SRR1974681,SRR1974686,SRR1974697,SRR1974704,SRR1974706,SRR1974711,SRR1974714,SRR1974724
adult50	Neurons	ENSG00000231925:TAPBP:protein_coding	5	SRR1974681,SRR1974704,SRR1974711,SRR1974724,SRR1974735
adult50	Neurons	ENSG00000166477:LEO1:protein_coding	4	SRR1974681,SRR1974686,SRR1974705,SRR1974712
adult50	Neurons	ENSG00000172115:CYCS:protein_coding	13	SRR1974681,SRR1974684,SRR1974686,SRR1974697,SRR1974704,SRR1974705,SRR1974706,SRR1974712,SRR1974713,SRR1974724,SRR1974730,SRR1974735,SRR1974752
adult50	Neurons	ENSG00000174282:ZBTB4:protein_coding	4	SRR1974697,SRR1974705,SRR1974706,SRR1974718
adult50	Neurons	ENSG00000125851:PCSK2:protein_coding	4	SRR1974681,SRR1974705,SRR1974712,SRR1974724
adult50	Neurons	ENSG00000111897:SERINC1:protein_coding	18	SRR1974681,SRR1974684,SRR1974686,SRR1974697,SRR1974704,SRR1974705,SRR1974706,SRR1974707,SRR1974709,SRR1974710,SRR1974712,SRR1974713,SRR1974714,SRR1974718,SRR1974724,SRR1974730,SRR1974735,SRR1974752
adult50	Neurons	ENSG00000165416:SUGT1:protein_coding	4	SRR1974704,SRR1974706,SRR1974724,SRR1974752
adult50	Neurons	ENSG00000224078:SNHG14:processed_transcript	7	SRR1974684,SRR1974704,SRR1974706,SRR1974712,SRR1974718,SRR1974724,SRR1974752
adult50	Neurons	ENSG00000196205:EEF1A1P5:pseudogene	15	SRR1974681,SRR1974684,SRR1974686,SRR1974704,SRR1974705,SRR1974706,SRR1974707,SRR1974709,SRR1974712,SRR1974713,SRR1974718,SRR1974724,SRR1974730,SRR1974735,SRR1974752
adult50	Neurons	ENSG00000183283:DAZAP2:protein_coding	10	SRR1974684,SRR1974686,SRR1974704,SRR1974705,SRR1974706,SRR1974712,SRR1974713,SRR1974718,SRR1974724,SRR1974735
adult50	Neurons	ENSG00000136521:NDUFB5:protein_coding	4	SRR1974704,SRR1974705,SRR1974712,SRR1974714
adult50	Neurons	ENSG00000197147:LRRC8B:protein_coding	4	SRR1974686,SRR1974712,SRR1974724,SRR1974735
adult50	Neurons	ENSG00000074800:ENO1:protein_coding	15	SRR1974681,SRR1974684,SRR1974686,SRR1974704,SRR1974705,SRR1974706,SRR1974707,SRR1974709,SRR1974712,SRR1974713,SRR1974718,SRR1974724,SRR1974730,SRR1974735,SRR1974752
adult50	Neurons	ENSG00000162105:SHANK2:protein_coding	7	SRR1974681,SRR1974686,SRR1974697,SRR1974705,SRR1974706,SRR1974718,SRR1974735
adult50	Neurons	ENSG00000273073:RP11-109E12.1:lincRNA	5	SRR1974681,SRR1974697,SRR1974712,SRR1974730,SRR1974735
adult50	Neurons	ENSG00000148672:GLUD1:protein_coding	7	SRR1974684,SRR1974686,SRR1974697,SRR1974706,SRR1974712,SRR1974724,SRR1974735
adult50	Neurons	ENSG00000272379:RP1-257A7.5:lincRNA	18	SRR1974681,SRR1974684,SRR1974686,SRR1974697,SRR1974704,SRR1974705,SRR1974706,SRR1974707,SRR1974710,SRR1974711,SRR1974712,SRR1974713,SRR1974714,SRR1974718,SRR1974724,SRR1974730,SRR1974735,SRR1974752
adult50	Neurons	ENSG00000244405:ETV5:protein_coding	5	SRR1974686,SRR1974704,SRR1974709,SRR1974713,SRR1974724
adult50	Neurons	ENSG00000100612:DHRS7:protein_coding	6	SRR1974681,SRR1974686,SRR1974704,SRR1974709,SRR1974735,SRR1974752
adult50	Neurons	ENSG00000214810:CYCSP55:pseudogene	6	SRR1974686,SRR1974704,SRR1974705,SRR1974712,SRR1974724,SRR1974752
adult50	Neurons	ENSG00000163630:SYNPR:protein_coding	11	SRR1974681,SRR1974684,SRR1974686,SRR1974705,SRR1974706,SRR1974709,SRR1974712,SRR1974713,SRR1974718,SRR1974724,SRR1974752
adult50	Neurons	ENSG00000153561:RMND5A:protein_coding	6	SRR1974684,SRR1974686,SRR1974705,SRR1974706,SRR1974709,SRR1974735
adult50	Neurons	ENSG00000116752:BCAS2:protein_coding	12	SRR1974681,SRR1974684,SRR1974686,SRR1974704,SRR1974705,SRR1974709,SRR1974712,SRR1974713,SRR1974718,SRR1974724,SRR1974735,SRR1974752
adult50	Neurons	ENSG00000237973:hsa-mir-6723:pseudogene	16	SRR1974681,SRR1974686,SRR1974697,SRR1974705,SRR1974707,SRR1974709,SRR1974710,SRR1974711,SRR1974712,SRR1974713,SRR1974714,SRR1974718,SRR1974724,SRR1974730,SRR1974735,SRR1974752
adult50	Neurons	ENSG00000059728:MXD1:protein_coding	4	SRR1974697,SRR1974706,SRR1974713,SRR1974724
adult50	Neurons	ENSG00000106105:GARS:protein_coding	5	SRR1974697,SRR1974705,SRR1974709,SRR1974712,SRR1974713
adult50	Neurons	ENSG00000146731:CCT6A:protein_coding	11	SRR1974681,SRR1974686,SRR1974697,SRR1974704,SRR1974706,SRR1974707,SRR1974709,SRR1974713,SRR1974714,SRR1974718,SRR1974735
adult50	Neurons	ENSG00000033050:ABCF2:protein_coding	5	SRR1974686,SRR1974705,SRR1974709,SRR1974713,SRR1974752
adult50	Neurons	ENSG00000162434:JAK1:protein_coding	5	SRR1974686,SRR1974704,SRR1974706,SRR1974709,SRR1974713
adult50	Neurons	ENSG00000241685:ARPC1A:protein_coding	4	SRR1974704,SRR1974709,SRR1974712,SRR1974713
adult50	Neurons	ENSG00000165029:ABCA1:protein_coding	5	SRR1974681,SRR1974718,SRR1974724,SRR1974735,SRR1974752
adult50	Neurons	ENSG00000063046:EIF4B:protein_coding	10	SRR1974681,SRR1974684,SRR1974686,SRR1974704,SRR1974705,SRR1974706,SRR1974709,SRR1974713,SRR1974724,SRR1974735
adult50	Neurons	ENSG00000153904:DDAH1:protein_coding	7	SRR1974684,SRR1974686,SRR1974704,SRR1974713,SRR1974724,SRR1974735,SRR1974752
adult50	Neurons	ENSG00000198898:CAPZA2:protein_coding	8	SRR1974681,SRR1974684,SRR1974704,SRR1974706,SRR1974709,SRR1974713,SRR1974724,SRR1974735
adult50	Neurons	ENSG00000137821:LRRC49:protein_coding	4	SRR1974686,SRR1974705,SRR1974730,SRR1974735
adult50	Neurons	ENSG00000138385:SSB:protein_coding	14	SRR1974681,SRR1974686,SRR1974697,SRR1974704,SRR1974706,SRR1974707,SRR1974710,SRR1974711,SRR1974712,SRR1974713,SRR1974718,SRR1974724,SRR1974730,SRR1974735
adult50	Neurons	ENSG00000214174:AMZ2P1:pseudogene	8	SRR1974681,SRR1974704,SRR1974707,SRR1974712,SRR1974713,SRR1974724,SRR1974730,SRR1974735
adult50	Neurons	ENSG00000124795:DEK:protein_coding	5	SRR1974681,SRR1974706,SRR1974707,SRR1974718,SRR1974735
adult50	Neurons	ENSG00000225783:MIAT:lincRNA	10	SRR1974684,SRR1974686,SRR1974706,SRR1974707,SRR1974711,SRR1974713,SRR1974714,SRR1974718,SRR1974724,SRR1974730
adult50	Neurons	ENSG00000007168:PAFAH1B1:protein_coding	5	SRR1974686,SRR1974704,SRR1974711,SRR1974724,SRR1974735
adult50	Neurons	ENSG00000086848:ALG9:protein_coding	4	SRR1974681,SRR1974686,SRR1974697,SRR1974706
adult50	Neurons	ENSG00000162377:SELRC1:protein_coding	5	SRR1974684,SRR1974709,SRR1974710,SRR1974712,SRR1974752
adult50	Neurons	ENSG00000131051:RBM39:protein_coding	4	SRR1974684,SRR1974686,SRR1974704,SRR1974706
adult50	Neurons	ENSG00000104112:SCG3:protein_coding	13	SRR1974681,SRR1974684,SRR1974686,SRR1974697,SRR1974704,SRR1974706,SRR1974709,SRR1974712,SRR1974713,SRR1974724,SRR1974730,SRR1974735,SRR1974752
adult50	Neurons	ENSG00000136999:NOV:protein_coding	4	SRR1974686,SRR1974710,SRR1974735,SRR1974752
adult50	Neurons	ENSG00000214192:UBE2V1P2:pseudogene	7	SRR1974704,SRR1974705,SRR1974706,SRR1974712,SRR1974713,SRR1974730,SRR1974752
adult50	Neurons	ENSG00000160058:BSDC1:protein_coding	4	SRR1974686,SRR1974704,SRR1974713,SRR1974752
adult50	Neurons	ENSG00000181817:LSM10:protein_coding	5	SRR1974684,SRR1974686,SRR1974705,SRR1974712,SRR1974735
adult50	Neurons	ENSG00000177565:TBL1XR1:protein_coding	12	SRR1974681,SRR1974684,SRR1974686,SRR1974697,SRR1974704,SRR1974706,SRR1974709,SRR1974712,SRR1974713,SRR1974714,SRR1974724,SRR1974735
adult50	Neurons	ENSG00000131100:ATP6V1E1:protein_coding	13	SRR1974681,SRR1974684,SRR1974686,SRR1974704,SRR1974705,SRR1974706,SRR1974709,SRR1974712,SRR1974713,SRR1974714,SRR1974724,SRR1974730,SRR1974735
adult50	Neurons	ENSG00000163798:SLC4A1AP:protein_coding	4	SRR1974681,SRR1974712,SRR1974713,SRR1974724
adult50	Neurons	ENSG00000122692:SMU1:protein_coding	4	SRR1974684,SRR1974697,SRR1974713,SRR1974735
adult50	Neurons	ENSG00000171885:AQP4:protein_coding	5	SRR1974686,SRR1974697,SRR1974706,SRR1974724,SRR1974735
adult50	Neurons	ENSG00000173418:NAA20:protein_coding	9	SRR1974681,SRR1974686,SRR1974704,SRR1974706,SRR1974709,SRR1974712,SRR1974713,SRR1974724,SRR1974735
adult50	Neurons	ENSG00000271738:RP11-137H2.6:lincRNA	4	SRR1974686,SRR1974706,SRR1974711,SRR1974714
adult50	Neurons	ENSG00000164418:GRIK2:protein_coding	13	SRR1974684,SRR1974686,SRR1974697,SRR1974706,SRR1974707,SRR1974709,SRR1974711,SRR1974714,SRR1974718,SRR1974724,SRR1974730,SRR1974735,SRR1974752
adult50	Neurons	ENSG00000154429:CCSAP:protein_coding	8	SRR1974684,SRR1974686,SRR1974704,SRR1974706,SRR1974709,SRR1974713,SRR1974718,SRR1974730
adult50	Neurons	ENSG00000262902:RP11-750B16.1:pseudogene	18	SRR1974681,SRR1974686,SRR1974697,SRR1974704,SRR1974705,SRR1974706,SRR1974707,SRR1974709,SRR1974710,SRR1974711,SRR1974712,SRR1974713,SRR1974714,SRR1974718,SRR1974724,SRR1974730,SRR1974735,SRR1974752
adult50	Neurons	ENSG00000082996:RNF13:protein_coding	6	SRR1974697,SRR1974704,SRR1974712,SRR1974713,SRR1974724,SRR1974735
adult50	Neurons	ENSG00000166598:HSP90B1:protein_coding	6	SRR1974684,SRR1974707,SRR1974711,SRR1974713,SRR1974735,SRR1974752
adult50	Neurons	ENSG00000244754:N4BP2L2:protein_coding	13	SRR1974684,SRR1974686,SRR1974697,SRR1974704,SRR1974706,SRR1974709,SRR1974711,SRR1974712,SRR1974714,SRR1974718,SRR1974724,SRR1974730,SRR1974735
adult50	Neurons	ENSG00000196683:TOMM7:protein_coding	8	SRR1974704,SRR1974705,SRR1974709,SRR1974710,SRR1974724,SRR1974730,SRR1974735,SRR1974752
adult50	Neurons	ENSG00000196730:DAPK1:protein_coding	4	SRR1974686,SRR1974709,SRR1974712,SRR1974713
adult50	Neurons	ENSG00000014824:SLC30A9:protein_coding	7	SRR1974681,SRR1974684,SRR1974706,SRR1974712,SRR1974713,SRR1974718,SRR1974735
adult50	Neurons	ENSG00000178053:MLF1:protein_coding	4	SRR1974681,SRR1974704,SRR1974706,SRR1974724
adult50	Neurons	ENSG00000166402:TUB:protein_coding	15	SRR1974681,SRR1974684,SRR1974686,SRR1974697,SRR1974704,SRR1974705,SRR1974709,SRR1974710,SRR1974712,SRR1974713,SRR1974714,SRR1974718,SRR1974724,SRR1974730,SRR1974735
adult50	Neurons	ENSG00000070831:CDC42:protein_coding	7	SRR1974686,SRR1974704,SRR1974709,SRR1974724,SRR1974730,SRR1974735,SRR1974752
adult50	Neurons	ENSG00000138674:SEC31A:protein_coding	6	SRR1974686,SRR1974697,SRR1974704,SRR1974712,SRR1974713,SRR1974724
adult50	Neurons	ENSG00000176903:PNMA1:protein_coding	9	SRR1974681,SRR1974686,SRR1974704,SRR1974706,SRR1974712,SRR1974718,SRR1974724,SRR1974735,SRR1974752
adult50	Neurons	ENSG00000125971:DYNLRB1:protein_coding	12	SRR1974681,SRR1974704,SRR1974705,SRR1974706,SRR1974709,SRR1974710,SRR1974711,SRR1974713,SRR1974718,SRR1974730,SRR1974735,SRR1974752
adult50	Neurons	ENSG00000153214:TMEM87B:protein_coding	4	SRR1974684,SRR1974705,SRR1974707,SRR1974718
adult50	Neurons	ENSG00000138698:RAP1GDS1:protein_coding	4	SRR1974684,SRR1974706,SRR1974713,SRR1974724
adult50	Neurons	ENSG00000171204:TMEM126B:protein_coding	10	SRR1974681,SRR1974686,SRR1974704,SRR1974706,SRR1974707,SRR1974712,SRR1974714,SRR1974718,SRR1974724,SRR1974735
adult50	Neurons	ENSG00000131876:SNRPA1:protein_coding	5	SRR1974704,SRR1974713,SRR1974714,SRR1974724,SRR1974730
adult50	Neurons	ENSG00000092201:SUPT16H:protein_coding	4	SRR1974686,SRR1974705,SRR1974724,SRR1974735
adult50	Neurons	ENSG00000006715:VPS41:protein_coding	5	SRR1974704,SRR1974709,SRR1974710,SRR1974713,SRR1974718
adult50	Neurons	ENSG00000100664:EIF5:protein_coding	5	SRR1974681,SRR1974686,SRR1974697,SRR1974709,SRR1974714
adult50	Neurons	ENSG00000082153:BZW1:protein_coding	7	SRR1974681,SRR1974705,SRR1974712,SRR1974713,SRR1974718,SRR1974724,SRR1974752
adult50	Neurons	ENSG00000175193:PARL:protein_coding	4	SRR1974681,SRR1974697,SRR1974735,SRR1974752
adult50	Neurons	ENSG00000115233:PSMD14:protein_coding	8	SRR1974681,SRR1974686,SRR1974704,SRR1974705,SRR1974709,SRR1974712,SRR1974724,SRR1974735
adult50	Neurons	ENSG00000165629:ATP5C1:protein_coding	16	SRR1974681,SRR1974684,SRR1974686,SRR1974697,SRR1974704,SRR1974705,SRR1974706,SRR1974709,SRR1974710,SRR1974712,SRR1974713,SRR1974714,SRR1974718,SRR1974724,SRR1974730,SRR1974735
adult50	Neurons	ENSG00000151914:DST:protein_coding	10	SRR1974681,SRR1974684,SRR1974697,SRR1974704,SRR1974705,SRR1974706,SRR1974707,SRR1974714,SRR1974724,SRR1974735
adult50	Neurons	ENSG00000166562:SEC11C:protein_coding	7	SRR1974681,SRR1974686,SRR1974697,SRR1974704,SRR1974718,SRR1974735,SRR1974752
adult50	Neurons	ENSG00000241837:ATP5O:protein_coding	6	SRR1974704,SRR1974706,SRR1974710,SRR1974712,SRR1974724,SRR1974735
adult50	Neurons	ENSG00000204681:GABBR1:protein_coding	7	SRR1974684,SRR1974686,SRR1974697,SRR1974704,SRR1974706,SRR1974707,SRR1974713
adult50	Neurons	ENSG00000197535:MYO5A:protein_coding	4	SRR1974681,SRR1974686,SRR1974704,SRR1974718
adult50	Neurons	ENSG00000102804:TSC22D1:protein_coding	12	SRR1974681,SRR1974684,SRR1974686,SRR1974704,SRR1974705,SRR1974706,SRR1974709,SRR1974710,SRR1974712,SRR1974713,SRR1974735,SRR1974752
adult50	Neurons	ENSG00000101134:DOK5:protein_coding	4	SRR1974681,SRR1974697,SRR1974705,SRR1974706
adult50	Neurons	ENSG00000168032:ENTPD3:protein_coding	6	SRR1974681,SRR1974684,SRR1974686,SRR1974706,SRR1974709,SRR1974712
adult50	Neurons	ENSG00000004534:RBM6:protein_coding	16	SRR1974684,SRR1974686,SRR1974697,SRR1974704,SRR1974705,SRR1974706,SRR1974707,SRR1974710,SRR1974712,SRR1974713,SRR1974714,SRR1974718,SRR1974724,SRR1974730,SRR1974735,SRR1974752
adult50	Neurons	ENSG00000159593:NAE1:protein_coding	7	SRR1974697,SRR1974705,SRR1974706,SRR1974711,SRR1974712,SRR1974724,SRR1974735
adult50	Neurons	ENSG00000151893:CACUL1:protein_coding	8	SRR1974686,SRR1974697,SRR1974704,SRR1974706,SRR1974712,SRR1974714,SRR1974718,SRR1974735
adult50	Neurons	ENSG00000085231:TAF9:protein_coding	10	SRR1974686,SRR1974704,SRR1974705,SRR1974706,SRR1974707,SRR1974709,SRR1974712,SRR1974713,SRR1974718,SRR1974735
adult50	Neurons	ENSG00000100804:PSMB5:protein_coding	15	SRR1974681,SRR1974684,SRR1974686,SRR1974704,SRR1974705,SRR1974706,SRR1974707,SRR1974709,SRR1974712,SRR1974713,SRR1974718,SRR1974724,SRR1974730,SRR1974735,SRR1974752
adult50	Neurons	ENSG00000204628:GNB2L1:protein_coding	8	SRR1974681,SRR1974684,SRR1974704,SRR1974706,SRR1974707,SRR1974713,SRR1974735,SRR1974752
adult50	Neurons	ENSG00000178568:ERBB4:protein_coding	9	SRR1974681,SRR1974684,SRR1974686,SRR1974697,SRR1974705,SRR1974706,SRR1974709,SRR1974712,SRR1974718
adult50	Neurons	ENSG00000213190:MLLT11:protein_coding	17	SRR1974681,SRR1974684,SRR1974686,SRR1974704,SRR1974705,SRR1974706,SRR1974707,SRR1974709,SRR1974711,SRR1974712,SRR1974713,SRR1974714,SRR1974718,SRR1974724,SRR1974730,SRR1974735,SRR1974752
adult50	Neurons	ENSG00000242808:SOX2-OT:sense_overlapping	12	SRR1974681,SRR1974684,SRR1974686,SRR1974705,SRR1974706,SRR1974711,SRR1974712,SRR1974718,SRR1974724,SRR1974730,SRR1974735,SRR1974752
adult50	Neurons	ENSG00000163466:ARPC2:protein_coding	9	SRR1974686,SRR1974697,SRR1974704,SRR1974706,SRR1974707,SRR1974711,SRR1974713,SRR1974724,SRR1974730
adult50	Neurons	ENSG00000136052:SLC41A2:protein_coding	4	SRR1974681,SRR1974686,SRR1974706,SRR1974735
adult50	Neurons	ENSG00000079134:THOC1:protein_coding	4	SRR1974686,SRR1974697,SRR1974709,SRR1974752
adult50	Neurons	ENSG00000109919:MTCH2:protein_coding	9	SRR1974681,SRR1974684,SRR1974686,SRR1974704,SRR1974706,SRR1974709,SRR1974714,SRR1974724,SRR1974735
adult50	Neurons	ENSG00000146457:WTAP:protein_coding	11	SRR1974681,SRR1974684,SRR1974686,SRR1974697,SRR1974705,SRR1974706,SRR1974711,SRR1974712,SRR1974713,SRR1974714,SRR1974718
adult50	Neurons	ENSG00000034713:GABARAPL2:protein_coding	15	SRR1974681,SRR1974684,SRR1974686,SRR1974704,SRR1974705,SRR1974706,SRR1974707,SRR1974709,SRR1974712,SRR1974713,SRR1974718,SRR1974724,SRR1974730,SRR1974735,SRR1974752
adult50	Neurons	ENSG00000198042:MAK16:protein_coding	4	SRR1974697,SRR1974704,SRR1974705,SRR1974706
adult50	Neurons	ENSG00000052802:MSMO1:protein_coding	10	SRR1974681,SRR1974684,SRR1974686,SRR1974697,SRR1974704,SRR1974705,SRR1974710,SRR1974713,SRR1974718,SRR1974735
adult50	Neurons	ENSG00000018236:CNTN1:protein_coding	12	SRR1974681,SRR1974684,SRR1974686,SRR1974697,SRR1974704,SRR1974706,SRR1974707,SRR1974712,SRR1974713,SRR1974718,SRR1974735,SRR1974752
adult50	Neurons	ENSG00000230202:RP11-632C17__A.1:pseudogene	11	SRR1974684,SRR1974686,SRR1974704,SRR1974705,SRR1974706,SRR1974709,SRR1974712,SRR1974724,SRR1974730,SRR1974735,SRR1974752
adult50	Neurons	ENSG00000169139:UBE2V2:protein_coding	13	SRR1974681,SRR1974684,SRR1974704,SRR1974705,SRR1974706,SRR1974709,SRR1974712,SRR1974713,SRR1974718,SRR1974724,SRR1974730,SRR1974735,SRR1974752
adult50	Neurons	ENSG00000065154:OAT:protein_coding	16	SRR1974681,SRR1974684,SRR1974686,SRR1974697,SRR1974704,SRR1974705,SRR1974709,SRR1974711,SRR1974712,SRR1974713,SRR1974714,SRR1974718,SRR1974724,SRR1974730,SRR1974735,SRR1974752
adult50	Neurons	ENSG00000178988:MRFAP1L1:protein_coding	12	SRR1974681,SRR1974684,SRR1974686,SRR1974697,SRR1974704,SRR1974705,SRR1974710,SRR1974712,SRR1974713,SRR1974714,SRR1974730,SRR1974735
adult50	Neurons	ENSG00000100316:RPL3:protein_coding	13	SRR1974681,SRR1974684,SRR1974686,SRR1974704,SRR1974705,SRR1974706,SRR1974709,SRR1974710,SRR1974712,SRR1974713,SRR1974724,SRR1974735,SRR1974752
adult50	Neurons	ENSG00000115524:SF3B1:protein_coding	9	SRR1974684,SRR1974686,SRR1974704,SRR1974705,SRR1974706,SRR1974707,SRR1974712,SRR1974724,SRR1974735
adult50	Neurons	ENSG00000108231:LGI1:protein_coding	8	SRR1974681,SRR1974684,SRR1974706,SRR1974707,SRR1974713,SRR1974724,SRR1974735,SRR1974752
adult50	Neurons	ENSG00000177182:CLVS1:protein_coding	4	SRR1974684,SRR1974686,SRR1974709,SRR1974724
adult50	Neurons	ENSG00000078668:VDAC3:protein_coding	18	SRR1974681,SRR1974684,SRR1974686,SRR1974697,SRR1974704,SRR1974705,SRR1974707,SRR1974709,SRR1974710,SRR1974711,SRR1974712,SRR1974713,SRR1974714,SRR1974718,SRR1974724,SRR1974730,SRR1974735,SRR1974752
adult50	Neurons	ENSG00000247556:OIP5-AS1:processed_transcript	7	SRR1974681,SRR1974684,SRR1974697,SRR1974705,SRR1974709,SRR1974730,SRR1974735
adult50	Neurons	ENSG00000150995:ITPR1:protein_coding	4	SRR1974704,SRR1974707,SRR1974714,SRR1974735
adult50	Neurons	ENSG00000200869:RNU6-457P:snRNA	5	SRR1974704,SRR1974707,SRR1974710,SRR1974724,SRR1974752
adult50	Neurons	ENSG00000136819:C9orf78:protein_coding	5	SRR1974681,SRR1974712,SRR1974724,SRR1974735,SRR1974752
adult50	Neurons	ENSG00000197872:FAM49A:protein_coding	14	SRR1974681,SRR1974684,SRR1974686,SRR1974704,SRR1974705,SRR1974706,SRR1974707,SRR1974709,SRR1974710,SRR1974712,SRR1974713,SRR1974724,SRR1974730,SRR1974735
adult50	Neurons	ENSG00000053501:USE1:protein_coding	4	SRR1974681,SRR1974704,SRR1974714,SRR1974752
adult50	Neurons	ENSG00000152583:SPARCL1:protein_coding	8	SRR1974686,SRR1974704,SRR1974706,SRR1974712,SRR1974713,SRR1974724,SRR1974730,SRR1974735
adult50	Neurons	ENSG00000123240:OPTN:protein_coding	5	SRR1974684,SRR1974686,SRR1974706,SRR1974713,SRR1974735
adult50	Neurons	ENSG00000122477:LRRC39:protein_coding	5	SRR1974697,SRR1974705,SRR1974706,SRR1974711,SRR1974752
adult50	Neurons	ENSG00000091129:NRCAM:protein_coding	8	SRR1974681,SRR1974684,SRR1974704,SRR1974705,SRR1974712,SRR1974713,SRR1974718,SRR1974735
adult50	Neurons	ENSG00000176095:IP6K1:protein_coding	4	SRR1974686,SRR1974712,SRR1974713,SRR1974724
adult50	Neurons	ENSG00000198843:SELT:protein_coding	10	SRR1974681,SRR1974686,SRR1974704,SRR1974705,SRR1974711,SRR1974712,SRR1974713,SRR1974724,SRR1974735,SRR1974752
adult50	Neurons	ENSG00000162616:DNAJB4:protein_coding	4	SRR1974686,SRR1974704,SRR1974706,SRR1974712
adult50	Neurons	ENSG00000081154:PCNP:protein_coding	14	SRR1974681,SRR1974684,SRR1974686,SRR1974704,SRR1974705,SRR1974709,SRR1974710,SRR1974712,SRR1974713,SRR1974718,SRR1974724,SRR1974730,SRR1974735,SRR1974752
adult50	Neurons	ENSG00000229598:PRDX3P1:pseudogene	7	SRR1974681,SRR1974706,SRR1974709,SRR1974713,SRR1974724,SRR1974735,SRR1974752
adult50	Neurons	ENSG00000148053:NTRK2:protein_coding	8	SRR1974697,SRR1974705,SRR1974706,SRR1974709,SRR1974724,SRR1974730,SRR1974735,SRR1974752
adult50	Neurons	ENSG00000226396:RPS14P3:pseudogene	6	SRR1974681,SRR1974686,SRR1974704,SRR1974709,SRR1974713,SRR1974724
adult50	Neurons	ENSG00000137563:GGH:protein_coding	4	SRR1974684,SRR1974686,SRR1974706,SRR1974735
adult50	Neurons	ENSG00000091140:DLD:protein_coding	8	SRR1974681,SRR1974684,SRR1974704,SRR1974706,SRR1974709,SRR1974712,SRR1974713,SRR1974752
adult50	Neurons	ENSG00000131966:ACTR10:protein_coding	4	SRR1974704,SRR1974713,SRR1974735,SRR1974752
adult50	Neurons	ENSG00000117616:C1orf63:protein_coding	4	SRR1974697,SRR1974710,SRR1974713,SRR1974718
adult50	Neurons	ENSG00000108953:YWHAE:protein_coding	18	SRR1974681,SRR1974684,SRR1974686,SRR1974704,SRR1974705,SRR1974706,SRR1974707,SRR1974709,SRR1974710,SRR1974711,SRR1974712,SRR1974713,SRR1974714,SRR1974718,SRR1974724,SRR1974730,SRR1974735,SRR1974752
adult50	Neurons	ENSG00000135486:HNRNPA1:protein_coding	8	SRR1974684,SRR1974686,SRR1974697,SRR1974704,SRR1974706,SRR1974711,SRR1974724,SRR1974735
adult50	Neurons	ENSG00000180998:GPR137C:protein_coding	4	SRR1974686,SRR1974704,SRR1974712,SRR1974724
adult50	Neurons	ENSG00000163636:PSMD6:protein_coding	6	SRR1974681,SRR1974697,SRR1974704,SRR1974707,SRR1974730,SRR1974752
adult50	Neurons	ENSG00000234585:CCT6P3:pseudogene	4	SRR1974706,SRR1974707,SRR1974712,SRR1974735
adult50	Neurons	ENSG00000136754:ABI1:protein_coding	12	SRR1974681,SRR1974684,SRR1974704,SRR1974705,SRR1974706,SRR1974709,SRR1974713,SRR1974714,SRR1974718,SRR1974724,SRR1974735,SRR1974752
adult50	Neurons	ENSG00000169567:HINT1:protein_coding	19	SRR1974681,SRR1974684,SRR1974686,SRR1974697,SRR1974704,SRR1974705,SRR1974706,SRR1974707,SRR1974709,SRR1974710,SRR1974711,SRR1974712,SRR1974713,SRR1974714,SRR1974718,SRR1974724,SRR1974730,SRR1974735,SRR1974752
adult50	Neurons	ENSG00000157514:TSC22D3:protein_coding	4	SRR1974704,SRR1974709,SRR1974724,SRR1974752
adult50	Neurons	ENSG00000158445:KCNB1:protein_coding	4	SRR1974684,SRR1974704,SRR1974706,SRR1974707
adult50	Neurons	ENSG00000185742:C11orf87:protein_coding	4	SRR1974686,SRR1974707,SRR1974710,SRR1974713
adult50	Neurons	ENSG00000132475:H3F3B:protein_coding	14	SRR1974681,SRR1974684,SRR1974686,SRR1974697,SRR1974704,SRR1974705,SRR1974706,SRR1974709,SRR1974712,SRR1974713,SRR1974718,SRR1974724,SRR1974735,SRR1974752
adult50	Neurons	ENSG00000115084:SLC35F5:protein_coding	6	SRR1974681,SRR1974697,SRR1974705,SRR1974714,SRR1974718,SRR1974724
adult50	Neurons	ENSG00000136888:ATP6V1G1:protein_coding	14	SRR1974681,SRR1974684,SRR1974686,SRR1974697,SRR1974704,SRR1974705,SRR1974706,SRR1974711,SRR1974712,SRR1974713,SRR1974718,SRR1974724,SRR1974730,SRR1974752
adult50	Neurons	ENSG00000096384:HSP90AB1:protein_coding	19	SRR1974681,SRR1974684,SRR1974686,SRR1974697,SRR1974704,SRR1974705,SRR1974706,SRR1974707,SRR1974709,SRR1974710,SRR1974711,SRR1974712,SRR1974713,SRR1974714,SRR1974718,SRR1974724,SRR1974730,SRR1974735,SRR1974752
adult50	Neurons	ENSG00000170581:STAT2:protein_coding	8	SRR1974681,SRR1974684,SRR1974697,SRR1974705,SRR1974711,SRR1974712,SRR1974714,SRR1974730
adult50	Neurons	ENSG00000078114:NEBL:protein_coding	7	SRR1974686,SRR1974704,SRR1974705,SRR1974706,SRR1974718,SRR1974735,SRR1974752
adult50	Neurons	ENSG00000152578:GRIA4:protein_coding	9	SRR1974684,SRR1974686,SRR1974704,SRR1974705,SRR1974706,SRR1974712,SRR1974714,SRR1974724,SRR1974735
adult50	Neurons	ENSG00000243646:IL10RB:protein_coding	4	SRR1974684,SRR1974714,SRR1974724,SRR1974730
adult50	Neurons	ENSG00000156515:HK1:protein_coding	6	SRR1974681,SRR1974684,SRR1974704,SRR1974706,SRR1974712,SRR1974724
adult50	Neurons	ENSG00000198408:MGEA5:protein_coding	8	SRR1974681,SRR1974697,SRR1974704,SRR1974706,SRR1974709,SRR1974713,SRR1974724,SRR1974735
adult50	Neurons	ENSG00000123505:AMD1:protein_coding	9	SRR1974681,SRR1974684,SRR1974686,SRR1974704,SRR1974705,SRR1974712,SRR1974713,SRR1974735,SRR1974752
adult50	Neurons	ENSG00000229789:RP11-391M20.1:pseudogene	5	SRR1974681,SRR1974684,SRR1974686,SRR1974706,SRR1974713
adult50	Neurons	ENSG00000169914:OTUD3:protein_coding	9	SRR1974684,SRR1974686,SRR1974697,SRR1974706,SRR1974709,SRR1974713,SRR1974714,SRR1974724,SRR1974735
adult50	Neurons	ENSG00000119414:PPP6C:protein_coding	6	SRR1974704,SRR1974706,SRR1974713,SRR1974714,SRR1974735,SRR1974752
adult50	Neurons	ENSG00000176463:SLCO3A1:protein_coding	5	SRR1974686,SRR1974697,SRR1974706,SRR1974711,SRR1974752
adult50	Neurons	ENSG00000132670:PTPRA:protein_coding	7	SRR1974681,SRR1974684,SRR1974704,SRR1974706,SRR1974714,SRR1974724,SRR1974735
adult50	Neurons	ENSG00000129515:SNX6:protein_coding	6	SRR1974681,SRR1974704,SRR1974705,SRR1974709,SRR1974730,SRR1974752
adult50	Neurons	ENSG00000196177:ACADSB:protein_coding	4	SRR1974681,SRR1974686,SRR1974712,SRR1974724
adult50	Neurons	ENSG00000099341:PSMD8:protein_coding	10	SRR1974681,SRR1974686,SRR1974704,SRR1974706,SRR1974709,SRR1974712,SRR1974713,SRR1974724,SRR1974735,SRR1974752
adult50	Neurons	ENSG00000137075:RNF38:protein_coding	4	SRR1974707,SRR1974709,SRR1974718,SRR1974730
adult50	Neurons	ENSG00000164919:COX6C:protein_coding	16	SRR1974681,SRR1974684,SRR1974686,SRR1974697,SRR1974704,SRR1974705,SRR1974706,SRR1974707,SRR1974710,SRR1974712,SRR1974713,SRR1974718,SRR1974724,SRR1974730,SRR1974735,SRR1974752
adult50	Neurons	ENSG00000142188:TMEM50B:protein_coding	9	SRR1974684,SRR1974686,SRR1974704,SRR1974706,SRR1974709,SRR1974713,SRR1974718,SRR1974724,SRR1974752
adult50	Neurons	ENSG00000186106:ANKRD46:protein_coding	6	SRR1974686,SRR1974706,SRR1974710,SRR1974712,SRR1974713,SRR1974714
adult50	Neurons	ENSG00000244921:CTB-36O1.7:pseudogene	11	SRR1974684,SRR1974686,SRR1974697,SRR1974704,SRR1974706,SRR1974712,SRR1974713,SRR1974724,SRR1974730,SRR1974735,SRR1974752
adult50	Neurons	ENSG00000075292:ZNF638:protein_coding	11	SRR1974686,SRR1974697,SRR1974704,SRR1974705,SRR1974706,SRR1974713,SRR1974714,SRR1974718,SRR1974724,SRR1974730,SRR1974735
adult50	Neurons	ENSG00000135298:BAI3:protein_coding	10	SRR1974681,SRR1974684,SRR1974686,SRR1974697,SRR1974704,SRR1974706,SRR1974707,SRR1974709,SRR1974710,SRR1974713
adult50	Neurons	ENSG00000125814:NAPB:protein_coding	10	SRR1974681,SRR1974686,SRR1974704,SRR1974705,SRR1974710,SRR1974712,SRR1974713,SRR1974714,SRR1974724,SRR1974735
adult50	Neurons	ENSG00000057608:GDI2:protein_coding	11	SRR1974681,SRR1974684,SRR1974704,SRR1974706,SRR1974712,SRR1974713,SRR1974718,SRR1974724,SRR1974730,SRR1974735,SRR1974752
adult50	Neurons	ENSG00000261452:RP11-509E16.1:lincRNA	10	SRR1974681,SRR1974684,SRR1974686,SRR1974704,SRR1974706,SRR1974707,SRR1974709,SRR1974724,SRR1974735,SRR1974752
adult50	Neurons	ENSG00000107282:APBA1:protein_coding	4	SRR1974681,SRR1974686,SRR1974711,SRR1974718
adult50	Neurons	ENSG00000145725:PPIP5K2:protein_coding	5	SRR1974681,SRR1974684,SRR1974709,SRR1974712,SRR1974730
adult50	Neurons	ENSG00000018189:RUFY3:protein_coding	11	SRR1974681,SRR1974684,SRR1974686,SRR1974704,SRR1974706,SRR1974711,SRR1974712,SRR1974713,SRR1974724,SRR1974735,SRR1974752
adult50	Neurons	ENSG00000104381:GDAP1:protein_coding	13	SRR1974681,SRR1974684,SRR1974686,SRR1974697,SRR1974704,SRR1974706,SRR1974707,SRR1974709,SRR1974712,SRR1974718,SRR1974724,SRR1974730,SRR1974735
adult50	Neurons	ENSG00000153914:SREK1:protein_coding	4	SRR1974684,SRR1974686,SRR1974697,SRR1974709
adult50	Neurons	ENSG00000178982:EIF3K:protein_coding	11	SRR1974681,SRR1974686,SRR1974704,SRR1974705,SRR1974706,SRR1974709,SRR1974712,SRR1974713,SRR1974718,SRR1974730,SRR1974735
adult50	Neurons	ENSG00000197045:GMFB:protein_coding	4	SRR1974684,SRR1974706,SRR1974712,SRR1974713
adult50	Neurons	ENSG00000168092:PAFAH1B2:protein_coding	14	SRR1974681,SRR1974684,SRR1974686,SRR1974697,SRR1974704,SRR1974705,SRR1974706,SRR1974709,SRR1974712,SRR1974713,SRR1974724,SRR1974730,SRR1974735,SRR1974752
adult50	Neurons	ENSG00000102897:LYRM1:protein_coding	4	SRR1974681,SRR1974686,SRR1974709,SRR1974714
adult50	Neurons	ENSG00000178974:FBXO34:protein_coding	4	SRR1974681,SRR1974713,SRR1974730,SRR1974735
adult50	Neurons	ENSG00000137822:TUBGCP4:protein_coding	11	SRR1974681,SRR1974684,SRR1974686,SRR1974704,SRR1974705,SRR1974706,SRR1974709,SRR1974711,SRR1974718,SRR1974724,SRR1974752
adult50	Neurons	ENSG00000138095:LRPPRC:protein_coding	12	SRR1974681,SRR1974684,SRR1974686,SRR1974705,SRR1974706,SRR1974711,SRR1974712,SRR1974713,SRR1974718,SRR1974724,SRR1974735,SRR1974752
adult50	Neurons	ENSG00000130638:ATXN10:protein_coding	10	SRR1974681,SRR1974684,SRR1974686,SRR1974704,SRR1974706,SRR1974709,SRR1974712,SRR1974713,SRR1974714,SRR1974752
adult50	Neurons	ENSG00000137575:SDCBP:protein_coding	11	SRR1974681,SRR1974684,SRR1974704,SRR1974705,SRR1974706,SRR1974709,SRR1974713,SRR1974714,SRR1974724,SRR1974735,SRR1974752
adult50	Neurons	ENSG00000224858:RPL29P11:pseudogene	12	SRR1974681,SRR1974684,SRR1974686,SRR1974704,SRR1974705,SRR1974706,SRR1974709,SRR1974712,SRR1974724,SRR1974730,SRR1974735,SRR1974752
adult50	Neurons	ENSG00000198739:LRRTM3:protein_coding	4	SRR1974705,SRR1974706,SRR1974724,SRR1974735
adult50	Neurons	ENSG00000167283:ATP5L:protein_coding	11	SRR1974686,SRR1974697,SRR1974704,SRR1974705,SRR1974706,SRR1974709,SRR1974710,SRR1974711,SRR1974712,SRR1974718,SRR1974730
adult50	Neurons	ENSG00000106443:PHF14:protein_coding	4	SRR1974704,SRR1974712,SRR1974713,SRR1974730
adult50	Neurons	ENSG00000100129:EIF3L:protein_coding	10	SRR1974681,SRR1974684,SRR1974686,SRR1974704,SRR1974705,SRR1974706,SRR1974712,SRR1974713,SRR1974735,SRR1974752
adult50	Neurons	ENSG00000180228:PRKRA:protein_coding	7	SRR1974686,SRR1974697,SRR1974704,SRR1974705,SRR1974706,SRR1974718,SRR1974735
adult50	Neurons	ENSG00000230989:HSBP1:protein_coding	12	SRR1974684,SRR1974686,SRR1974704,SRR1974706,SRR1974709,SRR1974711,SRR1974712,SRR1974713,SRR1974718,SRR1974724,SRR1974735,SRR1974752
adult50	Neurons	ENSG00000126261:UBA2:protein_coding	6	SRR1974681,SRR1974686,SRR1974704,SRR1974705,SRR1974706,SRR1974713
adult50	Neurons	ENSG00000173660:UQCRH:protein_coding	18	SRR1974681,SRR1974684,SRR1974686,SRR1974697,SRR1974704,SRR1974705,SRR1974706,SRR1974707,SRR1974709,SRR1974710,SRR1974711,SRR1974712,SRR1974714,SRR1974718,SRR1974724,SRR1974730,SRR1974735,SRR1974752
adult50	Neurons	ENSG00000162769:FLVCR1:protein_coding	4	SRR1974686,SRR1974697,SRR1974709,SRR1974714
adult50	Neurons	ENSG00000214485:CTB-13H5.1:pseudogene	13	SRR1974681,SRR1974686,SRR1974704,SRR1974705,SRR1974706,SRR1974709,SRR1974710,SRR1974712,SRR1974713,SRR1974718,SRR1974724,SRR1974735,SRR1974752
adult50	Neurons	ENSG00000175582:RAB6A:protein_coding	8	SRR1974684,SRR1974686,SRR1974704,SRR1974712,SRR1974713,SRR1974724,SRR1974730,SRR1974735
adult50	Neurons	ENSG00000110696:C11orf58:protein_coding	14	SRR1974681,SRR1974686,SRR1974697,SRR1974704,SRR1974705,SRR1974706,SRR1974709,SRR1974710,SRR1974712,SRR1974718,SRR1974724,SRR1974730,SRR1974735,SRR1974752
adult50	Neurons	ENSG00000243927:MRPS6:protein_coding	5	SRR1974697,SRR1974706,SRR1974711,SRR1974735,SRR1974752
adult50	Neurons	ENSG00000125124:BBS2:protein_coding	5	SRR1974697,SRR1974704,SRR1974705,SRR1974706,SRR1974724
adult50	Neurons	ENSG00000172500:FIBP:protein_coding	6	SRR1974686,SRR1974704,SRR1974706,SRR1974709,SRR1974713,SRR1974735
adult50	Neurons	ENSG00000143198:MGST3:protein_coding	5	SRR1974704,SRR1974707,SRR1974718,SRR1974724,SRR1974735
adult50	Neurons	ENSG00000272325:NUDT3:protein_coding	12	SRR1974681,SRR1974684,SRR1974686,SRR1974704,SRR1974705,SRR1974706,SRR1974709,SRR1974712,SRR1974713,SRR1974714,SRR1974735,SRR1974752
adult50	Neurons	ENSG00000151366:NDUFC2:protein_coding	13	SRR1974681,SRR1974686,SRR1974697,SRR1974704,SRR1974706,SRR1974707,SRR1974709,SRR1974712,SRR1974713,SRR1974724,SRR1974730,SRR1974735,SRR1974752
adult50	Neurons	ENSG00000109180:OCIAD1:protein_coding	14	SRR1974681,SRR1974686,SRR1974704,SRR1974705,SRR1974706,SRR1974710,SRR1974712,SRR1974713,SRR1974714,SRR1974718,SRR1974724,SRR1974730,SRR1974735,SRR1974752
adult50	Neurons	ENSG00000196220:SRGAP3:protein_coding	4	SRR1974704,SRR1974710,SRR1974714,SRR1974730
adult50	Neurons	ENSG00000187145:MRPS21:protein_coding	15	SRR1974681,SRR1974684,SRR1974686,SRR1974697,SRR1974704,SRR1974705,SRR1974706,SRR1974707,SRR1974711,SRR1974712,SRR1974713,SRR1974718,SRR1974724,SRR1974730,SRR1974752
adult50	Neurons	ENSG00000198513:ATL1:protein_coding	12	SRR1974681,SRR1974684,SRR1974686,SRR1974704,SRR1974709,SRR1974710,SRR1974711,SRR1974712,SRR1974713,SRR1974724,SRR1974735,SRR1974752
adult50	Neurons	ENSG00000104388:RAB2A:protein_coding	10	SRR1974681,SRR1974686,SRR1974704,SRR1974706,SRR1974707,SRR1974709,SRR1974712,SRR1974713,SRR1974724,SRR1974735
adult50	Neurons	ENSG00000139200:PIANP:protein_coding	10	SRR1974681,SRR1974686,SRR1974704,SRR1974705,SRR1974710,SRR1974712,SRR1974713,SRR1974714,SRR1974735,SRR1974752
adult50	Neurons	ENSG00000136531:SCN2A:protein_coding	17	SRR1974681,SRR1974684,SRR1974686,SRR1974697,SRR1974704,SRR1974705,SRR1974706,SRR1974707,SRR1974709,SRR1974710,SRR1974711,SRR1974712,SRR1974713,SRR1974714,SRR1974718,SRR1974724,SRR1974735
adult50	Neurons	ENSG00000170606:HSPA4:protein_coding	5	SRR1974681,SRR1974686,SRR1974704,SRR1974705,SRR1974706
adult50	Neurons	ENSG00000119335:SET:protein_coding	11	SRR1974686,SRR1974704,SRR1974705,SRR1974706,SRR1974707,SRR1974709,SRR1974712,SRR1974713,SRR1974724,SRR1974735,SRR1974752
adult50	Neurons	ENSG00000023287:RB1CC1:protein_coding	8	SRR1974681,SRR1974686,SRR1974697,SRR1974704,SRR1974705,SRR1974707,SRR1974709,SRR1974714
adult50	Neurons	ENSG00000103363:TCEB2:protein_coding	15	SRR1974681,SRR1974686,SRR1974697,SRR1974704,SRR1974705,SRR1974706,SRR1974709,SRR1974710,SRR1974712,SRR1974713,SRR1974718,SRR1974724,SRR1974730,SRR1974735,SRR1974752
adult50	Neurons	ENSG00000118200:CAMSAP2:protein_coding	11	SRR1974681,SRR1974684,SRR1974686,SRR1974704,SRR1974705,SRR1974706,SRR1974707,SRR1974709,SRR1974714,SRR1974730,SRR1974735
adult50	Neurons	ENSG00000081026:MAGI3:protein_coding	4	SRR1974686,SRR1974697,SRR1974706,SRR1974718
adult50	Neurons	ENSG00000156587:UBE2L6:protein_coding	4	SRR1974704,SRR1974709,SRR1974713,SRR1974724
adult50	Neurons	ENSG00000133706:LARS:protein_coding	7	SRR1974686,SRR1974697,SRR1974704,SRR1974706,SRR1974707,SRR1974718,SRR1974724
adult50	Neurons	ENSG00000114316:USP4:protein_coding	4	SRR1974697,SRR1974704,SRR1974713,SRR1974730
adult50	Neurons	ENSG00000110321:EIF4G2:protein_coding	9	SRR1974681,SRR1974684,SRR1974686,SRR1974704,SRR1974706,SRR1974712,SRR1974713,SRR1974724,SRR1974735
adult50	Neurons	ENSG00000139579:NABP2:protein_coding	4	SRR1974686,SRR1974705,SRR1974712,SRR1974724
adult50	Neurons	ENSG00000254556:AF131215.4:sense_intronic	5	SRR1974686,SRR1974704,SRR1974706,SRR1974714,SRR1974730
adult50	Neurons	ENSG00000119707:RBM25:protein_coding	13	SRR1974681,SRR1974684,SRR1974697,SRR1974704,SRR1974706,SRR1974707,SRR1974710,SRR1974714,SRR1974718,SRR1974724,SRR1974730,SRR1974735,SRR1974752
adult50	Neurons	ENSG00000154380:ENAH:protein_coding	4	SRR1974681,SRR1974684,SRR1974686,SRR1974697
adult50	Neurons	ENSG00000173786:CNP:protein_coding	6	SRR1974681,SRR1974684,SRR1974706,SRR1974709,SRR1974712,SRR1974713
adult50	Neurons	ENSG00000067715:SYT1:protein_coding	4	SRR1974704,SRR1974706,SRR1974730,SRR1974735
adult50	Neurons	ENSG00000170899:GSTA4:protein_coding	14	SRR1974681,SRR1974686,SRR1974704,SRR1974706,SRR1974707,SRR1974709,SRR1974710,SRR1974712,SRR1974713,SRR1974718,SRR1974724,SRR1974730,SRR1974735,SRR1974752
adult50	Neurons	ENSG00000196262:PPIA:protein_coding	4	SRR1974704,SRR1974706,SRR1974713,SRR1974724
adult50	Neurons	ENSG00000136628:EPRS:protein_coding	5	SRR1974684,SRR1974686,SRR1974697,SRR1974713,SRR1974752
adult50	Neurons	ENSG00000111716:LDHB:protein_coding	14	SRR1974681,SRR1974684,SRR1974686,SRR1974704,SRR1974705,SRR1974706,SRR1974709,SRR1974712,SRR1974713,SRR1974718,SRR1974724,SRR1974730,SRR1974735,SRR1974752
adult50	Neurons	ENSG00000088448:ANKRD10:protein_coding	12	SRR1974681,SRR1974684,SRR1974686,SRR1974697,SRR1974704,SRR1974706,SRR1974712,SRR1974713,SRR1974718,SRR1974724,SRR1974730,SRR1974735
adult50	Neurons	ENSG00000009844:VTA1:protein_coding	5	SRR1974681,SRR1974684,SRR1974705,SRR1974709,SRR1974713
adult50	Neurons	ENSG00000143256:PFDN2:protein_coding	12	SRR1974681,SRR1974686,SRR1974704,SRR1974705,SRR1974707,SRR1974709,SRR1974712,SRR1974713,SRR1974724,SRR1974730,SRR1974735,SRR1974752
adult50	Neurons	ENSG00000137500:CCDC90B:protein_coding	4	SRR1974686,SRR1974709,SRR1974713,SRR1974724
adult50	Neurons	ENSG00000062716:VMP1:protein_coding	8	SRR1974681,SRR1974686,SRR1974707,SRR1974709,SRR1974712,SRR1974713,SRR1974724,SRR1974735
adult50	Neurons	ENSG00000166963:MAP1A:protein_coding	6	SRR1974684,SRR1974686,SRR1974705,SRR1974724,SRR1974735,SRR1974752
adult50	Neurons	ENSG00000061918:GUCY1B3:protein_coding	4	SRR1974684,SRR1974713,SRR1974718,SRR1974724
adult50	Neurons	ENSG00000172020:GAP43:protein_coding	9	SRR1974686,SRR1974704,SRR1974706,SRR1974712,SRR1974713,SRR1974714,SRR1974724,SRR1974730,SRR1974735
adult50	Neurons	ENSG00000143183:TMCO1:protein_coding	4	SRR1974686,SRR1974706,SRR1974707,SRR1974735
adult50	Neurons	ENSG00000183291:SEP15:protein_coding	8	SRR1974681,SRR1974686,SRR1974704,SRR1974706,SRR1974707,SRR1974709,SRR1974713,SRR1974724
adult50	Neurons	ENSG00000154723:ATP5J:protein_coding	18	SRR1974681,SRR1974684,SRR1974686,SRR1974697,SRR1974704,SRR1974705,SRR1974706,SRR1974707,SRR1974709,SRR1974710,SRR1974712,SRR1974713,SRR1974714,SRR1974718,SRR1974724,SRR1974730,SRR1974735,SRR1974752
adult50	Neurons	ENSG00000230673:PABPC1P3:pseudogene	5	SRR1974704,SRR1974707,SRR1974709,SRR1974718,SRR1974735
adult50	Neurons	ENSG00000219545:RPA3-AS1:protein_coding	7	SRR1974681,SRR1974710,SRR1974712,SRR1974718,SRR1974724,SRR1974730,SRR1974735
adult50	Neurons	ENSG00000179010:MRFAP1:protein_coding	15	SRR1974681,SRR1974684,SRR1974686,SRR1974697,SRR1974704,SRR1974705,SRR1974706,SRR1974707,SRR1974709,SRR1974712,SRR1974713,SRR1974714,SRR1974724,SRR1974735,SRR1974752
adult50	Neurons	ENSG00000152932:RAB3C:protein_coding	10	SRR1974681,SRR1974686,SRR1974697,SRR1974704,SRR1974707,SRR1974709,SRR1974710,SRR1974712,SRR1974714,SRR1974752
adult50	Neurons	ENSG00000159128:IFNGR2:protein_coding	4	SRR1974686,SRR1974706,SRR1974718,SRR1974724
adult50	Neurons	ENSG00000120526:NUDCD1:protein_coding	4	SRR1974705,SRR1974706,SRR1974712,SRR1974735
adult50	Neurons	ENSG00000138413:IDH1:protein_coding	4	SRR1974686,SRR1974718,SRR1974724,SRR1974735
adult50	Neurons	ENSG00000108298:RPL19:protein_coding	6	SRR1974681,SRR1974686,SRR1974704,SRR1974705,SRR1974707,SRR1974713
adult50	Neurons	ENSG00000104671:DCTN6:protein_coding	10	SRR1974681,SRR1974686,SRR1974704,SRR1974706,SRR1974707,SRR1974709,SRR1974711,SRR1974712,SRR1974713,SRR1974752
adult50	Neurons	ENSG00000119421:NDUFA8:protein_coding	14	SRR1974681,SRR1974684,SRR1974686,SRR1974704,SRR1974706,SRR1974707,SRR1974709,SRR1974710,SRR1974712,SRR1974718,SRR1974724,SRR1974730,SRR1974735,SRR1974752
adult50	Neurons	ENSG00000197323:TRIM33:protein_coding	5	SRR1974686,SRR1974705,SRR1974711,SRR1974712,SRR1974730
adult50	Neurons	ENSG00000140319:SRP14:protein_coding	19	SRR1974681,SRR1974684,SRR1974686,SRR1974697,SRR1974704,SRR1974705,SRR1974706,SRR1974707,SRR1974709,SRR1974710,SRR1974711,SRR1974712,SRR1974713,SRR1974714,SRR1974718,SRR1974724,SRR1974730,SRR1974735,SRR1974752
adult50	Neurons	ENSG00000112308:C6orf62:protein_coding	14	SRR1974681,SRR1974684,SRR1974686,SRR1974697,SRR1974704,SRR1974705,SRR1974706,SRR1974709,SRR1974712,SRR1974713,SRR1974718,SRR1974724,SRR1974735,SRR1974752
adult50	Neurons	ENSG00000144339:TMEFF2:protein_coding	6	SRR1974686,SRR1974711,SRR1974714,SRR1974724,SRR1974735,SRR1974752
adult50	Neurons	ENSG00000158850:B4GALT3:protein_coding	4	SRR1974684,SRR1974686,SRR1974706,SRR1974707
adult50	Neurons	ENSG00000213619:NDUFS3:protein_coding	6	SRR1974697,SRR1974706,SRR1974712,SRR1974713,SRR1974714,SRR1974735
adult50	Neurons	ENSG00000169764:UGP2:protein_coding	5	SRR1974706,SRR1974712,SRR1974713,SRR1974724,SRR1974752
adult50	Neurons	ENSG00000172379:ARNT2:protein_coding	15	SRR1974681,SRR1974684,SRR1974686,SRR1974704,SRR1974705,SRR1974706,SRR1974709,SRR1974711,SRR1974712,SRR1974713,SRR1974714,SRR1974718,SRR1974724,SRR1974735,SRR1974752
adult50	Neurons	ENSG00000183775:KCTD16:protein_coding	4	SRR1974704,SRR1974706,SRR1974711,SRR1974735
adult50	Neurons	ENSG00000106153:CHCHD2:protein_coding	16	SRR1974681,SRR1974684,SRR1974686,SRR1974704,SRR1974705,SRR1974706,SRR1974707,SRR1974709,SRR1974711,SRR1974712,SRR1974713,SRR1974718,SRR1974724,SRR1974730,SRR1974735,SRR1974752
adult50	Neurons	ENSG00000184205:TSPYL2:protein_coding	10	SRR1974681,SRR1974686,SRR1974704,SRR1974705,SRR1974706,SRR1974712,SRR1974713,SRR1974718,SRR1974724,SRR1974735
adult50	Neurons	ENSG00000254377:LINC00966:lincRNA	7	SRR1974681,SRR1974686,SRR1974697,SRR1974704,SRR1974714,SRR1974724,SRR1974730
adult50	Neurons	ENSG00000151834:GABRA2:protein_coding	4	SRR1974714,SRR1974724,SRR1974735,SRR1974752
adult50	Neurons	ENSG00000147403:RPL10:protein_coding	15	SRR1974681,SRR1974684,SRR1974686,SRR1974697,SRR1974704,SRR1974705,SRR1974706,SRR1974709,SRR1974711,SRR1974712,SRR1974713,SRR1974714,SRR1974730,SRR1974735,SRR1974752
adult50	Neurons	ENSG00000135750:KCNK1:protein_coding	4	SRR1974684,SRR1974713,SRR1974714,SRR1974735
adult50	Neurons	ENSG00000184226:PCDH9:protein_coding	9	SRR1974681,SRR1974697,SRR1974704,SRR1974705,SRR1974711,SRR1974712,SRR1974713,SRR1974714,SRR1974735
adult50	Neurons	ENSG00000135119:RNFT2:protein_coding	6	SRR1974684,SRR1974686,SRR1974709,SRR1974712,SRR1974713,SRR1974724
adult50	Neurons	ENSG00000135336:ORC3:protein_coding	8	SRR1974686,SRR1974704,SRR1974706,SRR1974709,SRR1974714,SRR1974724,SRR1974730,SRR1974735
adult50	Neurons	ENSG00000131778:CHD1L:protein_coding	5	SRR1974681,SRR1974704,SRR1974705,SRR1974714,SRR1974724
adult50	Neurons	ENSG00000053770:AP5M1:protein_coding	5	SRR1974704,SRR1974706,SRR1974714,SRR1974718,SRR1974735
adult50	Neurons	ENSG00000163541:SUCLG1:protein_coding	6	SRR1974684,SRR1974706,SRR1974707,SRR1974709,SRR1974735,SRR1974752
adult50	Neurons	ENSG00000179115:FARSA:protein_coding	7	SRR1974686,SRR1974704,SRR1974709,SRR1974713,SRR1974718,SRR1974735,SRR1974752
adult50	Neurons	ENSG00000133958:UNC79:protein_coding	6	SRR1974681,SRR1974686,SRR1974704,SRR1974705,SRR1974707,SRR1974710
adult50	Neurons	ENSG00000213442:RPL18AP3:pseudogene	9	SRR1974681,SRR1974686,SRR1974704,SRR1974705,SRR1974706,SRR1974713,SRR1974718,SRR1974735,SRR1974752
adult50	Neurons	ENSG00000152457:DCLRE1C:protein_coding	4	SRR1974684,SRR1974705,SRR1974730,SRR1974752
adult50	Neurons	ENSG00000141447:OSBPL1A:protein_coding	10	SRR1974684,SRR1974686,SRR1974704,SRR1974705,SRR1974706,SRR1974709,SRR1974712,SRR1974713,SRR1974718,SRR1974735
adult50	Neurons	ENSG00000228409:CCT6P1:pseudogene	4	SRR1974686,SRR1974707,SRR1974712,SRR1974735
adult50	Neurons	ENSG00000100348:TXN2:protein_coding	9	SRR1974681,SRR1974686,SRR1974704,SRR1974705,SRR1974706,SRR1974712,SRR1974713,SRR1974718,SRR1974724
adult50	Neurons	ENSG00000079246:XRCC5:protein_coding	14	SRR1974681,SRR1974684,SRR1974686,SRR1974704,SRR1974705,SRR1974706,SRR1974709,SRR1974712,SRR1974713,SRR1974714,SRR1974724,SRR1974730,SRR1974735,SRR1974752
adult50	Neurons	ENSG00000141232:TOB1:protein_coding	15	SRR1974681,SRR1974684,SRR1974686,SRR1974697,SRR1974704,SRR1974705,SRR1974706,SRR1974709,SRR1974710,SRR1974712,SRR1974713,SRR1974718,SRR1974724,SRR1974735,SRR1974752
adult50	Neurons	ENSG00000117859:OSBPL9:protein_coding	6	SRR1974684,SRR1974705,SRR1974706,SRR1974709,SRR1974712,SRR1974714
adult50	Neurons	ENSG00000147526:TACC1:protein_coding	7	SRR1974681,SRR1974697,SRR1974704,SRR1974713,SRR1974724,SRR1974730,SRR1974735
adult54	Microglia	ENSG00000124193:SRSF6:protein_coding	7	SRR1974582,SRR1974590,SRR1974591,SRR1974595,SRR1974597,SRR1974598,SRR1974599
adult54	Microglia	ENSG00000164548:TRA2A:protein_coding	5	SRR1974582,SRR1974590,SRR1974591,SRR1974595,SRR1974597
adult54	Microglia	ENSG00000170345:FOS:protein_coding	6	SRR1974582,SRR1974590,SRR1974591,SRR1974595,SRR1974597,SRR1974599
adult54	Microglia	ENSG00000102804:TSC22D1:protein_coding	5	SRR1974582,SRR1974590,SRR1974595,SRR1974597,SRR1974598
adult54	Microglia	ENSG00000166710:B2M:protein_coding	7	SRR1974582,SRR1974590,SRR1974591,SRR1974595,SRR1974597,SRR1974598,SRR1974599
adult54	Microglia	ENSG00000269028:MTRNR2L12:protein_coding	7	SRR1974582,SRR1974590,SRR1974591,SRR1974595,SRR1974597,SRR1974598,SRR1974599
adult54	Microglia	ENSG00000108654:DDX5:protein_coding	6	SRR1974582,SRR1974590,SRR1974591,SRR1974595,SRR1974597,SRR1974599
adult54	Microglia	ENSG00000143933:CALM2:protein_coding	5	SRR1974582,SRR1974590,SRR1974595,SRR1974597,SRR1974598
adult54	Microglia	ENSG00000139921:TMX1:protein_coding	4	SRR1974590,SRR1974591,SRR1974595,SRR1974597
adult54	Microglia	ENSG00000134294:SLC38A2:protein_coding	4	SRR1974590,SRR1974595,SRR1974598,SRR1974599
adult54	Microglia	ENSG00000255823:MTRNR2L8:protein_coding	6	SRR1974582,SRR1974590,SRR1974595,SRR1974597,SRR1974598,SRR1974599
adult54	Microglia	ENSG00000108953:YWHAE:protein_coding	6	SRR1974582,SRR1974590,SRR1974591,SRR1974595,SRR1974597,SRR1974599
adult54	Microglia	ENSG00000187514:PTMA:protein_coding	6	SRR1974582,SRR1974590,SRR1974595,SRR1974597,SRR1974598,SRR1974599
adult54	Microglia	ENSG00000205542:TMSB4X:protein_coding	4	SRR1974591,SRR1974597,SRR1974598,SRR1974599
adult54	Microglia	ENSG00000213639:PPP1CB:protein_coding	4	SRR1974590,SRR1974591,SRR1974595,SRR1974598
adult54	Microglia	ENSG00000189058:APOD:protein_coding	4	SRR1974582,SRR1974590,SRR1974591,SRR1974595
adult54	Microglia	ENSG00000247627:MTND4P12:pseudogene	7	SRR1974582,SRR1974590,SRR1974591,SRR1974595,SRR1974597,SRR1974598,SRR1974599
adult54	Microglia	ENSG00000136156:ITM2B:protein_coding	5	SRR1974582,SRR1974591,SRR1974597,SRR1974598,SRR1974599
adult54	Microglia	ENSG00000169714:CNBP:protein_coding	4	SRR1974582,SRR1974590,SRR1974591,SRR1974599
adult54	Microglia	ENSG00000153201:RANBP2:protein_coding	4	SRR1974591,SRR1974597,SRR1974598,SRR1974599
adult54	Microglia	ENSG00000114978:MOB1A:protein_coding	4	SRR1974582,SRR1974591,SRR1974598,SRR1974599
adult54	Microglia	ENSG00000132475:H3F3B:protein_coding	6	SRR1974582,SRR1974591,SRR1974595,SRR1974597,SRR1974598,SRR1974599
adult54	Microglia	ENSG00000122026:RPL21:protein_coding	7	SRR1974582,SRR1974590,SRR1974591,SRR1974595,SRR1974597,SRR1974598,SRR1974599
adult54	Microglia	ENSG00000198744:RP5-857K21.11:pseudogene	7	SRR1974582,SRR1974590,SRR1974591,SRR1974595,SRR1974597,SRR1974598,SRR1974599
adult54	Microglia	ENSG00000122566:HNRNPA2B1:protein_coding	5	SRR1974582,SRR1974590,SRR1974595,SRR1974598,SRR1974599
adult54	Microglia	ENSG00000155130:MARCKS:protein_coding	4	SRR1974582,SRR1974590,SRR1974597,SRR1974599
adult54	Microglia	ENSG00000249353:NPM1P27:pseudogene	4	SRR1974591,SRR1974597,SRR1974598,SRR1974599
adult54	Oligodendrocytes	ENSG00000099256:PRTFDC1:protein_coding	4	SRR1974561,SRR1974571,SRR1974572,SRR1974573
adult54	Oligodendrocytes	ENSG00000186417:GLDN:protein_coding	10	SRR1974543,SRR1974553,SRR1974561,SRR1974562,SRR1974563,SRR1974564,SRR1974566,SRR1974571,SRR1974573,SRR1974574
adult54	Oligodendrocytes	ENSG00000174748:RPL15:protein_coding	8	SRR1974543,SRR1974549,SRR1974553,SRR1974561,SRR1974562,SRR1974566,SRR1974570,SRR1974572
adult54	Oligodendrocytes	ENSG00000151552:QDPR:protein_coding	15	SRR1974543,SRR1974545,SRR1974548,SRR1974549,SRR1974553,SRR1974561,SRR1974562,SRR1974563,SRR1974564,SRR1974566,SRR1974570,SRR1974571,SRR1974572,SRR1974573,SRR1974574
adult54	Oligodendrocytes	ENSG00000108239:TBC1D12:protein_coding	4	SRR1974543,SRR1974563,SRR1974566,SRR1974574
adult54	Oligodendrocytes	ENSG00000116747:TROVE2:protein_coding	7	SRR1974543,SRR1974561,SRR1974563,SRR1974564,SRR1974566,SRR1974571,SRR1974573
adult54	Oligodendrocytes	ENSG00000102804:TSC22D1:protein_coding	5	SRR1974548,SRR1974549,SRR1974564,SRR1974571,SRR1974572
adult54	Oligodendrocytes	ENSG00000136541:ERMN:protein_coding	12	SRR1974543,SRR1974545,SRR1974549,SRR1974553,SRR1974561,SRR1974562,SRR1974563,SRR1974564,SRR1974566,SRR1974571,SRR1974573,SRR1974574
adult54	Oligodendrocytes	ENSG00000197111:PCBP2:protein_coding	4	SRR1974543,SRR1974545,SRR1974548,SRR1974549
adult54	Oligodendrocytes	ENSG00000149294:NCAM1:protein_coding	4	SRR1974543,SRR1974553,SRR1974561,SRR1974574
adult54	Oligodendrocytes	ENSG00000127955:GNAI1:protein_coding	5	SRR1974549,SRR1974562,SRR1974563,SRR1974564,SRR1974566
adult54	Oligodendrocytes	ENSG00000144597:EAF1:protein_coding	8	SRR1974548,SRR1974549,SRR1974561,SRR1974562,SRR1974571,SRR1974572,SRR1974573,SRR1974574
adult54	Oligodendrocytes	ENSG00000260032:LINC00657:lincRNA	9	SRR1974543,SRR1974548,SRR1974562,SRR1974563,SRR1974564,SRR1974570,SRR1974572,SRR1974573,SRR1974574
adult54	Oligodendrocytes	ENSG00000169306:IL1RAPL1:protein_coding	4	SRR1974566,SRR1974571,SRR1974572,SRR1974573
adult54	Oligodendrocytes	ENSG00000135679:MDM2:protein_coding	4	SRR1974553,SRR1974562,SRR1974572,SRR1974574
adult54	Oligodendrocytes	ENSG00000198160:MIER1:protein_coding	6	SRR1974549,SRR1974561,SRR1974562,SRR1974563,SRR1974571,SRR1974574
adult54	Oligodendrocytes	ENSG00000114796:KLHL24:protein_coding	5	SRR1974561,SRR1974563,SRR1974571,SRR1974573,SRR1974574
adult54	Oligodendrocytes	ENSG00000233994:GDI2P2:pseudogene	4	SRR1974543,SRR1974549,SRR1974563,SRR1974570
adult54	Oligodendrocytes	ENSG00000166710:B2M:protein_coding	13	SRR1974543,SRR1974545,SRR1974548,SRR1974549,SRR1974553,SRR1974561,SRR1974563,SRR1974564,SRR1974566,SRR1974571,SRR1974572,SRR1974573,SRR1974574
adult54	Oligodendrocytes	ENSG00000271043:MTRNR2L2:protein_coding	6	SRR1974543,SRR1974561,SRR1974563,SRR1974566,SRR1974572,SRR1974574
adult54	Oligodendrocytes	ENSG00000108654:DDX5:protein_coding	13	SRR1974548,SRR1974549,SRR1974553,SRR1974561,SRR1974562,SRR1974563,SRR1974564,SRR1974566,SRR1974570,SRR1974571,SRR1974572,SRR1974573,SRR1974574
adult54	Oligodendrocytes	ENSG00000170515:PA2G4:protein_coding	4	SRR1974553,SRR1974563,SRR1974564,SRR1974574
adult54	Oligodendrocytes	ENSG00000152689:RASGRP3:protein_coding	4	SRR1974563,SRR1974564,SRR1974572,SRR1974574
adult54	Oligodendrocytes	ENSG00000170802:FOXN2:protein_coding	4	SRR1974549,SRR1974566,SRR1974572,SRR1974574
adult54	Oligodendrocytes	ENSG00000085433:WDR47:protein_coding	4	SRR1974561,SRR1974570,SRR1974571,SRR1974573
adult54	Oligodendrocytes	ENSG00000223380:SEC22B:processed_transcript	13	SRR1974543,SRR1974548,SRR1974549,SRR1974553,SRR1974561,SRR1974562,SRR1974563,SRR1974566,SRR1974570,SRR1974571,SRR1974572,SRR1974573,SRR1974574
adult54	Oligodendrocytes	ENSG00000143933:CALM2:protein_coding	15	SRR1974543,SRR1974545,SRR1974548,SRR1974549,SRR1974553,SRR1974561,SRR1974562,SRR1974563,SRR1974564,SRR1974566,SRR1974570,SRR1974571,SRR1974572,SRR1974573,SRR1974574
adult54	Oligodendrocytes	ENSG00000140262:TCF12:protein_coding	4	SRR1974548,SRR1974549,SRR1974563,SRR1974572
adult54	Oligodendrocytes	ENSG00000117632:STMN1:protein_coding	15	SRR1974543,SRR1974545,SRR1974548,SRR1974549,SRR1974553,SRR1974561,SRR1974562,SRR1974563,SRR1974564,SRR1974566,SRR1974570,SRR1974571,SRR1974572,SRR1974573,SRR1974574
adult54	Oligodendrocytes	ENSG00000134982:APC:protein_coding	4	SRR1974545,SRR1974549,SRR1974553,SRR1974574
adult54	Oligodendrocytes	ENSG00000114354:TFG:protein_coding	4	SRR1974545,SRR1974548,SRR1974563,SRR1974574
adult54	Oligodendrocytes	ENSG00000162616:DNAJB4:protein_coding	6	SRR1974543,SRR1974548,SRR1974561,SRR1974563,SRR1974572,SRR1974573
adult54	Oligodendrocytes	ENSG00000159140:SON:protein_coding	4	SRR1974545,SRR1974553,SRR1974561,SRR1974573
adult54	Oligodendrocytes	ENSG00000080345:RIF1:protein_coding	6	SRR1974543,SRR1974549,SRR1974564,SRR1974571,SRR1974573,SRR1974574
adult54	Oligodendrocytes	ENSG00000110429:FBXO3:protein_coding	5	SRR1974543,SRR1974561,SRR1974564,SRR1974572,SRR1974573
adult54	Oligodendrocytes	ENSG00000005889:ZFX:protein_coding	6	SRR1974561,SRR1974562,SRR1974564,SRR1974566,SRR1974573,SRR1974574
adult54	Oligodendrocytes	ENSG00000078618:NRD1:protein_coding	4	SRR1974543,SRR1974561,SRR1974563,SRR1974574
adult54	Oligodendrocytes	ENSG00000131966:ACTR10:protein_coding	4	SRR1974545,SRR1974549,SRR1974561,SRR1974563
adult54	Oligodendrocytes	ENSG00000108953:YWHAE:protein_coding	15	SRR1974543,SRR1974545,SRR1974548,SRR1974549,SRR1974553,SRR1974561,SRR1974562,SRR1974563,SRR1974564,SRR1974566,SRR1974570,SRR1974571,SRR1974572,SRR1974573,SRR1974574
adult54	Oligodendrocytes	ENSG00000187514:PTMA:protein_coding	14	SRR1974543,SRR1974545,SRR1974548,SRR1974549,SRR1974553,SRR1974561,SRR1974562,SRR1974563,SRR1974564,SRR1974566,SRR1974571,SRR1974572,SRR1974573,SRR1974574
adult54	Oligodendrocytes	ENSG00000033178:UBA6:protein_coding	7	SRR1974549,SRR1974561,SRR1974562,SRR1974564,SRR1974566,SRR1974572,SRR1974573
adult54	Oligodendrocytes	ENSG00000189058:APOD:protein_coding	14	SRR1974543,SRR1974545,SRR1974548,SRR1974549,SRR1974553,SRR1974561,SRR1974562,SRR1974563,SRR1974564,SRR1974566,SRR1974571,SRR1974572,SRR1974573,SRR1974574
adult54	Oligodendrocytes	ENSG00000259924:RP11-16E23.4:pseudogene	6	SRR1974561,SRR1974564,SRR1974566,SRR1974571,SRR1974572,SRR1974573
adult54	Oligodendrocytes	ENSG00000197603:C5orf42:protein_coding	5	SRR1974548,SRR1974553,SRR1974563,SRR1974564,SRR1974570
adult54	Oligodendrocytes	ENSG00000086205:FOLH1:protein_coding	4	SRR1974545,SRR1974561,SRR1974562,SRR1974573
adult54	Oligodendrocytes	ENSG00000143353:LYPLAL1:protein_coding	4	SRR1974563,SRR1974570,SRR1974571,SRR1974573
adult54	Oligodendrocytes	ENSG00000136156:ITM2B:protein_coding	12	SRR1974543,SRR1974548,SRR1974549,SRR1974553,SRR1974561,SRR1974563,SRR1974564,SRR1974570,SRR1974571,SRR1974572,SRR1974573,SRR1974574
adult54	Oligodendrocytes	ENSG00000153201:RANBP2:protein_coding	5	SRR1974561,SRR1974563,SRR1974571,SRR1974572,SRR1974574
adult54	Oligodendrocytes	ENSG00000106069:CHN2:protein_coding	6	SRR1974545,SRR1974561,SRR1974563,SRR1974564,SRR1974572,SRR1974574
adult54	Oligodendrocytes	ENSG00000138433:CIR1:protein_coding	5	SRR1974543,SRR1974545,SRR1974563,SRR1974570,SRR1974574
adult54	Oligodendrocytes	ENSG00000107798:LIPA:protein_coding	4	SRR1974549,SRR1974571,SRR1974573,SRR1974574
adult54	Oligodendrocytes	ENSG00000157181:C1orf27:protein_coding	4	SRR1974543,SRR1974548,SRR1974570,SRR1974573
adult54	Oligodendrocytes	ENSG00000078747:ITCH:protein_coding	4	SRR1974543,SRR1974561,SRR1974563,SRR1974574
adult54	Oligodendrocytes	ENSG00000108946:PRKAR1A:protein_coding	6	SRR1974549,SRR1974553,SRR1974561,SRR1974571,SRR1974572,SRR1974574
adult54	Oligodendrocytes	ENSG00000091542:ALKBH5:protein_coding	4	SRR1974543,SRR1974549,SRR1974562,SRR1974572
adult54	Oligodendrocytes	ENSG00000198961:PJA2:protein_coding	4	SRR1974561,SRR1974562,SRR1974564,SRR1974571
adult54	Oligodendrocytes	ENSG00000164609:SLU7:protein_coding	5	SRR1974543,SRR1974564,SRR1974571,SRR1974572,SRR1974573
adult54	Oligodendrocytes	ENSG00000124193:SRSF6:protein_coding	11	SRR1974543,SRR1974545,SRR1974548,SRR1974549,SRR1974561,SRR1974562,SRR1974563,SRR1974564,SRR1974571,SRR1974572,SRR1974574
adult54	Oligodendrocytes	ENSG00000164548:TRA2A:protein_coding	13	SRR1974543,SRR1974545,SRR1974548,SRR1974549,SRR1974553,SRR1974561,SRR1974563,SRR1974564,SRR1974566,SRR1974570,SRR1974571,SRR1974572,SRR1974573
adult54	Oligodendrocytes	ENSG00000079215:SLC1A3:protein_coding	5	SRR1974549,SRR1974562,SRR1974563,SRR1974564,SRR1974572
adult54	Oligodendrocytes	ENSG00000170345:FOS:protein_coding	14	SRR1974543,SRR1974545,SRR1974548,SRR1974549,SRR1974553,SRR1974561,SRR1974562,SRR1974563,SRR1974564,SRR1974566,SRR1974571,SRR1974572,SRR1974573,SRR1974574
adult54	Oligodendrocytes	ENSG00000085224:ATRX:protein_coding	4	SRR1974543,SRR1974561,SRR1974570,SRR1974573
adult54	Oligodendrocytes	ENSG00000166037:CEP57:protein_coding	4	SRR1974545,SRR1974549,SRR1974566,SRR1974571
adult54	Oligodendrocytes	ENSG00000119396:RAB14:protein_coding	5	SRR1974543,SRR1974545,SRR1974549,SRR1974561,SRR1974574
adult54	Oligodendrocytes	ENSG00000175582:RAB6A:protein_coding	4	SRR1974566,SRR1974570,SRR1974572,SRR1974574
adult54	Oligodendrocytes	ENSG00000047365:ARAP2:protein_coding	5	SRR1974543,SRR1974563,SRR1974566,SRR1974572,SRR1974574
adult54	Oligodendrocytes	ENSG00000095209:TMEM38B:protein_coding	4	SRR1974545,SRR1974571,SRR1974572,SRR1974574
adult54	Oligodendrocytes	ENSG00000143157:POGK:protein_coding	4	SRR1974545,SRR1974553,SRR1974561,SRR1974563
adult54	Oligodendrocytes	ENSG00000131437:KIF3A:protein_coding	5	SRR1974548,SRR1974561,SRR1974562,SRR1974570,SRR1974573
adult54	Oligodendrocytes	ENSG00000164924:YWHAZ:protein_coding	12	SRR1974543,SRR1974549,SRR1974553,SRR1974561,SRR1974562,SRR1974563,SRR1974564,SRR1974566,SRR1974571,SRR1974572,SRR1974573,SRR1974574
adult54	Oligodendrocytes	ENSG00000269028:MTRNR2L12:protein_coding	15	SRR1974543,SRR1974545,SRR1974548,SRR1974549,SRR1974553,SRR1974561,SRR1974562,SRR1974563,SRR1974564,SRR1974566,SRR1974570,SRR1974571,SRR1974572,SRR1974573,SRR1974574
adult54	Oligodendrocytes	ENSG00000203880:PCMTD2:protein_coding	9	SRR1974543,SRR1974548,SRR1974553,SRR1974561,SRR1974562,SRR1974563,SRR1974571,SRR1974572,SRR1974574
adult54	Oligodendrocytes	ENSG00000146963:C7orf55-LUC7L2:protein_coding	5	SRR1974545,SRR1974553,SRR1974561,SRR1974564,SRR1974573
adult54	Oligodendrocytes	ENSG00000104388:RAB2A:protein_coding	5	SRR1974548,SRR1974553,SRR1974561,SRR1974563,SRR1974574
adult54	Oligodendrocytes	ENSG00000248923:MTND5P11:pseudogene	12	SRR1974543,SRR1974548,SRR1974549,SRR1974553,SRR1974561,SRR1974562,SRR1974563,SRR1974564,SRR1974566,SRR1974570,SRR1974572,SRR1974573
adult54	Oligodendrocytes	ENSG00000249286:CTD-2210P15.2:pseudogene	4	SRR1974543,SRR1974553,SRR1974561,SRR1974564
adult54	Oligodendrocytes	ENSG00000185787:MORF4L1:protein_coding	13	SRR1974543,SRR1974545,SRR1974548,SRR1974549,SRR1974561,SRR1974563,SRR1974564,SRR1974566,SRR1974570,SRR1974571,SRR1974572,SRR1974573,SRR1974574
adult54	Oligodendrocytes	ENSG00000117707:PROX1:protein_coding	4	SRR1974545,SRR1974563,SRR1974572,SRR1974574
adult54	Oligodendrocytes	ENSG00000110321:EIF4G2:protein_coding	5	SRR1974543,SRR1974561,SRR1974564,SRR1974571,SRR1974573
adult54	Oligodendrocytes	ENSG00000100603:SNW1:protein_coding	4	SRR1974549,SRR1974561,SRR1974570,SRR1974573
adult54	Oligodendrocytes	ENSG00000147649:MTDH:protein_coding	4	SRR1974543,SRR1974549,SRR1974572,SRR1974574
adult54	Oligodendrocytes	ENSG00000136521:NDUFB5:protein_coding	5	SRR1974543,SRR1974545,SRR1974549,SRR1974561,SRR1974572
adult54	Oligodendrocytes	ENSG00000111716:LDHB:protein_coding	11	SRR1974543,SRR1974553,SRR1974561,SRR1974562,SRR1974563,SRR1974564,SRR1974566,SRR1974570,SRR1974572,SRR1974573,SRR1974574
adult54	Oligodendrocytes	ENSG00000198894:KIAA1737:protein_coding	4	SRR1974549,SRR1974566,SRR1974573,SRR1974574
adult54	Oligodendrocytes	ENSG00000255823:MTRNR2L8:protein_coding	11	SRR1974549,SRR1974553,SRR1974561,SRR1974562,SRR1974564,SRR1974566,SRR1974570,SRR1974571,SRR1974572,SRR1974573,SRR1974574
adult54	Oligodendrocytes	ENSG00000153037:SRP19:protein_coding	4	SRR1974545,SRR1974553,SRR1974572,SRR1974574
adult54	Oligodendrocytes	ENSG00000106591:MRPL32:protein_coding	5	SRR1974545,SRR1974548,SRR1974553,SRR1974564,SRR1974573
adult54	Oligodendrocytes	ENSG00000122591:FAM126A:protein_coding	5	SRR1974566,SRR1974571,SRR1974572,SRR1974573,SRR1974574
adult54	Oligodendrocytes	ENSG00000219545:RPA3-AS1:protein_coding	4	SRR1974545,SRR1974562,SRR1974563,SRR1974570
adult54	Oligodendrocytes	ENSG00000150867:PIP4K2A:protein_coding	13	SRR1974543,SRR1974545,SRR1974548,SRR1974549,SRR1974553,SRR1974561,SRR1974562,SRR1974563,SRR1974566,SRR1974571,SRR1974572,SRR1974573,SRR1974574
adult54	Oligodendrocytes	ENSG00000177565:TBL1XR1:protein_coding	8	SRR1974543,SRR1974549,SRR1974561,SRR1974563,SRR1974571,SRR1974572,SRR1974573,SRR1974574
adult54	Oligodendrocytes	ENSG00000213639:PPP1CB:protein_coding	15	SRR1974543,SRR1974545,SRR1974548,SRR1974549,SRR1974553,SRR1974561,SRR1974562,SRR1974563,SRR1974564,SRR1974566,SRR1974570,SRR1974571,SRR1974572,SRR1974573,SRR1974574
adult54	Oligodendrocytes	ENSG00000130844:ZNF331:protein_coding	4	SRR1974549,SRR1974563,SRR1974571,SRR1974573
adult54	Oligodendrocytes	ENSG00000167635:ZNF146:protein_coding	8	SRR1974543,SRR1974553,SRR1974561,SRR1974562,SRR1974566,SRR1974570,SRR1974572,SRR1974574
adult54	Oligodendrocytes	ENSG00000112308:C6orf62:protein_coding	7	SRR1974543,SRR1974553,SRR1974561,SRR1974564,SRR1974571,SRR1974573,SRR1974574
adult54	Oligodendrocytes	ENSG00000213625:LEPROT:protein_coding	5	SRR1974549,SRR1974553,SRR1974561,SRR1974563,SRR1974574
adult54	Oligodendrocytes	ENSG00000169714:CNBP:protein_coding	14	SRR1974543,SRR1974545,SRR1974548,SRR1974549,SRR1974553,SRR1974561,SRR1974562,SRR1974563,SRR1974564,SRR1974570,SRR1974571,SRR1974572,SRR1974573,SRR1974574
adult54	Oligodendrocytes	ENSG00000122026:RPL21:protein_coding	11	SRR1974543,SRR1974545,SRR1974549,SRR1974553,SRR1974561,SRR1974562,SRR1974563,SRR1974566,SRR1974572,SRR1974573,SRR1974574
adult54	Oligodendrocytes	ENSG00000198744:RP5-857K21.11:pseudogene	13	SRR1974543,SRR1974545,SRR1974548,SRR1974549,SRR1974561,SRR1974562,SRR1974563,SRR1974564,SRR1974566,SRR1974570,SRR1974571,SRR1974572,SRR1974574
adult54	Oligodendrocytes	ENSG00000176903:PNMA1:protein_coding	4	SRR1974549,SRR1974562,SRR1974570,SRR1974572
adult54	Oligodendrocytes	ENSG00000122566:HNRNPA2B1:protein_coding	14	SRR1974543,SRR1974548,SRR1974549,SRR1974553,SRR1974561,SRR1974562,SRR1974563,SRR1974564,SRR1974566,SRR1974570,SRR1974571,SRR1974572,SRR1974573,SRR1974574
adult54	Oligodendrocytes	ENSG00000131778:CHD1L:protein_coding	5	SRR1974549,SRR1974561,SRR1974564,SRR1974566,SRR1974571
adult54	Oligodendrocytes	ENSG00000197780:TAF13:protein_coding	4	SRR1974543,SRR1974549,SRR1974571,SRR1974572
adult54	Oligodendrocytes	ENSG00000155130:MARCKS:protein_coding	6	SRR1974543,SRR1974545,SRR1974548,SRR1974553,SRR1974562,SRR1974570
adult54	Oligodendrocytes	ENSG00000267185:PTP4A2P1:pseudogene	7	SRR1974543,SRR1974549,SRR1974553,SRR1974562,SRR1974571,SRR1974572,SRR1974573
adult54	Oligodendrocytes	ENSG00000249353:NPM1P27:pseudogene	5	SRR1974545,SRR1974553,SRR1974561,SRR1974562,SRR1974574
adult54	Oligodendrocytes	ENSG00000230832:RP11-325P15.2:pseudogene	4	SRR1974545,SRR1974548,SRR1974553,SRR1974561
adult54	OPC	ENSG00000119862:LGALSL:protein_coding	5	SRR1974565,SRR1974579,SRR1974585,SRR1974587,SRR1974589
adult54	OPC	ENSG00000136238:RAC1:protein_coding	4	SRR1974575,SRR1974578,SRR1974579,SRR1974580
adult54	OPC	ENSG00000186417:GLDN:protein_coding	4	SRR1974575,SRR1974585,SRR1974592,SRR1974596
adult54	OPC	ENSG00000100664:EIF5:protein_coding	7	SRR1974565,SRR1974576,SRR1974580,SRR1974586,SRR1974588,SRR1974589,SRR1974593
adult54	OPC	ENSG00000126524:SBDS:protein_coding	8	SRR1974565,SRR1974576,SRR1974585,SRR1974586,SRR1974588,SRR1974589,SRR1974596,SRR1974600
adult54	OPC	ENSG00000111711:GOLT1B:protein_coding	4	SRR1974578,SRR1974589,SRR1974593,SRR1974594
adult54	OPC	ENSG00000091879:ANGPT2:protein_coding	4	SRR1974565,SRR1974579,SRR1974583,SRR1974588
adult54	OPC	ENSG00000151552:QDPR:protein_coding	4	SRR1974565,SRR1974575,SRR1974589,SRR1974593
adult54	OPC	ENSG00000118680:MYL12B:protein_coding	5	SRR1974575,SRR1974579,SRR1974581,SRR1974594,SRR1974596
adult54	OPC	ENSG00000232176:RP11-146N23.1:pseudogene	4	SRR1974575,SRR1974581,SRR1974587,SRR1974594
adult54	OPC	ENSG00000114698:PLSCR4:protein_coding	4	SRR1974579,SRR1974580,SRR1974589,SRR1974600
adult54	OPC	ENSG00000151914:DST:protein_coding	6	SRR1974565,SRR1974578,SRR1974583,SRR1974585,SRR1974588,SRR1974600
adult54	OPC	ENSG00000272888:AC013394.2:processed_transcript	6	SRR1974565,SRR1974576,SRR1974578,SRR1974579,SRR1974589,SRR1974593
adult54	OPC	ENSG00000144597:EAF1:protein_coding	4	SRR1974565,SRR1974579,SRR1974585,SRR1974589
adult54	OPC	ENSG00000172243:CLEC7A:protein_coding	4	SRR1974579,SRR1974581,SRR1974592,SRR1974596
adult54	OPC	ENSG00000114796:KLHL24:protein_coding	6	SRR1974576,SRR1974578,SRR1974583,SRR1974586,SRR1974594,SRR1974596
adult54	OPC	ENSG00000166710:B2M:protein_coding	17	SRR1974565,SRR1974575,SRR1974576,SRR1974578,SRR1974579,SRR1974580,SRR1974581,SRR1974583,SRR1974585,SRR1974587,SRR1974588,SRR1974589,SRR1974592,SRR1974593,SRR1974594,SRR1974596,SRR1974600
adult54	OPC	ENSG00000271043:MTRNR2L2:protein_coding	8	SRR1974565,SRR1974576,SRR1974583,SRR1974586,SRR1974588,SRR1974592,SRR1974593,SRR1974600
adult54	OPC	ENSG00000079819:EPB41L2:protein_coding	4	SRR1974583,SRR1974587,SRR1974588,SRR1974592
adult54	OPC	ENSG00000108654:DDX5:protein_coding	17	SRR1974565,SRR1974575,SRR1974576,SRR1974578,SRR1974579,SRR1974580,SRR1974581,SRR1974583,SRR1974585,SRR1974586,SRR1974588,SRR1974589,SRR1974592,SRR1974593,SRR1974594,SRR1974596,SRR1974600
adult54	OPC	ENSG00000156298:TSPAN7:protein_coding	7	SRR1974575,SRR1974578,SRR1974579,SRR1974580,SRR1974585,SRR1974586,SRR1974588
adult54	OPC	ENSG00000183715:OPCML:protein_coding	4	SRR1974565,SRR1974578,SRR1974586,SRR1974594
adult54	OPC	ENSG00000118689:FOXO3:protein_coding	4	SRR1974565,SRR1974575,SRR1974581,SRR1974588
adult54	OPC	ENSG00000134108:ARL8B:protein_coding	5	SRR1974575,SRR1974579,SRR1974587,SRR1974588,SRR1974596
adult54	OPC	ENSG00000223380:SEC22B:processed_transcript	7	SRR1974565,SRR1974585,SRR1974586,SRR1974588,SRR1974593,SRR1974594,SRR1974600
adult54	OPC	ENSG00000143933:CALM2:protein_coding	12	SRR1974565,SRR1974575,SRR1974578,SRR1974579,SRR1974580,SRR1974583,SRR1974585,SRR1974587,SRR1974588,SRR1974589,SRR1974596,SRR1974600
adult54	OPC	ENSG00000141367:CLTC:protein_coding	4	SRR1974565,SRR1974576,SRR1974578,SRR1974579
adult54	OPC	ENSG00000113593:PPWD1:protein_coding	4	SRR1974575,SRR1974586,SRR1974587,SRR1974588
adult54	OPC	ENSG00000155886:SLC24A2:protein_coding	4	SRR1974565,SRR1974578,SRR1974579,SRR1974587
adult54	OPC	ENSG00000114850:SSR3:protein_coding	4	SRR1974578,SRR1974586,SRR1974589,SRR1974596
adult54	OPC	ENSG00000228107:AP000692.9:sense_overlapping	4	SRR1974578,SRR1974588,SRR1974594,SRR1974600
adult54	OPC	ENSG00000138592:USP8:protein_coding	5	SRR1974579,SRR1974580,SRR1974581,SRR1974586,SRR1974587
adult54	OPC	ENSG00000233954:RP11-169K16.7:pseudogene	5	SRR1974578,SRR1974580,SRR1974585,SRR1974594,SRR1974600
adult54	OPC	ENSG00000113594:LIFR:protein_coding	4	SRR1974576,SRR1974586,SRR1974587,SRR1974589
adult54	OPC	ENSG00000005889:ZFX:protein_coding	6	SRR1974578,SRR1974579,SRR1974581,SRR1974589,SRR1974594,SRR1974596
adult54	OPC	ENSG00000131966:ACTR10:protein_coding	5	SRR1974565,SRR1974578,SRR1974579,SRR1974580,SRR1974596
adult54	OPC	ENSG00000148943:LIN7C:protein_coding	5	SRR1974575,SRR1974576,SRR1974578,SRR1974580,SRR1974586
adult54	OPC	ENSG00000108953:YWHAE:protein_coding	13	SRR1974565,SRR1974576,SRR1974578,SRR1974579,SRR1974580,SRR1974581,SRR1974585,SRR1974587,SRR1974588,SRR1974589,SRR1974593,SRR1974594,SRR1974596
adult54	OPC	ENSG00000106460:TMEM106B:protein_coding	4	SRR1974579,SRR1974588,SRR1974589,SRR1974592
adult54	OPC	ENSG00000187514:PTMA:protein_coding	7	SRR1974575,SRR1974579,SRR1974580,SRR1974583,SRR1974585,SRR1974586,SRR1974589
adult54	OPC	ENSG00000205542:TMSB4X:protein_coding	6	SRR1974575,SRR1974583,SRR1974585,SRR1974592,SRR1974594,SRR1974596
adult54	OPC	ENSG00000189058:APOD:protein_coding	17	SRR1974565,SRR1974575,SRR1974576,SRR1974578,SRR1974579,SRR1974580,SRR1974581,SRR1974583,SRR1974585,SRR1974586,SRR1974587,SRR1974588,SRR1974589,SRR1974593,SRR1974594,SRR1974596,SRR1974600
adult54	OPC	ENSG00000115520:COQ10B:protein_coding	4	SRR1974575,SRR1974578,SRR1974583,SRR1974587
adult54	OPC	ENSG00000153113:CAST:protein_coding	4	SRR1974565,SRR1974579,SRR1974588,SRR1974594
adult54	OPC	ENSG00000103742:IGDCC4:protein_coding	7	SRR1974565,SRR1974580,SRR1974583,SRR1974587,SRR1974594,SRR1974596,SRR1974600
adult54	OPC	ENSG00000136156:ITM2B:protein_coding	15	SRR1974565,SRR1974575,SRR1974576,SRR1974578,SRR1974579,SRR1974580,SRR1974583,SRR1974585,SRR1974588,SRR1974589,SRR1974592,SRR1974593,SRR1974594,SRR1974596,SRR1974600
adult54	OPC	ENSG00000164219:PGGT1B:protein_coding	5	SRR1974575,SRR1974579,SRR1974581,SRR1974594,SRR1974596
adult54	OPC	ENSG00000243663:RPS4XP14:pseudogene	4	SRR1974576,SRR1974581,SRR1974588,SRR1974594
adult54	OPC	ENSG00000132475:H3F3B:protein_coding	18	SRR1974565,SRR1974575,SRR1974576,SRR1974578,SRR1974579,SRR1974580,SRR1974581,SRR1974583,SRR1974585,SRR1974586,SRR1974587,SRR1974588,SRR1974589,SRR1974592,SRR1974593,SRR1974594,SRR1974596,SRR1974600
adult54	OPC	ENSG00000108946:PRKAR1A:protein_coding	5	SRR1974565,SRR1974578,SRR1974585,SRR1974586,SRR1974588
adult54	OPC	ENSG00000168906:MAT2A:protein_coding	6	SRR1974575,SRR1974585,SRR1974586,SRR1974587,SRR1974596,SRR1974600
adult54	OPC	ENSG00000206527:PTPLB:protein_coding	4	SRR1974579,SRR1974585,SRR1974588,SRR1974589
adult54	OPC	ENSG00000078596:ITM2A:protein_coding	4	SRR1974576,SRR1974585,SRR1974587,SRR1974593
adult54	OPC	ENSG00000150316:CWC15:protein_coding	6	SRR1974565,SRR1974575,SRR1974580,SRR1974585,SRR1974587,SRR1974592
adult54	OPC	ENSG00000078674:PCM1:protein_coding	4	SRR1974575,SRR1974578,SRR1974579,SRR1974592
adult54	OPC	ENSG00000132424:PNISR:protein_coding	4	SRR1974576,SRR1974583,SRR1974585,SRR1974587
adult54	OPC	ENSG00000184983:NDUFA6:protein_coding	4	SRR1974565,SRR1974579,SRR1974580,SRR1974600
adult54	OPC	ENSG00000164609:SLU7:protein_coding	4	SRR1974578,SRR1974579,SRR1974592,SRR1974600
adult54	OPC	ENSG00000124193:SRSF6:protein_coding	14	SRR1974565,SRR1974575,SRR1974576,SRR1974578,SRR1974579,SRR1974580,SRR1974581,SRR1974585,SRR1974587,SRR1974588,SRR1974589,SRR1974592,SRR1974594,SRR1974596
adult54	OPC	ENSG00000164548:TRA2A:protein_coding	16	SRR1974565,SRR1974575,SRR1974576,SRR1974578,SRR1974580,SRR1974581,SRR1974583,SRR1974585,SRR1974586,SRR1974587,SRR1974588,SRR1974589,SRR1974593,SRR1974594,SRR1974596,SRR1974600
adult54	OPC	ENSG00000122862:SRGN:protein_coding	6	SRR1974576,SRR1974579,SRR1974581,SRR1974585,SRR1974592,SRR1974596
adult54	OPC	ENSG00000180867:PDIA3P:pseudogene	5	SRR1974575,SRR1974578,SRR1974586,SRR1974594,SRR1974596
adult54	OPC	ENSG00000170345:FOS:protein_coding	18	SRR1974565,SRR1974575,SRR1974576,SRR1974578,SRR1974579,SRR1974580,SRR1974581,SRR1974583,SRR1974585,SRR1974586,SRR1974587,SRR1974588,SRR1974589,SRR1974592,SRR1974593,SRR1974594,SRR1974596,SRR1974600
adult54	OPC	ENSG00000197329:PELI1:protein_coding	4	SRR1974585,SRR1974588,SRR1974589,SRR1974593
adult54	OPC	ENSG00000143977:SNRPG:protein_coding	5	SRR1974576,SRR1974580,SRR1974581,SRR1974592,SRR1974594
adult54	OPC	ENSG00000105939:ZC3HAV1:protein_coding	4	SRR1974578,SRR1974581,SRR1974586,SRR1974594
adult54	OPC	ENSG00000118855:MFSD1:protein_coding	5	SRR1974575,SRR1974585,SRR1974588,SRR1974592,SRR1974593
adult54	OPC	ENSG00000119396:RAB14:protein_coding	7	SRR1974578,SRR1974580,SRR1974585,SRR1974586,SRR1974589,SRR1974593,SRR1974600
adult54	OPC	ENSG00000145431:PDGFC:protein_coding	4	SRR1974565,SRR1974585,SRR1974587,SRR1974588
adult54	OPC	ENSG00000009413:REV3L:protein_coding	8	SRR1974578,SRR1974579,SRR1974580,SRR1974585,SRR1974588,SRR1974589,SRR1974594,SRR1974600
adult54	OPC	ENSG00000269028:MTRNR2L12:protein_coding	18	SRR1974565,SRR1974575,SRR1974576,SRR1974578,SRR1974579,SRR1974580,SRR1974581,SRR1974583,SRR1974585,SRR1974586,SRR1974587,SRR1974588,SRR1974589,SRR1974592,SRR1974593,SRR1974594,SRR1974596,SRR1974600
adult54	OPC	ENSG00000203880:PCMTD2:protein_coding	12	SRR1974565,SRR1974575,SRR1974578,SRR1974579,SRR1974580,SRR1974585,SRR1974586,SRR1974587,SRR1974588,SRR1974589,SRR1974594,SRR1974596
adult54	OPC	ENSG00000104331:IMPAD1:protein_coding	4	SRR1974581,SRR1974588,SRR1974589,SRR1974594
adult54	OPC	ENSG00000248923:MTND5P11:pseudogene	15	SRR1974565,SRR1974575,SRR1974576,SRR1974578,SRR1974579,SRR1974580,SRR1974581,SRR1974583,SRR1974585,SRR1974587,SRR1974588,SRR1974589,SRR1974592,SRR1974593,SRR1974594
adult54	OPC	ENSG00000185787:MORF4L1:protein_coding	10	SRR1974575,SRR1974576,SRR1974578,SRR1974579,SRR1974585,SRR1974586,SRR1974589,SRR1974594,SRR1974596,SRR1974600
adult54	OPC	ENSG00000137509:PRCP:protein_coding	5	SRR1974565,SRR1974578,SRR1974586,SRR1974588,SRR1974594
adult54	OPC	ENSG00000085719:CPNE3:protein_coding	9	SRR1974565,SRR1974576,SRR1974578,SRR1974580,SRR1974583,SRR1974585,SRR1974586,SRR1974588,SRR1974589
adult54	OPC	ENSG00000174282:ZBTB4:protein_coding	4	SRR1974579,SRR1974580,SRR1974585,SRR1974589
adult54	OPC	ENSG00000165650:PDZD8:protein_coding	4	SRR1974579,SRR1974583,SRR1974585,SRR1974594
adult54	OPC	ENSG00000105968:H2AFV:protein_coding	5	SRR1974565,SRR1974578,SRR1974583,SRR1974589,SRR1974594
adult54	OPC	ENSG00000111716:LDHB:protein_coding	12	SRR1974565,SRR1974575,SRR1974576,SRR1974578,SRR1974579,SRR1974580,SRR1974581,SRR1974585,SRR1974588,SRR1974589,SRR1974594,SRR1974600
adult54	OPC	ENSG00000255823:MTRNR2L8:protein_coding	10	SRR1974576,SRR1974578,SRR1974579,SRR1974583,SRR1974585,SRR1974587,SRR1974588,SRR1974589,SRR1974594,SRR1974600
adult54	OPC	ENSG00000143149:ALDH9A1:protein_coding	4	SRR1974585,SRR1974586,SRR1974588,SRR1974589
adult54	OPC	ENSG00000150867:PIP4K2A:protein_coding	7	SRR1974565,SRR1974578,SRR1974579,SRR1974581,SRR1974585,SRR1974594,SRR1974600
adult54	OPC	ENSG00000102753:KPNA3:protein_coding	5	SRR1974578,SRR1974586,SRR1974588,SRR1974592,SRR1974596
adult54	OPC	ENSG00000213639:PPP1CB:protein_coding	14	SRR1974565,SRR1974575,SRR1974578,SRR1974579,SRR1974580,SRR1974581,SRR1974585,SRR1974588,SRR1974589,SRR1974592,SRR1974593,SRR1974594,SRR1974596,SRR1974600
adult54	OPC	ENSG00000154975:CA10:protein_coding	4	SRR1974578,SRR1974580,SRR1974585,SRR1974600
adult54	OPC	ENSG00000112308:C6orf62:protein_coding	14	SRR1974565,SRR1974575,SRR1974576,SRR1974578,SRR1974579,SRR1974581,SRR1974583,SRR1974585,SRR1974586,SRR1974587,SRR1974588,SRR1974592,SRR1974594,SRR1974596
adult54	OPC	ENSG00000102910:LONP2:protein_coding	4	SRR1974575,SRR1974586,SRR1974587,SRR1974594
adult54	OPC	ENSG00000169714:CNBP:protein_coding	12	SRR1974565,SRR1974575,SRR1974578,SRR1974579,SRR1974580,SRR1974581,SRR1974586,SRR1974588,SRR1974589,SRR1974594,SRR1974596,SRR1974600
adult54	OPC	ENSG00000014824:SLC30A9:protein_coding	4	SRR1974565,SRR1974585,SRR1974592,SRR1974596
adult54	OPC	ENSG00000198744:RP5-857K21.11:pseudogene	17	SRR1974565,SRR1974575,SRR1974576,SRR1974578,SRR1974579,SRR1974580,SRR1974581,SRR1974583,SRR1974585,SRR1974586,SRR1974587,SRR1974588,SRR1974589,SRR1974593,SRR1974594,SRR1974596,SRR1974600
adult54	OPC	ENSG00000122566:HNRNPA2B1:protein_coding	15	SRR1974565,SRR1974576,SRR1974578,SRR1974579,SRR1974580,SRR1974581,SRR1974585,SRR1974586,SRR1974588,SRR1974589,SRR1974592,SRR1974593,SRR1974594,SRR1974596,SRR1974600
adult54	OPC	ENSG00000165637:VDAC2:protein_coding	4	SRR1974578,SRR1974579,SRR1974585,SRR1974588
adult54	OPC	ENSG00000119048:UBE2B:protein_coding	4	SRR1974580,SRR1974592,SRR1974593,SRR1974596
adult54	OPC	ENSG00000106052:TAX1BP1:protein_coding	4	SRR1974565,SRR1974578,SRR1974586,SRR1974600
adult54	OPC	ENSG00000249353:NPM1P27:pseudogene	4	SRR1974565,SRR1974575,SRR1974585,SRR1974594
adult54	OPC	ENSG00000125538:IL1B:protein_coding	4	SRR1974580,SRR1974581,SRR1974585,SRR1974592
adult63B	Neurons	ENSG00000120738:EGR1:protein_coding	14	SRR1974756,SRR1974759,SRR1974762,SRR1974763,SRR1974775,SRR1974776,SRR1974777,SRR1974779,SRR1974780,SRR1974782,SRR1974783,SRR1974785,SRR1974786,SRR1974793
adult63B	Neurons	ENSG00000085832:EPS15:protein_coding	6	SRR1974762,SRR1974763,SRR1974767,SRR1974777,SRR1974778,SRR1974779
adult63B	Neurons	ENSG00000151247:EIF4E:protein_coding	5	SRR1974759,SRR1974762,SRR1974767,SRR1974776,SRR1974777
adult63B	Neurons	ENSG00000259330:LINC00984:antisense	4	SRR1974773,SRR1974775,SRR1974783,SRR1974793
adult63B	Neurons	ENSG00000165629:ATP5C1:protein_coding	5	SRR1974759,SRR1974762,SRR1974773,SRR1974777,SRR1974783
adult63B	Neurons	ENSG00000145592:RPL37:protein_coding	4	SRR1974762,SRR1974763,SRR1974782,SRR1974787
adult63B	Neurons	ENSG00000132824:SERINC3:protein_coding	6	SRR1974763,SRR1974778,SRR1974779,SRR1974782,SRR1974783,SRR1974786
adult63B	Neurons	ENSG00000132823:OSER1:protein_coding	5	SRR1974762,SRR1974763,SRR1974777,SRR1974779,SRR1974787
adult63B	Neurons	ENSG00000143106:PSMA5:protein_coding	4	SRR1974762,SRR1974777,SRR1974778,SRR1974782
adult63B	Neurons	ENSG00000102898:NUTF2:protein_coding	5	SRR1974762,SRR1974777,SRR1974782,SRR1974786,SRR1974793
adult63B	Neurons	ENSG00000265298:RP13-104F24.3:pseudogene	4	SRR1974759,SRR1974776,SRR1974777,SRR1974778
adult63B	Neurons	ENSG00000131013:PPIL4:protein_coding	4	SRR1974756,SRR1974773,SRR1974775,SRR1974778
adult63B	Neurons	ENSG00000204569:PPP1R10:protein_coding	4	SRR1974762,SRR1974778,SRR1974780,SRR1974783
adult63B	Neurons	ENSG00000142192:APP:protein_coding	5	SRR1974759,SRR1974763,SRR1974786,SRR1974787,SRR1974793
adult63B	Neurons	ENSG00000256885:AP001877.1:pseudogene	4	SRR1974773,SRR1974778,SRR1974783,SRR1974786
adult63B	Neurons	ENSG00000143776:CDC42BPA:protein_coding	4	SRR1974759,SRR1974775,SRR1974777,SRR1974786
adult63B	Neurons	ENSG00000230311:AC004074.3:pseudogene	4	SRR1974775,SRR1974783,SRR1974785,SRR1974787
adult63B	Neurons	ENSG00000080503:SMARCA2:protein_coding	5	SRR1974773,SRR1974779,SRR1974780,SRR1974782,SRR1974785
adult63B	Neurons	ENSG00000223551:TMSB4XP4:pseudogene	7	SRR1974776,SRR1974777,SRR1974778,SRR1974779,SRR1974780,SRR1974785,SRR1974787
adult63B	Neurons	ENSG00000113593:PPWD1:protein_coding	4	SRR1974762,SRR1974763,SRR1974776,SRR1974786
adult63B	Neurons	ENSG00000155886:SLC24A2:protein_coding	5	SRR1974756,SRR1974759,SRR1974779,SRR1974780,SRR1974782
adult63B	Neurons	ENSG00000163947:ARHGEF3:protein_coding	6	SRR1974756,SRR1974759,SRR1974763,SRR1974777,SRR1974779,SRR1974787
adult63B	Neurons	ENSG00000119950:MXI1:protein_coding	8	SRR1974759,SRR1974762,SRR1974777,SRR1974778,SRR1974779,SRR1974780,SRR1974787,SRR1974793
adult63B	Neurons	ENSG00000175352:NRIP3:protein_coding	10	SRR1974759,SRR1974762,SRR1974763,SRR1974767,SRR1974775,SRR1974777,SRR1974779,SRR1974783,SRR1974785,SRR1974787
adult63B	Neurons	ENSG00000182400:TRAPPC6B:protein_coding	4	SRR1974756,SRR1974763,SRR1974767,SRR1974782
adult63B	Neurons	ENSG00000166197:NOLC1:protein_coding	4	SRR1974759,SRR1974763,SRR1974777,SRR1974783
adult63B	Neurons	ENSG00000148154:UGCG:protein_coding	7	SRR1974759,SRR1974763,SRR1974775,SRR1974776,SRR1974779,SRR1974783,SRR1974787
adult63B	Neurons	ENSG00000180581:SRP9P1:pseudogene	11	SRR1974762,SRR1974763,SRR1974773,SRR1974775,SRR1974776,SRR1974777,SRR1974778,SRR1974782,SRR1974785,SRR1974786,SRR1974787
adult63B	Neurons	ENSG00000119684:MLH3:protein_coding	4	SRR1974759,SRR1974763,SRR1974775,SRR1974782
adult63B	Neurons	ENSG00000149100:EIF3M:protein_coding	5	SRR1974756,SRR1974759,SRR1974767,SRR1974777,SRR1974778
adult63B	Neurons	ENSG00000205060:SLC35B4:protein_coding	4	SRR1974759,SRR1974782,SRR1974783,SRR1974787
adult63B	Neurons	ENSG00000072210:ALDH3A2:protein_coding	4	SRR1974756,SRR1974767,SRR1974777,SRR1974779
adult63B	Neurons	ENSG00000033178:UBA6:protein_coding	8	SRR1974763,SRR1974767,SRR1974775,SRR1974777,SRR1974779,SRR1974782,SRR1974787,SRR1974793
adult63B	Neurons	ENSG00000259924:RP11-16E23.4:pseudogene	4	SRR1974763,SRR1974775,SRR1974778,SRR1974779
adult63B	Neurons	ENSG00000137338:PGBD1:protein_coding	4	SRR1974762,SRR1974763,SRR1974777,SRR1974779
adult63B	Neurons	ENSG00000107186:MPDZ:protein_coding	4	SRR1974763,SRR1974773,SRR1974775,SRR1974780
adult63B	Neurons	ENSG00000021645:NRXN3:protein_coding	4	SRR1974767,SRR1974777,SRR1974779,SRR1974782
adult63B	Neurons	ENSG00000113068:PFDN1:protein_coding	6	SRR1974775,SRR1974777,SRR1974783,SRR1974785,SRR1974786,SRR1974793
adult63B	Neurons	ENSG00000108528:SLC25A11:protein_coding	4	SRR1974762,SRR1974777,SRR1974778,SRR1974783
adult63B	Neurons	ENSG00000184983:NDUFA6:protein_coding	4	SRR1974759,SRR1974762,SRR1974763,SRR1974787
adult63B	Neurons	ENSG00000244921:CTB-36O1.7:pseudogene	10	SRR1974759,SRR1974763,SRR1974773,SRR1974777,SRR1974779,SRR1974782,SRR1974783,SRR1974786,SRR1974787,SRR1974793
adult63B	Neurons	ENSG00000133731:IMPA1:protein_coding	4	SRR1974773,SRR1974775,SRR1974777,SRR1974785
adult63B	Neurons	ENSG00000170345:FOS:protein_coding	13	SRR1974756,SRR1974762,SRR1974763,SRR1974773,SRR1974775,SRR1974776,SRR1974777,SRR1974778,SRR1974779,SRR1974782,SRR1974783,SRR1974785,SRR1974793
adult63B	Neurons	ENSG00000169155:ZBTB43:protein_coding	4	SRR1974756,SRR1974778,SRR1974779,SRR1974782
adult63B	Neurons	ENSG00000182132:KCNIP1:protein_coding	4	SRR1974767,SRR1974775,SRR1974777,SRR1974779
adult63B	Neurons	ENSG00000272325:NUDT3:protein_coding	8	SRR1974759,SRR1974762,SRR1974767,SRR1974777,SRR1974782,SRR1974783,SRR1974785,SRR1974793
adult63B	Neurons	ENSG00000237406:NDUFA9P1:pseudogene	4	SRR1974759,SRR1974778,SRR1974782,SRR1974785
adult63B	Neurons	ENSG00000135821:GLUL:protein_coding	4	SRR1974773,SRR1974783,SRR1974787,SRR1974793
adult63B	Neurons	ENSG00000156587:UBE2L6:protein_coding	5	SRR1974763,SRR1974775,SRR1974777,SRR1974782,SRR1974783
adult63B	Neurons	ENSG00000113312:TTC1:protein_coding	4	SRR1974763,SRR1974775,SRR1974783,SRR1974786
adult63B	Neurons	ENSG00000182013:PNMAL1:protein_coding	11	SRR1974759,SRR1974762,SRR1974763,SRR1974773,SRR1974775,SRR1974777,SRR1974779,SRR1974782,SRR1974783,SRR1974785,SRR1974786
adult63B	Neurons	ENSG00000008118:CAMK1G:protein_coding	4	SRR1974756,SRR1974763,SRR1974778,SRR1974786
adult63B	Neurons	ENSG00000253869:PIGFP1:pseudogene	6	SRR1974759,SRR1974763,SRR1974773,SRR1974777,SRR1974778,SRR1974779
adult63B	Neurons	ENSG00000163161:ERCC3:protein_coding	4	SRR1974762,SRR1974763,SRR1974780,SRR1974787
adult63B	Neurons	ENSG00000183044:ABAT:protein_coding	7	SRR1974762,SRR1974763,SRR1974775,SRR1974778,SRR1974779,SRR1974782,SRR1974785
adult63B	Neurons	ENSG00000025796:SEC63:protein_coding	4	SRR1974777,SRR1974779,SRR1974782,SRR1974785
adult63B	Neurons	ENSG00000132334:PTPRE:protein_coding	4	SRR1974759,SRR1974779,SRR1974783,SRR1974787
adult63B	Neurons	ENSG00000140319:SRP14:protein_coding	15	SRR1974762,SRR1974763,SRR1974767,SRR1974773,SRR1974775,SRR1974776,SRR1974778,SRR1974779,SRR1974780,SRR1974782,SRR1974783,SRR1974785,SRR1974786,SRR1974787,SRR1974793
adult63B	Neurons	ENSG00000154511:FAM69A:protein_coding	5	SRR1974775,SRR1974777,SRR1974778,SRR1974785,SRR1974786
adult63B	Neurons	ENSG00000128923:FAM63B:protein_coding	4	SRR1974762,SRR1974777,SRR1974779,SRR1974782
[truncated: 35 more rows]
